# Supplementary material for: Methyl 4,6-O-benzyl­idene-α-d-gluco­pyran­oside monohydrate
Source: IUCrdata. 2025 Nov 6;10(Pt 11):x250947. doi: 10.1107/S2414314625009472 (PMC12810282; doi:10.1107/S2414314625009472)
Supplement: Supplementary file 1 [file x-10-x250947-sup1.cif]

##############################################################################
#                                                                            #
# This CIF contains the data for a data article accepted for                 #
# publication in IUCrData. It conforms to the requirements of                #
# Notes for Authors for IUCrData, and has been                               #
# peer reviewed under the auspices of IUCrData.                              #
#                                                                            #
# Full details of the Crystallographic Information File format               #
# are given in the paper "The Crystallographic Information File (CIF):       #
# a New Standard Archive File for Crystallography" by S. R. Hall, F. H.      #
# Allen and I. D. Brown [Acta Cryst. (1991), A47, 655-685].                  #
#                                                                            #
# The current version of the core CIF dictionary is obtainable from          #
# ftp://ftp.iucr.org/pub/cif_core.dic.                                       #
#                                                                            #
# Software is freely available for graphical display of the structure(s)     #
# in this CIF. For information consult the CIF software page                 #
# http://www.iucr.org/resources/cif/software.                                #
#                                                                            #
# This file may be used for bona fide research purposes within the           #
# scientific community so long as proper attribution is given to the data    # 
# article from which it was obtained.                                        #
#                                                                            #
##############################################################################
data_I
_audit_creation_method     'SHELXL-2019/3'
_journal_date_recd_electronic     2025-10-24
_journal_date_accepted     2025-10-28
_journal_name_full     'IUCrData'
_journal_year     2025
_journal_volume     10
_journal_issue      1
_journal_page_first     0
_journal_page_last     0
_journal_paper_category     HO
_journal_paper_doi     10.1107/S2414314625009472
_journal_coeditor_code     BT4184
_publ_contact_author_name     'Dr Richard Betz'
_publ_contact_author_address
;
Department of Chemistry
Nelson Mandela University
Summerstrand Campus (South)
University Way
Summerstrand
PO Box 77000
Port Elizabeth
6031
South Africa
;
_publ_contact_author_email     'Richard.Betz@mandela.ac.za'
_publ_contact_author_fax     '+27-41-504-4236'
_publ_contact_author_phone     '+27-41-504-4863'
_publ_section_title
;
Methyl 4,6-<i>O</i>-benzylidene-\a-<i>D</i>-glucopyranoside monohydrate
;
loop_
    _publ_author_name
    _publ_author_address
    'Grobbelaar, Mari'
;
Nelson Mandela University
Summerstrand Campus
Department of Chemistry
University Way
Summerstrand
PO Box 77000
Port Elizabeth
6031
South Africa
;
    'Hosten, Eric Cyriel'
;
Nelson Mandela University
Summerstrand Campus
Department of Chemistry
University Way
Summerstrand
PO Box 77000
Port Elizabeth
6031
South Africa
;
    'Betz, Richard'
;
Nelson Mandela University
Summerstrand Campus
Department of Chemistry
University Way
Summerstrand
PO Box 77000
Port Elizabeth
6031
South Africa
;
_publ_section_synopsis
;
The title compound is a hydrated, partially protected derivative of
<i>D</i>-glucopyranose. Intermolecular interactions connect the entities of
the asymmetric unit to a three-dimensional network.
;
_chemical_name_systematic
;
Methyl 4,6-<i>O</i>-benzylidene-\a-<i>D</i>-glucopyranoside monohydrate
;
_chemical_name_common
;
;
_chemical_formula_moiety     'C14 H18 O6, H2 O'
_chemical_formula_sum     'C14 H20 O7'
_chemical_formula_iupac     'C14 H18 O6, H2 O'
_chemical_formula_weight     300.30
_chemical_melting_point     ?
_chemical_absolute_configuration     syn
_space_group_crystal_system     monoclinic
_space_group_name_H-M_alt     'P 21'
_space_group_name_Hall     'P 2yb'
loop_
    _space_group_symop_operation_xyz
    'x, y, z'
    '-x, y+1/2, -z'
_cell_length_a     8.9794(6)
_cell_length_b     4.8475(3)
_cell_length_c     17.3824(11)
_cell_angle_alpha     90
_cell_angle_beta     103.927(2)
_cell_angle_gamma     90
_cell_volume     734.37(8)
_cell_formula_units_Z     2
_cell_measurement_reflns_used     9923
_cell_measurement_theta_min     2.41
_cell_measurement_theta_max     28.26
_cell_measurement_temperature     200(2)
_exptl_crystal_description     'rod'
_exptl_crystal_colour     'colourless'
_exptl_crystal_size_max     0.495
_exptl_crystal_size_mid     0.128
_exptl_crystal_size_min     0.066
_exptl_crystal_density_diffrn     1.358
_exptl_crystal_density_meas     ?
_exptl_crystal_density_method     ?
_exptl_crystal_F_000     320
_exptl_absorpt_coefficient_mu     0.109
_exptl_absorpt_correction_type     multi-scan
_exptl_absorpt_process_details
;
(SADABS; Krause <i>et al.</i>, 2015)
;
_exptl_absorpt_correction_T_min     0.7049
_exptl_absorpt_correction_T_max     0.7457
_diffrn_ambient_temperature     200(2)
_diffrn_radiation_type     MoK\a
_diffrn_radiation_wavelength     0.71073
_diffrn_radiation_source     'sealed tube'
_diffrn_radiation_monochromator     'graphite'
_diffrn_measurement_device_type     'Bruker APEXII CCD'
_diffrn_measurement_method     '\f and \w scans'
_diffrn_detector_area_resol_mean     ?
_diffrn_reflns_number     41341
_diffrn_reflns_av_R_equivalents     0.0330
_diffrn_reflns_av_unetI/netI     0.0204
_diffrn_reflns_theta_min     2.337
_diffrn_reflns_theta_max     28.279
_diffrn_reflns_theta_full     25.242
_diffrn_measured_fraction_theta_max     0.998
_diffrn_measured_fraction_theta_full     0.997
_diffrn_reflns_limit_h_min     -11
_diffrn_reflns_limit_h_max     11
_diffrn_reflns_limit_k_min     -6
_diffrn_reflns_limit_k_max     6
_diffrn_reflns_limit_l_min     -23
_diffrn_reflns_limit_l_max     23
_refine_special_details
;
The carbon-bound H atoms were placed in calculated positions (C--H 0.98 \%A for
the methyl group, C--H 0.99 \%A for the methylene group and C--H 1.00 \%A for
the methine groups) and were included in the refinement in the riding model
approximation, with <i>U</i>(H) set to 1.2<i>U</i>~eq~(C).
The H atoms of the methyl group were allowed to rotate with a fixed angle
around the C--O bond to best fit the experimental electron density (HFIX 137
in the <i>SHELX</i> program suite (Sheldrick, 2015), with <i>U</i>(H) set to
1.5<i>U</i>~eq~(C).
The H atoms of the hydroxyl groups were allowed to rotate with a fixed angle
around the C--O bond to best fit the experimental electron density (HFIX 147
in the <i>SHELX</i> program suite (Sheldrick, 2015)), with <i>U</i>(H) set to
1.5<i>U</i>~eq~(O).
The hydrogen atoms of the water molecule were located on a difference Fourier
map and refined freely with the O---H bonds restrained to 0.84(1) \%A and the
H...H distance restrained to 1.34(2) \%A.
;
_reflns_number_total     3652
_reflns_number_gt     3442
_reflns_threshold_expression     'I > 2\s(I)'
_refine_ls_structure_factor_coef     Fsqd
_refine_ls_matrix_type     full
_refine_ls_R_factor_all     0.0334
_refine_ls_R_factor_gt     0.0300
_refine_ls_wR_factor_gt     0.0779
_refine_ls_wR_factor_ref     0.0809
_refine_ls_goodness_of_fit_ref     1.063
_refine_ls_restrained_S_all     1.063
_refine_ls_number_reflns     3652
_refine_ls_number_parameters     204
_refine_ls_number_restraints     4
_refine_ls_hydrogen_treatment     mixed
_refine_ls_weighting_scheme     calc
_refine_ls_weighting_details
              'w=1/[\s^2^(Fo^2^)+(0.0395P)^2^+0.1456P] where P=(Fo^2^+2Fc^2^)/3'
_atom_sites_solution_hydrogens     mixed
_atom_sites_solution_primary     direct
_atom_sites_solution_secondary     difmap
_refine_ls_shift/su_max     0.000
_refine_ls_shift/su_mean     0.000
_refine_diff_density_max     0.246
_refine_diff_density_min     -0.163
_refine_ls_extinction_method
;
SHELXL-2019/2 (Sheldrick, 2015)
;
_refine_ls_extinction_coef     0.019(5)
_refine_ls_extinction_expression
                                  'Fc^*^=kFc[1+0.001xFc^2^\l^3^/sin(2\q)]^-1/4^'
_refine_ls_abs_structure_details
;
Flack <i>x</i> determined using 1467 quotients
[(<i>I</i>^+^)-(<i>I</i>^-^)]/[(<i>I</i>^+^)+(<i>I</i>^-^)]
(Parsons <i>et al.</i>, 2013)
;
_refine_ls_abs_structure_Flack     -0.17(16)
loop_
    _atom_type_symbol
    _atom_type_description
    _atom_type_scat_dispersion_real
    _atom_type_scat_dispersion_imag
    _atom_type_scat_source
    'C' 'C' 0.0033 0.0016
                         'International Tables Vol C Tables 4.2.6.8 and 6.1.1.4'
    'H' 'H' 0.0000 0.0000
                         'International Tables Vol C Tables 4.2.6.8 and 6.1.1.4'
    'O' 'O' 0.0106 0.0060
                         'International Tables Vol C Tables 4.2.6.8 and 6.1.1.4'
_computing_data_collection
;
APEX2 (Bruker, 2014)
;
_computing_cell_refinement
;
SAINT (Bruker, 2014)
;
_computing_data_reduction
;
SAINT (Bruker, 2014)
;
_computing_structure_solution
;
SHELXS97 (Sheldrick 2008)
;
_computing_structure_refinement
;
<i>SHELXL2019/3</i> (Sheldrick, 2015)
;
_computing_molecular_graphics
;
ORTEP-3 for Windows (Farrugia, 2012), Mercury (Macrae <i>et al</i>,
2020)
;
_computing_publication_material
;
<i>SHELXL2019/3</i> (Sheldrick, 2015), PLATON (Spek, 2020)
;
loop_
    _atom_site_type_symbol
    _atom_site_label
    _atom_site_fract_x
    _atom_site_fract_y
    _atom_site_fract_z
    _atom_site_U_iso_or_equiv
    _atom_site_adp_type
    _atom_site_calc_flag
    _atom_site_occupancy
    _atom_site_disorder_assembly
    _atom_site_disorder_group
    O O1 0.46554(13) 0.5554(2) 0.74863(6) 0.0238(3) Uani d 1 . .
    O O2 0.12794(13) 0.9982(3) 0.71868(7) 0.0254(3) Uani d 1 . .
    O O3 0.40114(14) 0.6184(3) 0.87039(7) 0.0314(3) Uani d 1 . .
    O O4 0.42598(14) 0.7276(3) 0.58470(7) 0.0276(3) Uani d 1 . .
    H H4A 0.471173 0.574777 0.588148 0.044(7) Uiso calc 1 . .
    O O5 0.11857(16) 0.8527(3) 0.50945(7) 0.0326(3) Uani d 1 . .
    H H5A 0.073092 0.989590 0.484881 0.043(7) Uiso calc 1 . .
    O O6 -0.02371(13) 0.7058(3) 0.62439(7) 0.0297(3) Uani d 1 . .
    O O7 0.57272(16) 0.2455(3) 0.58050(8) 0.0348(3) Uani d 1 . .
    C C1 0.52160(18) 0.6135(4) 0.83089(9) 0.0244(3) Uani d 1 . .
    H H1 0.574134 0.796858 0.837146 0.029 Uiso calc 1 . .
    C C2 0.36312(17) 0.7704(3) 0.71266(9) 0.0206(3) Uani d 1 . .
    H H2 0.418578 0.950973 0.720224 0.025 Uiso calc 1 . .
    C C3 0.30499(17) 0.7132(3) 0.62492(9) 0.0206(3) Uani d 1 . .
    H H3 0.257645 0.525372 0.617432 0.025 Uiso calc 1 . .
    C C4 0.18457(19) 0.9274(3) 0.58932(9) 0.0233(3) Uani d 1 . .
    H H4 0.236211 1.110364 0.589884 0.028 Uiso calc 1 . .
    C C5 0.06150(19) 0.9515(3) 0.63686(10) 0.0244(3) Uani d 1 . .
    H H5 -0.007931 1.109256 0.615502 0.029 Uiso calc 1 . .
    C C6 0.23033(18) 0.7808(3) 0.75229(9) 0.0233(3) Uani d 1 . .
    H H6 0.174321 0.600724 0.744613 0.028 Uiso calc 1 . .
    C C7 0.2933(2) 0.8339(4) 0.84008(10) 0.0312(4) Uani d 1 . .
    H H7A 0.344631 1.015908 0.848362 0.037 Uiso calc 1 . .
    H H7B 0.208970 0.832990 0.867783 0.037 Uiso calc 1 . .
    C C8 -0.1524(2) 0.7112(6) 0.65891(16) 0.0531(6) Uani d 1 . .
    H H8A -0.213356 0.877348 0.641402 0.080 Uiso calc 1 . .
    H H8B -0.116555 0.712809 0.716801 0.080 Uiso calc 1 . .
    H H8C -0.215818 0.547268 0.642267 0.080 Uiso calc 1 . .
    C C21 0.63591(19) 0.3933(4) 0.86650(10) 0.0259(3) Uani d 1 . .
    C C22 0.7440(2) 0.3128(5) 0.82542(12) 0.0357(4) Uani d 1 . .
    H H22 0.740831 0.389879 0.774803 0.043 Uiso calc 1 . .
    C C23 0.8563(2) 0.1213(5) 0.85770(13) 0.0411(5) Uani d 1 . .
    H H23 0.931025 0.071158 0.829763 0.049 Uiso calc 1 . .
    C C24 0.8597(2) 0.0029(5) 0.93049(12) 0.0392(5) Uani d 1 . .
    H H24 0.936355 -0.128995 0.952543 0.047 Uiso calc 1 . .
    C C25 0.7510(2) 0.0775(4) 0.97097(11) 0.0357(4) Uani d 1 . .
    H H25 0.751721 -0.006604 1.020429 0.043 Uiso calc 1 . .
    C C26 0.6400(2) 0.2755(4) 0.93970(10) 0.0300(4) Uani d 1 . .
    H H26 0.567370 0.329480 0.968532 0.036 Uiso calc 1 . .
    H H7C 0.599(3) 0.242(7) 0.5371(11) 0.063(8) Uiso d 1 . .
    H H7D 0.527(3) 0.099(4) 0.5837(15) 0.049(7) Uiso d 1 . .
loop_
    _atom_site_aniso_label
    _atom_site_aniso_U_11
    _atom_site_aniso_U_22
    _atom_site_aniso_U_33
    _atom_site_aniso_U_12
    _atom_site_aniso_U_13
    _atom_site_aniso_U_23
    O1 0.0261(5) 0.0249(6) 0.0194(5) 0.0041(5) 0.0033(4) -0.0010(4)
    O2 0.0268(6) 0.0252(6) 0.0228(5) 0.0056(5) 0.0032(4) -0.0036(5)
    O3 0.0303(6) 0.0431(8) 0.0214(5) 0.0104(6) 0.0075(5) 0.0041(5)
    O4 0.0324(6) 0.0276(6) 0.0260(6) 0.0030(5) 0.0134(5) 0.0026(5)
    O5 0.0455(7) 0.0300(7) 0.0183(5) 0.0057(6) -0.0001(5) 0.0007(5)
    O6 0.0252(5) 0.0319(7) 0.0309(6) -0.0053(5) 0.0050(4) -0.0046(5)
    O7 0.0444(7) 0.0294(7) 0.0362(7) -0.0025(6) 0.0207(6) -0.0032(6)
    C1 0.0241(7) 0.0283(8) 0.0195(7) 0.0012(7) 0.0030(6) -0.0016(6)
    C2 0.0228(7) 0.0189(7) 0.0196(6) 0.0001(6) 0.0039(5) -0.0010(6)
    C3 0.0248(7) 0.0172(7) 0.0207(6) -0.0014(6) 0.0070(5) -0.0008(6)
    C4 0.0304(8) 0.0176(8) 0.0204(7) -0.0005(6) 0.0033(6) 0.0006(6)
    C5 0.0258(8) 0.0226(8) 0.0229(7) 0.0023(6) 0.0019(6) -0.0015(6)
    C6 0.0235(7) 0.0245(8) 0.0216(7) 0.0021(6) 0.0047(6) -0.0005(6)
    C7 0.0301(8) 0.0410(10) 0.0224(7) 0.0110(8) 0.0064(6) -0.0006(7)
    C8 0.0343(10) 0.0628(16) 0.0679(15) -0.0120(11) 0.0235(10) -0.0125(13)
    C21 0.0246(7) 0.0265(8) 0.0242(7) -0.0005(7) 0.0008(6) -0.0034(6)
    C22 0.0310(9) 0.0427(12) 0.0342(9) 0.0064(8) 0.0096(7) 0.0068(8)
    C23 0.0303(9) 0.0487(12) 0.0438(10) 0.0108(9) 0.0080(8) -0.0016(10)
    C24 0.0350(9) 0.0380(11) 0.0372(10) 0.0098(9) -0.0060(8) -0.0039(9)
    C25 0.0442(10) 0.0344(10) 0.0227(8) 0.0058(8) -0.0034(7) -0.0005(7)
    C26 0.0322(8) 0.0331(10) 0.0219(7) 0.0037(7) 0.0011(6) -0.0023(7)
_geom_special_details
;
 All esds (except the esd in the dihedral angle between two l.s. planes)
 are estimated using the full covariance matrix.  The cell esds are taken
 into account individually in the estimation of esds in distances, angles
 and torsion angles; correlations between esds in cell parameters are only
 used when they are defined by crystal symmetry.  An approximate (isotropic)
 treatment of cell esds is used for estimating esds involving l.s. planes.
;
loop_
    _geom_bond_atom_site_label_1
    _geom_bond_atom_site_label_2
    _geom_bond_site_symmetry_2
    _geom_bond_distance
    _geom_bond_publ_flag
    O1 C1 . 1.4250(18) ?
    O1 C2 . 1.4305(18) ?
    O2 C5 . 1.4218(19) ?
    O2 C6 . 1.4280(19) ?
    O3 C1 . 1.4141(19) ?
    O3 C7 . 1.436(2) ?
    O4 C3 . 1.4281(17) ?
    O4 H4A . 0.8400 ?
    O5 C4 . 1.4191(19) ?
    O5 H5A . 0.8400 ?
    O6 C5 . 1.404(2) ?
    O6 C8 . 1.425(2) ?
    O7 H7C . 0.841(12) ?
    O7 H7D . 0.832(13) ?
    C1 C21 . 1.507(2) ?
    C1 H1 . 1.0000 ?
    C2 C3 . 1.5140(19) ?
    C2 C6 . 1.515(2) ?
    C2 H2 . 1.0000 ?
    C3 C4 . 1.519(2) ?
    C3 H3 . 1.0000 ?
    C4 C5 . 1.535(2) ?
    C4 H4 . 1.0000 ?
    C5 H5 . 1.0000 ?
    C6 C7 . 1.516(2) ?
    C6 H6 . 1.0000 ?
    C7 H7A . 0.9900 ?
    C7 H7B . 0.9900 ?
    C8 H8A . 0.9800 ?
    C8 H8B . 0.9800 ?
    C8 H8C . 0.9800 ?
    C21 C26 . 1.387(2) ?
    C21 C22 . 1.392(2) ?
    C22 C23 . 1.386(3) ?
    C22 H22 . 0.9500 ?
    C23 C24 . 1.383(3) ?
    C23 H23 . 0.9500 ?
    C24 C25 . 1.382(3) ?
    C24 H24 . 0.9500 ?
    C25 C26 . 1.396(3) ?
    C25 H25 . 0.9500 ?
    C26 H26 . 0.9500 ?
loop_
    _geom_angle_atom_site_label_1
    _geom_angle_atom_site_label_2
    _geom_angle_atom_site_label_3
    _geom_angle_site_symmetry_1
    _geom_angle_site_symmetry_3
    _geom_angle
    _geom_angle_publ_flag
    C1 O1 C2 . . 109.23(11) ?
    C5 O2 C6 . . 111.43(12) ?
    C1 O3 C7 . . 111.18(13) ?
    C3 O4 H4A . . 109.5 ?
    C4 O5 H5A . . 109.5 ?
    C5 O6 C8 . . 112.74(16) ?
    H7C O7 H7D . . 107(2) ?
    O3 C1 O1 . . 111.33(12) ?
    O3 C1 C21 . . 109.72(13) ?
    O1 C1 C21 . . 108.27(13) ?
    O3 C1 H1 . . 109.2 ?
    O1 C1 H1 . . 109.2 ?
    C21 C1 H1 . . 109.2 ?
    O1 C2 C3 . . 109.66(12) ?
    O1 C2 C6 . . 108.61(12) ?
    C3 C2 C6 . . 110.24(12) ?
    O1 C2 H2 . . 109.4 ?
    C3 C2 H2 . . 109.4 ?
    C6 C2 H2 . . 109.4 ?
    O4 C3 C2 . . 111.45(12) ?
    O4 C3 C4 . . 108.54(12) ?
    C2 C3 C4 . . 108.92(12) ?
    O4 C3 H3 . . 109.3 ?
    C2 C3 H3 . . 109.3 ?
    C4 C3 H3 . . 109.3 ?
    O5 C4 C3 . . 108.23(13) ?
    O5 C4 C5 . . 111.15(13) ?
    C3 C4 C5 . . 111.52(12) ?
    O5 C4 H4 . . 108.6 ?
    C3 C4 H4 . . 108.6 ?
    C5 C4 H4 . . 108.6 ?
    O6 C5 O2 . . 111.81(13) ?
    O6 C5 C4 . . 106.76(13) ?
    O2 C5 C4 . . 111.56(13) ?
    O6 C5 H5 . . 108.9 ?
    O2 C5 H5 . . 108.9 ?
    C4 C5 H5 . . 108.9 ?
    O2 C6 C2 . . 109.77(12) ?
    O2 C6 C7 . . 109.48(13) ?
    C2 C6 C7 . . 108.66(12) ?
    O2 C6 H6 . . 109.6 ?
    C2 C6 H6 . . 109.6 ?
    C7 C6 H6 . . 109.6 ?
    O3 C7 C6 . . 107.50(14) ?
    O3 C7 H7A . . 110.2 ?
    C6 C7 H7A . . 110.2 ?
    O3 C7 H7B . . 110.2 ?
    C6 C7 H7B . . 110.2 ?
    H7A C7 H7B . . 108.5 ?
    O6 C8 H8A . . 109.5 ?
    O6 C8 H8B . . 109.5 ?
    H8A C8 H8B . . 109.5 ?
    O6 C8 H8C . . 109.5 ?
    H8A C8 H8C . . 109.5 ?
    H8B C8 H8C . . 109.5 ?
    C26 C21 C22 . . 119.16(17) ?
    C26 C21 C1 . . 122.25(15) ?
    C22 C21 C1 . . 118.55(15) ?
    C23 C22 C21 . . 120.60(18) ?
    C23 C22 H22 . . 119.7 ?
    C21 C22 H22 . . 119.7 ?
    C24 C23 C22 . . 120.16(19) ?
    C24 C23 H23 . . 119.9 ?
    C22 C23 H23 . . 119.9 ?
    C25 C24 C23 . . 119.63(18) ?
    C25 C24 H24 . . 120.2 ?
    C23 C24 H24 . . 120.2 ?
    C24 C25 C26 . . 120.48(18) ?
    C24 C25 H25 . . 119.8 ?
    C26 C25 H25 . . 119.8 ?
    C21 C26 C25 . . 119.94(17) ?
    C21 C26 H26 . . 120.0 ?
    C25 C26 H26 . . 120.0 ?
loop_
    _geom_torsion_atom_site_label_1
    _geom_torsion_atom_site_label_2
    _geom_torsion_atom_site_label_3
    _geom_torsion_atom_site_label_4
    _geom_torsion_site_symmetry_1
    _geom_torsion_site_symmetry_2
    _geom_torsion_site_symmetry_3
    _geom_torsion_site_symmetry_4
    _geom_torsion
    _geom_torsion_publ_flag
    C7 O3 C1 O1 . . . . -62.57(18) ?
    C7 O3 C1 C21 . . . . 177.59(14) ?
    C2 O1 C1 O3 . . . . 62.49(17) ?
    C2 O1 C1 C21 . . . . -176.82(13) ?
    C1 O1 C2 C3 . . . . 179.03(12) ?
    C1 O1 C2 C6 . . . . -60.45(15) ?
    O1 C2 C3 O4 . . . . -65.88(16) ?
    C6 C2 C3 O4 . . . . 174.60(13) ?
    O1 C2 C3 C4 . . . . 174.40(12) ?
    C6 C2 C3 C4 . . . . 54.88(16) ?
    O4 C3 C4 O5 . . . . 65.17(16) ?
    C2 C3 C4 O5 . . . . -173.32(13) ?
    O4 C3 C4 C5 . . . . -172.26(12) ?
    C2 C3 C4 C5 . . . . -50.76(16) ?
    C8 O6 C5 O2 . . . . 63.6(2) ?
    C8 O6 C5 C4 . . . . -174.09(16) ?
    C6 O2 C5 O6 . . . . 60.50(16) ?
    C6 O2 C5 C4 . . . . -58.97(17) ?
    O5 C4 C5 O6 . . . . 51.55(16) ?
    C3 C4 C5 O6 . . . . -69.32(16) ?
    O5 C4 C5 O2 . . . . 173.98(13) ?
    C3 C4 C5 O2 . . . . 53.10(17) ?
    C5 O2 C6 C2 . . . . 63.05(16) ?
    C5 O2 C6 C7 . . . . -177.76(14) ?
    O1 C2 C6 O2 . . . . 178.67(12) ?
    C3 C2 C6 O2 . . . . -61.17(16) ?
    O1 C2 C6 C7 . . . . 58.97(17) ?
    C3 C2 C6 C7 . . . . 179.13(14) ?
    C1 O3 C7 C6 . . . . 59.08(18) ?
    O2 C6 C7 O3 . . . . -177.12(13) ?
    C2 C6 C7 O3 . . . . -57.25(18) ?
    O3 C1 C21 C26 . . . . -16.3(2) ?
    O1 C1 C21 C26 . . . . -138.00(16) ?
    O3 C1 C21 C22 . . . . 165.85(16) ?
    O1 C1 C21 C22 . . . . 44.2(2) ?
    C26 C21 C22 C23 . . . . -1.2(3) ?
    C1 C21 C22 C23 . . . . 176.72(19) ?
    C21 C22 C23 C24 . . . . 1.6(3) ?
    C22 C23 C24 C25 . . . . -0.3(3) ?
    C23 C24 C25 C26 . . . . -1.4(3) ?
    C22 C21 C26 C25 . . . . -0.4(3) ?
    C1 C21 C26 C25 . . . . -178.28(17) ?
    C24 C25 C26 C21 . . . . 1.7(3) ?
loop_
    _geom_hbond_atom_site_label_D
    _geom_hbond_atom_site_label_H
    _geom_hbond_atom_site_label_A
    _geom_hbond_site_symmetry_A
    _geom_hbond_distance_DH
    _geom_hbond_distance_HA
    _geom_hbond_distance_DA
    _geom_hbond_angle_DHA
    _geom_hbond_publ_flag
    O4 H4A O7 . 0.84 1.86 2.6925(19) 171.6 yes
    O5 H5A O5 2_556 0.84 2.48 3.1906(18) 142.9 yes
    O5 H5A O6 2_556 0.84 2.12 2.8486(18) 144.8 yes
    O7 H7C O4 2_646 0.841(12) 2.076(16) 2.8758(17) 159(3) yes
    O7 H7D O4 1_545 0.832(13) 2.015(13) 2.8444(19) 175(3) yes
    C5 H5 O5 2_556 1.00 2.46 3.299(2) 141.0 yes
    C8 H8C O7 1_455 0.98 2.43 3.380(3) 162.6 yes
    C1 H1 <i>C</i>~g~(1) 1_565 1.00 2.56 3.516(2) 161 yes
_shelx_space_group_comment
;
The symmetry employed for this shelxl refinement is uniquely defined
by the following loop, which should always be used as a source of
symmetry information in preference to the above space-group names.
They are only intended as comments.
;
_shelx_estimated_absorpt_T_min     0.948
_shelx_estimated_absorpt_T_max     0.993
_shelx_hkl_file
;
   1   0   0   69.02    3.02
  -1   0   0   65.05    3.01
   2   0   0    0.00    0.06
   2   0   0    0.02    0.02
   2   0   0    0.01    0.03
   2   0   0    0.09    0.02
   2   0   0    0.03    0.02
   2   0   0    0.02    0.03
   2   0   0    0.04    0.02
   2   0   0    0.01    0.04
  -2   0   0    0.02    0.02
  -2   0   0    0.06    0.03
  -2   0   0    0.01    0.04
  -2   0   0    0.05    0.07
  -2   0   0    0.03    0.02
   2   0   0    0.02    0.01
   2   0   0    0.03    0.02
  -2   0   0    0.05    0.04
  -2   0   0    0.02    0.03
  -2   0   0   -0.02    0.02
   3   0   0   59.67    1.35
   3   0   0   57.98    1.27
   3   0   0   55.03    1.29
  -3   0   0   58.53    1.26
   3   0   0   58.41    1.28
   3   0   0   59.97    1.36
  -3   0   0   60.13    1.28
  -3   0   0   61.47    1.34
  -3   0   0   57.29    1.39
  -3   0   0   61.32    1.72
  -3   0   0   57.85    1.49
  -3   0   0   59.00    1.30
  -3   0   0   59.95    1.27
  -4   0   0   52.39    1.46
  -4   0   0   53.43    1.21
  -4   0   0   53.17    1.34
  -4   0   0   51.51    1.12
   4   0   0   52.10    1.18
   4   0   0   51.84    1.20
   4   0   0   52.72    1.19
   4   0   0   52.35    1.37
  -4   0   0   52.29    1.16
  -4   0   0   52.53    1.27
  -4   0   0   52.30    1.20
   5   0   0    4.89    0.12
   5   0   0    4.79    0.30
   5   0   0    4.85    0.49
   5   0   0    4.91    0.25
   5   0   0    4.82    0.22
   5   0   0    4.90    0.16
   5   0   0    5.34    0.36
  -5   0   0    5.05    0.51
  -5   0   0    4.74    0.27
  -5   0   0    5.18    0.21
  -5   0   0    4.87    0.24
  -5   0   0    4.96    0.21
  -5   0   0    4.73    0.31
  -5   0   0    4.88    0.23
  -5   0   0    5.04    0.13
   5   0   0    4.79    0.29
   5   0   0    5.03    0.23
  -5   0   0    4.81    0.33
  -5   0   0    4.75    0.25
  -5   0   0    4.94    0.28
  -5   0   0    4.76    0.16
  -5   0   0    5.09    0.27
  -6   0   0    2.69    0.17
  -6   0   0    2.61    0.16
  -6   0   0    2.38    0.46
  -6   0   0    2.80    0.18
  -6   0   0    2.57    0.12
  -6   0   0    2.67    0.20
  -6   0   0    2.38    0.16
  -6   0   0    2.54    0.25
  -6   0   0    2.71    0.20
  -6   0   0    2.88    0.22
  -6   0   0    2.56    0.09
   6   0   0    2.64    0.12
   6   0   0    2.77    0.25
   6   0   0    2.42    0.17
   6   0   0    2.91    0.29
   6   0   0    2.66    0.08
   6   0   0    2.67    0.48
   6   0   0    2.50    0.24
   6   0   0    2.59    0.21
   6   0   0    2.63    0.16
  -6   0   0    2.42    0.30
  -6   0   0    2.26    0.22
  -6   0   0    3.25    0.30
   7   0   0   23.50    0.81
  -7   0   0   24.70    0.76
  -7   0   0   23.38    0.90
  -7   0   0   25.25    1.39
  -7   0   0   24.39    0.66
  -7   0   0   23.99    0.88
   7   0   0   23.92    0.66
  -7   0   0   24.05    1.11
  -7   0   0   23.67    0.66
  -7   0   0   24.54    0.82
   7   0   0   23.62    0.69
   7   0   0   23.32    0.98
   7   0   0   24.46    1.38
   7   0   0   25.39    0.91
  -7   0   0   24.10    0.79
  -7   0   0   20.51    0.92
  -7   0   0   23.48    0.76
  -8   0   0   13.46    0.44
  -8   0   0   12.88    0.57
  -8   0   0   13.42    1.09
   8   0   0   13.77    0.49
  -8   0   0   12.22    0.71
   8   0   0   13.78    0.38
  -8   0   0   13.28    0.58
   8   0   0   14.22    0.78
   8   0   0   13.61    0.32
   8   0   0   11.81    1.02
   8   0   0   13.40    0.67
   8   0   0   13.22    0.62
   8   0   0   13.15    0.46
  -8   0   0   13.77    0.64
  -8   0   0   13.29    0.60
  -8   0   0   13.44    0.69
  -8   0   0   13.58    0.44
  -8   0   0   13.47    0.55
  -8   0   0   13.52    0.47
  -8   0   0   13.52    0.87
   9   0   0    0.11    0.11
   9   0   0   -0.04    0.09
  -9   0   0    0.13    0.10
   9   0   0    0.12    0.04
   9   0   0    0.18    0.15
  -9   0   0    0.11    0.17
  -9   0   0   -0.02    0.08
  -9   0   0    0.07    0.12
  -9   0   0   -0.28    0.18
  -9   0   0    0.21    0.14
  -9   0   0    0.13    0.09
 -10   0   0    6.17    0.47
  10   0   0    6.68    0.60
  10   0   0    6.65    0.22
  10   0   0    5.77    0.51
 -10   0   0    6.84    0.91
 -10   0   0    6.29    0.48
 -10   0   0    6.58    0.57
  10   0   0    6.30    0.26
 -10   0   0    6.42    0.71
  10   0   0    5.54    0.34
 -11   0   0    0.90    0.31
 -11   0   0    1.05    0.25
 -11   0   0    1.43    0.70
  11   0   0    1.23    0.14
   0  -1   0   -0.03    0.04
   0  -1   0    0.04    0.05
   0  -1   0    0.02    0.05
   0  -1   0    0.06    0.06
   0  -1   0   -0.01    0.05
   0  -1   0    0.00    0.06
   0  -1   0    0.00    0.04
   0  -1   0   -0.01    0.05
   0   1   0    0.04    0.03
   0   1   0    0.08    0.07
   0   1   0    0.02    0.05
   0   1   0   -0.02    0.03
   0   1   0    0.01    0.05
   0   1   0   -0.01    0.04
   0   1   0    0.06    0.06
   0   1   0    0.00    0.06
  -1  -1   0  962.30   27.81
   1  -1   0  896.56   30.85
  -1   1   0 1000.00   31.16
  -2  -1   0  410.75   13.99
   2  -1   0  415.17   19.01
  -2   1   0  446.12   20.72
   3  -1   0   48.27    1.22
   3  -1   0   47.97    1.17
  -3  -1   0   48.10    1.42
  -3  -1   0   49.30    1.07
  -3  -1   0   49.47    1.21
   3  -1   0   47.97    1.00
   3  -1   0   48.07    1.36
   3  -1   0   41.95    1.48
   3  -1   0   48.32    1.26
   3  -1   0   48.29    1.29
  -3  -1   0   49.60    1.13
  -3  -1   0   48.39    1.15
   3  -1   0   48.16    1.16
   3  -1   0   43.44    1.32
   3   1   0   47.53    1.41
  -3   1   0   49.36    1.56
  -3   1   0   49.13    1.37
   3   1   0   48.91    1.15
  -3   1   0   47.83    1.37
  -3   1   0   48.54    1.31
   3   1   0   48.45    1.09
   3   1   0   48.42    1.38
   3   1   0   48.36    1.10
  -3   1   0   49.73    1.35
  -3   1   0   49.03    1.46
  -3   1   0   48.84    1.28
  -3   1   0   48.43    1.07
  -3   1   0   49.70    1.28
  -3   1   0   48.26    1.29
   4  -1   0   60.52    1.34
  -4  -1   0   59.31    1.37
  -4  -1   0   58.76    1.27
  -4  -1   0   58.30    1.82
   4  -1   0   60.95    1.68
  -4  -1   0   60.20    1.39
  -4  -1   0   59.05    1.61
  -4  -1   0   57.78    1.39
   4  -1   0   59.19    1.64
   4  -1   0   59.14    1.65
   4  -1   0   59.82    1.93
   4  -1   0   58.02    1.44
  -4  -1   0   59.02    1.28
  -4  -1   0   59.19    1.28
   4  -1   0   60.92    1.50
   4  -1   0   60.16    1.36
   4  -1   0   59.32    1.52
   4  -1   0   56.01    1.63
  -4  -1   0   60.84    1.36
  -4   1   0   55.63    1.54
   4   1   0   59.18    1.37
  -4   1   0   60.69    1.60
   4   1   0   59.43    1.66
  -4   1   0   61.63    1.56
  -4   1   0   58.17    1.90
   4   1   0   59.10    1.39
  -4   1   0   57.30    1.62
  -4   1   0   59.48    1.62
  -4   1   0   59.62    1.54
  -4   1   0   60.67    1.55
  -5  -1   0   12.07    0.38
   5  -1   0   11.89    0.49
   5  -1   0   12.10    0.45
  -5  -1   0   12.20    0.41
   5  -1   0   11.00    0.62
  -5  -1   0   12.94    0.47
   5  -1   0   12.80    0.86
  -5  -1   0   12.15    0.34
   5  -1   0   13.12    0.60
  -5  -1   0   12.30    0.58
   5  -1   0   12.27    0.35
   5  -1   0   11.96    0.52
  -5  -1   0   12.79    0.43
  -5  -1   0   11.74    0.28
  -5  -1   0   12.21    0.43
  -5  -1   0   12.71    0.48
  -5  -1   0   12.63    0.79
   5  -1   0   11.77    0.40
  -5  -1   0   11.77    0.41
  -5  -1   0   11.88    0.32
  -5   1   0   12.06    0.30
  -5   1   0   12.62    0.58
  -5   1   0   12.18    0.62
  -5   1   0   12.53    0.59
   5   1   0   11.85    0.76
   5   1   0   11.95    0.29
   5   1   0   12.04    0.42
  -5   1   0   12.00    0.52
   5   1   0   10.88    0.36
  -5   1   0   12.02    0.60
  -5   1   0   11.93    0.82
  -5   1   0   12.43    0.56
  -5   1   0   11.97    0.34
  -5   1   0   12.57    0.68
  -5   1   0   12.40    0.55
   5   1   0   12.04    0.63
  -5   1   0   10.29    0.64
   5   1   0   11.95    0.48
   6  -1   0    6.39    0.33
   6  -1   0    7.13    0.31
   6  -1   0    6.42    0.21
   6  -1   0    6.89    0.66
  -6  -1   0    6.41    0.24
   6  -1   0    6.68    0.38
   6  -1   0    6.57    0.20
  -6  -1   0    6.30    0.15
   6  -1   0    6.93    0.50
  -6  -1   0    6.95    0.65
  -6  -1   0    6.31    0.29
  -6  -1   0    6.93    0.33
   6  -1   0    6.39    0.51
  -6  -1   0    6.58    0.30
  -6  -1   0    6.52    0.29
  -6  -1   0    6.37    0.20
  -6  -1   0    6.99    0.53
   6  -1   0    6.32    0.35
   6  -1   0    6.41    0.15
   6  -1   0    6.41    0.42
  -6  -1   0    6.47    0.36
   6   1   0    6.40    0.19
  -6   1   0    6.46    0.52
  -6   1   0    7.01    0.45
  -6   1   0    7.59    0.48
   6   1   0    6.27    0.16
   6   1   0    6.10    0.47
  -6   1   0    6.83    0.42
   6   1   0    6.37    0.39
  -6   1   0    6.62    0.42
  -6   1   0    6.18    0.22
  -6   1   0    6.58    0.38
   6   1   0    5.60    0.58
  -6   1   0    6.30    0.45
  -6   1   0    5.77    0.20
   6   1   0    6.66    0.30
  -6   1   0    6.89    0.68
  -6   1   0    6.96    0.47
   6   1   0    5.84    0.20
  -6   1   0    6.44    0.51
  -7  -1   0   23.68    1.06
   7  -1   0   20.80    1.33
   7  -1   0   22.73    0.81
  -7  -1   0   23.64    0.65
   7  -1   0   23.50    0.53
   7  -1   0   22.68    0.64
  -7  -1   0   22.50    0.86
  -7  -1   0   24.64    0.72
   7  -1   0   23.00    0.56
  -7  -1   0   21.46    1.28
   7  -1   0   22.96    0.71
   7  -1   0   22.56    1.02
   7  -1   0   22.86    0.86
  -7  -1   0   22.96    0.56
  -7  -1   0   23.21    0.79
   7  -1   0   22.44    0.66
  -7  -1   0   23.60    0.83
  -7  -1   0   23.63    0.69
  -7  -1   0   24.05    0.73
  -7  -1   0   23.94    0.73
  -7  -1   0   22.94    0.75
   7  -1   0   22.25    1.05
  -7   1   0   22.81    0.92
   7   1   0   21.79    1.28
  -7   1   0   24.59    1.16
  -7   1   0   22.30    0.93
  -7   1   0   23.06    0.80
   7   1   0   22.44    0.56
   7   1   0   22.59    0.52
   7   1   0   21.88    0.66
  -7   1   0   22.52    0.94
  -7   1   0   22.68    1.38
  -7   1   0   21.16    0.88
  -7   1   0   23.35    0.99
   7   1   0   23.26    0.72
  -7   1   0   22.80    0.54
  -7   1   0   23.07    1.14
  -7   1   0   23.47    0.99
  -8  -1   0    1.69    0.18
   8  -1   0    1.58    0.33
  -8  -1   0    1.31    0.16
   8  -1   0    1.84    0.22
  -8  -1   0    1.67    0.13
  -8  -1   0    1.42    0.14
  -8  -1   0    1.56    0.15
   8  -1   0    2.06    0.36
   8  -1   0    1.64    0.24
  -8  -1   0    1.60    0.35
   8  -1   0    1.70    0.12
   8  -1   0    1.63    0.19
  -8  -1   0    1.39    0.15
  -8  -1   0    1.67    0.25
  -8  -1   0    1.57    0.16
  -8  -1   0    1.61    0.14
  -8  -1   0    1.63    0.24
   8  -1   0    1.54    0.35
   8  -1   0    1.70    0.06
  -8   1   0    1.36    0.33
  -8   1   0    1.60    0.35
  -8   1   0    2.01    0.32
  -8   1   0    1.22    0.28
  -8   1   0    1.42    0.27
  -8   1   0    1.47    0.28
  -8   1   0    1.43    0.25
   8   1   0    1.35    0.15
   8   1   0    1.85    0.18
   8   1   0    1.67    0.10
   8   1   0    1.75    0.20
  -8   1   0    1.53    0.46
  -8   1   0    1.80    0.36
   8   1   0    1.82    0.47
  -8   1   0    1.55    0.19
   9  -1   0    1.13    0.06
  -9  -1   0    0.81    0.13
  -9  -1   0    1.10    0.20
   9  -1   0    0.95    0.19
  -9  -1   0    0.61    0.14
  -9  -1   0    0.59    0.26
   9  -1   0    0.89    0.27
  -9  -1   0    0.77    0.19
  -9  -1   0    1.02    0.39
   9  -1   0    0.95    0.16
  -9   1   0    1.13    0.28
  -9   1   0    0.73    0.24
  -9   1   0    1.10    0.26
  -9   1   0    0.71    0.26
  -9   1   0    0.86    0.35
   9   1   0    1.05    0.11
  -9   1   0    0.99    0.26
   9   1   0    1.04    0.09
  -9   1   0    1.18    0.28
  -9   1   0    0.95    0.22
  -9   1   0    0.89    0.34
 -10  -1   0    0.15    0.13
 -10  -1   0    0.01    0.19
 -10  -1   0    0.12    0.10
  10  -1   0    0.22    0.04
 -10  -1   0   -0.07    0.26
  10  -1   0    0.01    0.12
 -10   1   0    0.09    0.17
 -10   1   0    0.31    0.17
 -10   1   0   -0.04    0.17
  10   1   0    0.18    0.06
  10   1   0    0.18    0.08
 -10   1   0    0.46    0.37
 -10   1   0   -0.17    0.17
 -10   1   0    0.42    0.32
 -11  -1   0    1.09    0.31
 -11  -1   0    1.33    0.24
 -11  -1   0    0.80    0.43
 -11   1   0    1.47    0.25
 -11   1   0    0.58    0.22
  11   1   0    1.17    0.14
 -11   1   0    0.42    0.36
 -11   1   0    2.00    0.45
   0  -2   0  100.14    2.44
   0  -2   0  100.20    2.54
   0  -2   0   99.85    2.42
   0  -2   0   85.62    2.45
   0  -2   0   92.95    2.51
   0  -2   0   93.75    2.26
   0  -2   0   97.49    2.37
   0  -2   0   98.76    2.35
   0   2   0   97.93    2.42
   0   2   0   95.82    2.48
   0   2   0   98.23    2.32
   0   2   0   97.86    2.44
   0   2   0   96.95    2.36
   0   2   0   95.00    2.26
   0   2   0   94.58    2.27
  -1  -2   0  119.50    2.63
   1  -2   0  112.20    2.70
   1  -2   0  115.51    2.78
   1  -2   0  116.79    2.94
   1  -2   0  116.48    2.97
  -1  -2   0  112.13    2.82
  -1  -2   0  112.91    2.60
  -1  -2   0  113.15    2.83
   1  -2   0  114.32    2.72
   1  -2   0  114.90    2.72
   1  -2   0  116.18    2.76
   1  -2   0  111.94    2.64
  -1  -2   0  110.35    2.69
  -1  -2   0  104.29    2.80
   1  -2   0  111.56    2.65
  -1  -2   0  113.87    2.82
  -1  -2   0  113.65    2.74
   1   2   0  115.54    2.81
   1   2   0  110.76    2.83
   1   2   0  113.60    2.72
  -1   2   0  113.44    2.88
   1   2   0  114.18    2.68
   1   2   0  112.66    2.56
  -1   2   0  116.67    2.69
  -1   2   0  114.39    2.74
   1   2   0  111.38    2.36
  -1   2   0  119.57    2.89
  -1   2   0  114.54    2.58
  -1   2   0  114.85    2.80
  -1   2   0  115.39    2.70
   2  -2   0   85.04    2.01
   2  -2   0   86.14    2.17
   2  -2   0   87.07    2.09
   2  -2   0   84.57    2.16
   2  -2   0   85.57    2.18
   2  -2   0   89.32    2.20
   2  -2   0   86.18    2.17
   2  -2   0   84.63    2.14
  -2  -2   0   85.05    2.04
  -2  -2   0   85.78    2.24
   2  -2   0   86.34    2.45
   2  -2   0   84.19    2.38
  -2  -2   0   86.77    2.12
  -2  -2   0   86.13    2.17
  -2  -2   0   87.12    2.17
   2  -2   0   84.31    2.30
  -2  -2   0   84.02    2.05
  -2  -2   0   86.30    2.30
  -2  -2   0   85.51    2.03
  -2   2   0   90.12    2.28
  -2   2   0   85.26    2.35
   2   2   0   82.77    2.16
   2   2   0   82.02    2.06
   2   2   0   81.04    1.92
   2   2   0   88.45    2.11
   2   2   0   80.18    2.18
  -2   2   0   84.44    2.19
  -2   2   0   85.38    2.21
  -2   2   0   87.06    2.28
  -2   2   0   86.08    2.19
  -2   2   0   88.41    2.29
  -2   2   0   85.61    2.34
  -2   2   0   77.19    2.17
  -2   2   0   86.62    2.22
   2   2   0   85.58    2.34
   3  -2   0  118.64    3.13
   3  -2   0  113.37    2.52
  -3  -2   0  114.18    2.58
  -3  -2   0  116.49    2.60
   3  -2   0  111.73    3.02
  -3  -2   0  114.63    2.67
  -3  -2   0  117.34    2.83
  -3  -2   0  113.03    2.71
   3  -2   0  114.10    2.82
  -3  -2   0  117.16    2.98
   3  -2   0  117.93    2.80
   3  -2   0  113.71    2.72
   3  -2   0  114.27    2.81
  -3  -2   0  112.90    2.88
   3  -2   0  119.83    2.80
   3  -2   0  115.78    2.62
  -3  -2   0  115.54    2.70
   3   2   0  114.90    2.71
   3   2   0  113.85    2.98
  -3   2   0  112.50    2.88
   3   2   0  108.94    2.59
  -3   2   0  125.39    3.13
  -3   2   0  116.19    3.01
  -3   2   0  114.42    2.87
  -3   2   0  113.99    2.85
   3   2   0  114.37    2.61
  -3   2   0  119.75    2.94
  -3   2   0  112.25    2.84
  -3   2   0  119.15    3.32
  -3   2   0  113.61    2.86
   3   2   0  112.09    2.74
  -3   2   0  116.26    3.01
   4  -2   0   14.65    0.44
   4  -2   0   15.19    0.83
   4  -2   0   13.89    0.68
   4  -2   0   14.23    0.65
   4  -2   0   14.23    0.62
  -4  -2   0   15.83    0.63
   4  -2   0   14.11    0.72
  -4  -2   0   14.04    0.35
  -4  -2   0   14.86    0.73
  -4  -2   0   15.32    0.54
   4  -2   0   14.57    0.60
   4  -2   0   14.10    0.79
  -4  -2   0   15.71    0.69
  -4  -2   0   15.36    0.95
  -4  -2   0   14.69    0.60
   4  -2   0   14.96    0.53
  -4  -2   0   15.58    0.55
   4  -2   0   15.08    0.70
   4  -2   0   15.48    0.89
  -4  -2   0   14.93    0.47
  -4  -2   0   14.99    0.35
   4  -2   0   15.31    0.88
   4  -2   0   15.39    0.74
   4   2   0   15.36    0.51
  -4   2   0   14.99    0.79
   4   2   0   14.33    0.47
  -4   2   0   15.31    0.77
  -4   2   0   13.01    0.69
   4   2   0   14.80    0.81
  -4   2   0   14.73    0.35
  -4   2   0   14.81    0.87
   4   2   0   15.13    0.57
   4   2   0   14.33    0.36
  -4   2   0   15.08    0.74
   4   2   0   14.83    0.63
  -4   2   0   15.35    0.83
  -4   2   0   14.56    0.76
  -4   2   0   15.12    0.75
  -4   2   0   14.32    0.80
  -4   2   0   16.26    0.80
  -4   2   0   16.13    0.96
   4   2   0   15.67    0.76
  -5  -2   0   26.76    0.94
   5  -2   0   27.89    0.89
  -5  -2   0   27.37    0.88
  -5  -2   0   26.30    0.63
   5  -2   0   28.45    0.99
   5  -2   0   28.78    0.66
   5  -2   0   28.62    1.25
   5  -2   0   28.04    1.31
  -5  -2   0   29.06    0.94
   5  -2   0   27.65    1.12
   5  -2   0   31.45    1.12
  -5  -2   0   29.43    1.02
  -5  -2   0   29.19    1.18
   5  -2   0   27.88    1.19
  -5  -2   0   29.25    0.82
  -5  -2   0   28.52    0.61
  -5  -2   0   30.13    1.24
  -5  -2   0   28.93    0.90
   5  -2   0   28.26    1.36
   5  -2   0   27.72    1.05
   5  -2   0   27.83    1.19
   5  -2   0   29.20    0.91
   5  -2   0   28.60    0.64
   5  -2   0   29.34    0.73
  -5   2   0   29.41    1.35
  -5   2   0   29.26    0.66
  -5   2   0   27.08    1.12
   5   2   0   28.22    1.20
   5   2   0   29.12    0.80
  -5   2   0   29.19    1.23
  -5   2   0   28.31    1.21
  -5   2   0   28.64    1.13
   5   2   0   28.61    0.79
  -5   2   0   29.06    1.10
   5   2   0   31.04    1.33
   5   2   0   26.87    0.90
  -5   2   0   28.10    1.36
  -5   2   0   31.28    1.40
  -5   2   0   28.85    1.15
  -5   2   0   28.66    1.26
   6  -2   0    5.54    0.49
  -6  -2   0    4.98    0.14
   6  -2   0    4.67    0.27
   6  -2   0    4.71    0.46
   6  -2   0    5.44    0.53
   6  -2   0    4.64    0.29
  -6  -2   0    4.92    0.23
   6  -2   0    4.50    0.55
   6  -2   0    4.56    0.39
   6  -2   0    4.79    0.37
  -6  -2   0    5.02    0.36
  -6  -2   0    4.55    0.52
  -6  -2   0    4.88    0.30
  -6  -2   0    5.06    0.36
  -6  -2   0    4.89    0.33
  -6  -2   0    5.06    0.22
  -6  -2   0    5.43    0.47
  -6  -2   0    4.82    0.32
  -6  -2   0    5.06    0.26
   6   2   0    4.93    0.54
  -6   2   0    5.18    0.62
   6   2   0    4.55    0.49
  -6   2   0    4.68    0.47
  -6   2   0    5.39    0.49
  -6   2   0    4.55    0.45
   6   2   0    5.03    0.30
  -6   2   0    5.06    0.45
  -6   2   0    4.67    0.19
  -6   2   0    4.37    0.49
  -6   2   0    5.67    0.54
   6   2   0    5.16    0.14
   6   2   0    5.29    0.21
  -6   2   0    5.27    0.57
  -6   2   0    5.78    0.48
  -6   2   0    4.94    0.48
   6   2   0    4.78    0.29
  -6   2   0    5.08    0.43
   6   2   0    4.93    0.19
  -7  -2   0   11.20    0.43
  -7  -2   0   11.63    0.56
  -7  -2   0   11.61    0.69
   7  -2   0   12.01    0.86
   7  -2   0   11.72    0.74
  -7  -2   0   11.68    0.39
   7  -2   0   11.27    0.64
  -7  -2   0   11.09    0.51
   7  -2   0   10.59    0.53
  -7  -2   0   10.29    0.26
  -7  -2   0   11.03    0.85
  -7  -2   0   10.95    0.43
   7  -2   0   10.64    0.46
   7  -2   0   11.14    0.40
  -7  -2   0   11.03    0.50
  -7  -2   0   11.68    0.39
   7  -2   0   11.83    0.87
  -7  -2   0   11.45    0.65
  -7   2   0   11.30    0.73
  -7   2   0   11.15    0.88
   7   2   0   11.13    0.27
  -7   2   0   11.47    0.82
  -7   2   0   10.89    0.79
   7   2   0   11.54    0.39
  -7   2   0   12.43    0.81
  -7   2   0   11.98    0.76
  -7   2   0   11.61    0.78
   7   2   0   11.43    0.33
  -7   2   0   11.27    0.96
  -7   2   0   11.93    0.66
   7   2   0   11.62    0.51
   7   2   0   10.50    0.86
  -7   2   0   11.85    0.77
   8  -2   0    0.69    0.17
   8  -2   0    0.81    0.17
   8  -2   0    0.52    0.15
   8  -2   0    0.63    0.04
  -8  -2   0    0.64    0.14
  -8  -2   0    0.57    0.09
  -8  -2   0    0.68    0.08
  -8  -2   0    0.51    0.12
   8  -2   0    0.65    0.19
   8  -2   0    0.49    0.13
  -8  -2   0    0.33    0.18
  -8  -2   0    0.48    0.19
  -8  -2   0    0.28    0.22
   8   2   0    0.68    0.06
  -8   2   0    0.76    0.31
   8   2   0    0.71    0.10
  -8   2   0    0.62    0.35
  -8   2   0    0.60    0.21
  -8   2   0    0.86    0.24
  -8   2   0    0.30    0.23
  -8   2   0    0.68    0.24
   8   2   0    0.57    0.16
  -8   2   0    0.57    0.23
  -8   2   0    0.69    0.21
  -9  -2   0    1.37    0.20
  -9  -2   0    1.24    0.27
   9  -2   0    1.02    0.25
  -9  -2   0    1.34    0.32
   9  -2   0    1.21    0.06
  -9  -2   0    0.48    0.35
   9  -2   0    1.09    0.19
  -9  -2   0    1.20    0.20
   9   2   0    1.30    0.12
  -9   2   0    0.79    0.23
  -9   2   0    1.33    0.32
  -9   2   0    1.42    0.39
  -9   2   0    1.34    0.36
  -9   2   0    1.45    0.46
  -9   2   0    1.04    0.33
  -9   2   0    1.06    0.30
  -9   2   0    2.47    0.53
 -10  -2   0    0.38    0.34
  10  -2   0    0.41    0.04
 -10  -2   0    0.48    0.21
  10   2   0    0.40    0.09
 -10   2   0    0.85    0.32
 -10   2   0    0.14    0.36
 -10   2   0    0.24    0.25
 -11  -2   0    2.74    0.30
 -11  -2   0    1.80    0.62
 -11  -2   0    2.86    0.60
 -11   2   0    2.28    0.71
 -11   2   0    2.23    0.60
 -11   2   0    2.53    0.50
 -11   2   0    2.03    0.48
   0  -3   0   -0.01    0.06
   0  -3   0   -0.03    0.09
   0  -3   0    0.00    0.04
   0  -3   0    0.19    0.09
   0  -3   0    0.10    0.10
   0  -3   0   -0.07    0.07
   0  -3   0   -0.03    0.10
   0   3   0   -0.07    0.09
   0   3   0    0.02    0.04
   0   3   0   -0.14    0.07
   0   3   0   -0.08    0.08
   0   3   0    0.04    0.06
   0   3   0    0.00    0.01
   0   3   0    0.08    0.08
   0   3   0   -0.07    0.06
   1  -3   0   15.64    0.93
   1  -3   0   14.27    0.86
   1  -3   0   14.72    0.76
   1  -3   0   15.30    0.79
  -1  -3   0   15.87    0.88
  -1  -3   0   15.33    0.87
  -1  -3   0   15.16    0.76
  -1  -3   0   15.88    0.86
   1  -3   0   16.15    0.79
   1  -3   0   14.95    0.91
   1  -3   0   14.42    0.72
  -1  -3   0   15.32    0.73
  -1  -3   0   15.47    0.78
  -1  -3   0   15.00    0.69
   1  -3   0   15.96    0.72
  -1  -3   0   15.90    0.89
   1  -3   0   14.42    0.91
  -1   3   0   16.20    0.75
   1   3   0   15.37    0.52
   1   3   0   14.61    0.36
   1   3   0   15.27    0.76
  -1   3   0   15.61    0.61
  -1   3   0   14.11    0.83
   1   3   0   15.25    0.67
   1   3   0   14.59    0.83
  -1   3   0   15.71    0.80
  -1   3   0   14.74    1.04
  -1   3   0   15.25    0.77
   1   3   0   16.06    0.81
  -1   3   0   15.89    0.75
   1   3   0   15.54    0.68
   2  -3   0   70.51    1.93
   2  -3   0   69.93    2.07
   2  -3   0   71.49    2.34
   2  -3   0   68.83    2.66
  -2  -3   0   71.11    1.93
   2  -3   0   72.77    2.16
  -2  -3   0   66.92    2.52
   2  -3   0   68.80    2.05
   2  -3   0   73.33    2.12
  -2  -3   0   70.53    2.03
   2  -3   0   71.95    2.05
  -2  -3   0   67.70    1.92
  -2  -3   0   72.14    2.22
   2  -3   0   71.58    2.01
  -2  -3   0   67.75    2.48
  -2  -3   0   70.20    1.94
   2  -3   0   70.85    2.40
  -2   3   0   70.57    2.05
  -2   3   0   69.46    2.36
  -2   3   0   71.07    1.96
   2   3   0   71.71    2.02
   2   3   0   66.81    2.08
  -2   3   0   70.06    2.25
   2   3   0   70.94    2.35
  -2   3   0   68.14    2.08
  -2   3   0   70.46    2.28
  -3  -3   0   15.61    0.90
   3  -3   0   13.65    0.75
  -3  -3   0   14.02    0.69
   3  -3   0   14.00    0.91
  -3  -3   0   14.39    0.73
   3  -3   0   15.03    1.00
   3  -3   0   15.20    0.64
   3  -3   0   15.50    0.73
   3  -3   0   14.47    0.80
   3  -3   0   15.76    0.82
   3  -3   0   14.28    0.87
  -3  -3   0   14.36    0.76
  -3  -3   0   14.88    1.25
   3  -3   0   14.56    0.78
   3  -3   0   14.75    0.78
   3  -3   0   14.89    0.78
  -3  -3   0   14.92    0.68
  -3  -3   0   16.07    0.69
  -3   3   0   13.82    0.82
  -3   3   0   15.20    0.83
   3   3   0   13.85    0.69
   3   3   0   14.36    0.76
  -3   3   0   14.96    0.81
  -3   3   0   13.81    0.88
  -3   3   0   16.00    0.95
  -3   3   0   13.87    0.77
   3   3   0   14.67    0.79
   3   3   0   13.67    0.75
   3   3   0   12.87    0.36
  -3   3   0   15.65    0.82
  -3   3   0   15.26    0.82
  -4  -3   0    1.38    0.26
   4  -3   0    1.62    0.22
  -4  -3   0    1.32    0.24
   4  -3   0    1.20    0.24
  -4  -3   0    1.34    0.23
  -4  -3   0    1.22    0.29
   4  -3   0    0.97    0.23
   4  -3   0    1.09    0.35
  -4  -3   0    1.35    0.26
   4  -3   0    1.41    0.29
  -4  -3   0    1.36    0.23
  -4  -3   0    1.18    0.27
   4  -3   0    1.89    0.29
   4  -3   0    1.66    0.31
   4  -3   0    1.29    0.22
   4  -3   0    1.22    0.30
  -4  -3   0    1.36    0.09
  -4  -3   0    1.37    0.25
   4  -3   0    1.40    0.32
   4  -3   0    1.33    0.29
  -4   3   0    0.75    0.24
  -4   3   0    1.03    0.30
  -4   3   0    1.18    0.29
  -4   3   0    1.12    0.27
   4   3   0    1.43    0.08
   4   3   0    1.76    0.22
   4   3   0    1.56    0.17
  -4   3   0    0.91    0.24
  -4   3   0    1.09    0.26
  -4   3   0    1.34    0.36
  -4   3   0    1.09    0.31
  -4   3   0    1.62    0.31
   4   3   0    1.54    0.26
   4   3   0    1.33    0.09
  -4   3   0    1.29    0.32
   5  -3   0    2.18    0.32
   5  -3   0    2.46    0.34
   5  -3   0    3.39    0.60
  -5  -3   0    2.68    0.27
  -5  -3   0    2.22    0.33
  -5  -3   0    2.10    0.23
   5  -3   0    1.69    0.32
   5  -3   0    3.01    0.45
   5  -3   0    2.34    0.39
   5  -3   0    1.96    0.40
   5  -3   0    2.91    0.46
  -5  -3   0    2.48    0.26
  -5  -3   0    2.51    0.39
   5  -3   0    1.93    0.22
  -5  -3   0    1.88    0.40
   5  -3   0    2.36    0.36
  -5  -3   0    2.10    0.31
  -5  -3   0    2.08    0.32
   5  -3   0    2.27    0.19
  -5   3   0    2.70    0.44
   5   3   0    2.62    0.10
   5   3   0    2.50    0.23
   5   3   0    2.60    0.13
  -5   3   0    1.83    0.34
   5   3   0    2.72    0.20
  -5   3   0    1.95    0.36
  -5   3   0    1.79    0.40
  -5   3   0    2.53    0.46
  -5   3   0    2.15    0.36
  -5   3   0    2.73    0.45
  -5   3   0    2.18    0.43
  -5   3   0    1.62    0.32
   5   3   0    1.83    0.23
  -5   3   0    2.41    0.11
  -5   3   0    1.60    0.41
   6  -3   0    1.76    0.13
   6  -3   0    1.63    0.35
  -6  -3   0    1.73    0.18
   6  -3   0    1.12    0.20
   6  -3   0    1.39    0.36
   6  -3   0    1.20    0.36
   6  -3   0    1.49    0.12
   6  -3   0    1.57    0.23
  -6  -3   0    1.51    0.34
  -6  -3   0    2.00    0.22
  -6  -3   0    1.52    0.27
  -6  -3   0    1.94    0.32
   6  -3   0    1.75    0.29
   6  -3   0    1.76    0.32
  -6  -3   0    1.40    0.24
   6  -3   0    2.10    0.35
  -6   3   0    1.76    0.35
  -6   3   0    1.36    0.30
  -6   3   0    1.67    0.34
  -6   3   0    1.80    0.44
  -6   3   0    1.59    0.33
  -6   3   0    1.63    0.39
   6   3   0    1.81    0.17
  -6   3   0    1.94    0.42
  -6   3   0    1.39    0.33
  -6   3   0    1.67    0.33
   6   3   0    1.73    0.19
  -6   3   0    1.52    0.35
   7  -3   0    1.87    0.33
  -7  -3   0    1.59    0.37
  -7  -3   0    1.70    0.30
  -7  -3   0    1.98    0.20
  -7  -3   0    1.87    0.16
   7  -3   0    1.55    0.38
   7  -3   0    1.54    0.30
   7  -3   0    1.55    0.24
  -7  -3   0    1.59    0.16
   7  -3   0    1.21    0.30
   7  -3   0    1.35    0.22
  -7   3   0    1.59    0.32
  -7   3   0    1.76    0.49
  -7   3   0    1.63    0.41
  -7   3   0    2.47    0.49
  -7   3   0    1.78    0.38
  -7   3   0    1.32    0.34
  -7   3   0    1.51    0.32
   7   3   0    1.88    0.13
  -7   3   0    2.01    0.39
   7   3   0    1.93    0.10
   7   3   0    1.39    0.27
   8  -3   0    3.16    0.38
  -8  -3   0    2.95    0.21
   8  -3   0    3.55    0.35
   8  -3   0    2.91    0.28
  -8  -3   0    2.79    0.29
  -8   3   0    3.57    0.71
  -8   3   0    2.72    0.53
  -8   3   0    3.05    0.53
  -8   3   0    3.19    0.49
  -8   3   0    3.17    0.58
  -8   3   0    2.44    0.52
  -8   3   0    3.26    0.52
  -8   3   0    2.44    0.46
   8   3   0    2.99    0.17
   8   3   0    3.05    0.12
  -9  -3   0   13.10    0.90
   9  -3   0   12.09    0.85
   9  -3   0   13.24    0.31
  -9  -3   0   13.23    0.43
  -9   3   0   13.83    0.98
  -9   3   0   11.08    1.00
  -9   3   0   11.75    1.02
  -9   3   0   13.11    0.89
   9   3   0   13.47    0.42
  -9   3   0   13.53    1.28
  -9   3   0   14.68    1.15
   9   3   0   13.86    0.33
  -9   3   0   13.61    1.04
 -10  -3   0    1.68    0.26
  10  -3   0    2.04    0.08
 -10  -3   0    1.11    0.33
 -10   3   0    2.32    0.62
  10   3   0    1.99    0.16
 -10   3   0    1.79    0.45
 -10   3   0    1.29    0.41
 -10   3   0    2.29    0.76
 -10   3   0    1.27    0.44
 -10   3   0    1.54    0.48
   0  -4   0   19.33    0.99
   0  -4   0   18.79    1.16
   0  -4   0   19.52    1.09
   0  -4   0   18.61    1.12
   0  -4   0   18.57    1.04
   0  -4   0   18.63    0.99
   0  -4   0   18.46    1.17
   0  -4   0   19.43    0.98
   0  -4   0   19.07    1.01
   0  -4   0   18.54    1.09
   0  -4   0   20.23    1.10
   0   4   0   18.70    1.07
   0   4   0   18.10    0.78
   0   4   0   17.96    0.90
   0   4   0   18.65    1.05
   0   4   0   19.57    1.16
   0   4   0   18.01    0.87
   0   4   0   19.80    1.04
   1  -4   0   15.65    0.90
  -1  -4   0   13.41    0.88
  -1  -4   0   16.00    1.03
   1  -4   0   14.09    0.78
   1  -4   0   14.71    1.04
  -1  -4   0   16.94    1.07
   1  -4   0   15.24    0.88
  -1  -4   0   14.54    0.79
   1  -4   0   14.01    0.90
  -1  -4   0   16.07    0.92
   1  -4   0   16.16    0.93
  -1  -4   0   14.70    0.96
   1  -4   0   16.02    1.10
   1  -4   0   15.43    0.86
  -1  -4   0   15.59    0.93
   1  -4   0   15.17    0.88
   1  -4   0   15.13    0.95
  -1  -4   0   15.69    1.05
   1  -4   0   14.63    1.02
  -1  -4   0   16.06    0.87
  -1  -4   0   15.58    0.85
   1   4   0   14.62    0.39
  -1   4   0   14.93    1.03
  -1   4   0   15.45    0.57
   1   4   0   14.61    0.96
  -1   4   0   15.42    0.91
   1   4   0   16.66    0.95
   1   4   0   14.74    1.05
   1   4   0   15.56    0.87
   1   4   0   15.00    0.76
  -1   4   0   16.22    1.02
  -1   4   0   15.01    0.95
  -1   4   0   15.61    0.80
  -1   4   0   15.16    0.84
   1   4   0   15.02    0.56
  -2  -4   0    6.23    0.62
  -2  -4   0    7.20    0.64
  -2  -4   0    6.63    0.52
   2  -4   0    6.05    0.55
   2  -4   0    5.85    0.47
   2  -4   0    5.91    0.56
  -2  -4   0    5.51    0.58
   2  -4   0    5.88    0.58
   2  -4   0    5.29    0.48
   2  -4   0    5.36    0.69
   2  -4   0    4.93    0.61
  -2  -4   0    5.29    0.59
   2  -4   0    6.06    0.55
  -2  -4   0    6.71    0.66
   2  -4   0    4.98    0.57
  -2  -4   0    6.88    0.57
  -2  -4   0    5.80    0.50
   2  -4   0    5.37    0.52
  -2  -4   0    5.94    0.48
   2  -4   0    5.13    0.53
   2   4   0    5.04    0.48
   2   4   0    6.27    0.57
  -2   4   0    4.94    0.54
   2   4   0    5.47    0.57
   2   4   0    5.74    0.19
  -2   4   0    6.13    0.53
  -2   4   0    6.10    0.65
  -2   4   0    5.29    0.52
  -2   4   0    5.36    0.51
  -2   4   0    5.43    0.43
  -2   4   0    5.36    0.60
  -2   4   0    6.04    0.58
   2   4   0    6.10    0.46
   2   4   0    5.76    0.56
  -3  -4   0    4.23    0.43
   3  -4   0    3.07    0.45
   3  -4   0    2.66    0.45
  -3  -4   0    2.84    0.50
   3  -4   0    3.51    0.43
   3  -4   0    2.83    0.52
   3  -4   0    2.51    0.34
   3  -4   0    2.98    0.57
  -3  -4   0    2.70    0.45
   3  -4   0    2.16    0.47
   3  -4   0    2.60    0.44
   3  -4   0    2.64    0.44
  -3  -4   0    3.73    0.42
  -3  -4   0    2.84    0.51
   3  -4   0    3.77    0.46
  -3  -4   0    4.06    0.40
  -3  -4   0    3.07    0.53
  -3   4   0    3.58    0.44
   3   4   0    2.97    0.32
   3   4   0    3.18    0.40
  -3   4   0    3.22    0.48
   3   4   0    3.21    0.14
   3   4   0    2.89    0.44
  -3   4   0    2.33    0.41
   3   4   0    3.16    0.15
   3   4   0    3.93    0.44
   3   4   0    3.36    0.38
  -3   4   0    2.60    0.46
  -3   4   0    3.10    0.49
  -3   4   0    3.11    0.57
  -3   4   0    3.09    0.40
   4  -4   0    5.45    0.50
   4  -4   0    5.44    0.47
  -4  -4   0    5.87    0.48
   4  -4   0    4.82    0.54
   4  -4   0    5.56    0.43
   4  -4   0    5.73    0.52
   4  -4   0    5.85    0.56
  -4  -4   0    5.17    0.57
   4  -4   0    5.80    0.55
  -4  -4   0    5.39    0.50
  -4  -4   0    5.73    0.60
  -4  -4   0    5.31    0.51
   4  -4   0    5.90    0.57
  -4  -4   0    6.13    0.64
  -4  -4   0    5.13    0.55
   4  -4   0    6.09    0.71
   4  -4   0    4.64    0.58
  -4  -4   0    5.17    0.47
  -4   4   0    6.14    0.68
  -4   4   0    5.62    0.58
   4   4   0    5.62    0.19
   4   4   0    5.29    0.47
  -4   4   0    5.33    0.56
   4   4   0    5.16    0.53
   4   4   0    5.13    0.52
  -4   4   0    5.28    0.58
  -4   4   0    5.42    0.65
  -4   4   0    5.83    0.59
   4   4   0    6.22    0.48
   4   4   0    5.58    0.21
   4   4   0    5.69    0.37
  -4   4   0    4.79    0.53
  -4   4   0    6.04    0.60
   5  -4   0    4.78    0.76
  -5  -4   0    5.76    0.46
   5  -4   0    5.38    0.43
   5  -4   0    5.05    0.36
   5  -4   0    4.87    0.51
   5  -4   0    5.11    0.54
  -5  -4   0    4.89    0.62
  -5  -4   0    5.10    0.50
  -5  -4   0    4.06    0.47
   5  -4   0    5.11    0.49
   5  -4   0    5.12    0.50
  -5  -4   0    4.92    0.45
  -5  -4   0    5.51    0.45
  -5  -4   0    4.84    0.52
   5  -4   0    3.88    0.62
   5  -4   0    4.08    0.67
   5  -4   0    5.24    0.59
  -5   4   0    5.43    0.61
  -5   4   0    4.69    0.72
  -5   4   0    5.79    0.57
  -5   4   0    4.45    0.52
   5   4   0    4.99    0.32
  -5   4   0    5.28    0.58
  -5   4   0    4.51    0.52
   5   4   0    4.62    0.49
  -5   4   0    4.99    0.64
   5   4   0    5.50    0.50
   5   4   0    5.39    0.18
   5   4   0    5.29    0.21
  -5   4   0    5.11    0.60
  -6  -4   0    2.17    0.47
   6  -4   0    2.98    0.36
   6  -4   0    2.37    0.41
   6  -4   0    2.57    0.38
  -6  -4   0    3.04    0.30
   6  -4   0    1.93    0.37
  -6  -4   0    3.20    0.37
  -6  -4   0    3.19    0.33
  -6  -4   0    3.19    0.51
  -6  -4   0    2.97    0.36
   6  -4   0    2.55    0.49
   6  -4   0    2.81    0.49
   6  -4   0    2.76    0.56
  -6   4   0    2.64    0.51
   6   4   0    3.05    0.17
  -6   4   0    2.78    0.58
   6   4   0    3.58    0.40
   6   4   0    2.93    0.13
  -6   4   0    3.21    0.62
  -6   4   0    3.35    0.56
  -6   4   0    2.28    0.51
  -6   4   0    2.83    0.51
  -6   4   0    2.01    0.39
  -6   4   0    1.93    0.42
  -7  -4   0    2.63    0.24
  -7  -4   0    2.21    0.46
   7  -4   0    3.08    0.44
   7  -4   0    2.53    0.43
  -7  -4   0    3.22    0.37
   7  -4   0    2.09    0.35
   7   4   0    2.81    0.17
  -7   4   0    2.09    0.46
  -7   4   0    2.36    0.55
   7   4   0    2.68    0.12
  -7   4   0    2.04    0.43
  -7   4   0    2.51    0.51
  -7   4   0    1.65    0.52
  -7   4   0    2.53    0.67
  -8  -4   0   10.00    0.64
   8  -4   0    9.96    0.78
  -8  -4   0   10.58    0.91
  -8  -4   0    9.78    0.85
  -8  -4   0   10.17    0.41
  -8   4   0   12.10    1.09
  -8   4   0   12.07    0.93
   8   4   0   10.42    0.28
  -8   4   0    9.65    1.03
  -8   4   0    8.34    0.88
  -8   4   0   10.44    0.89
  -8   4   0   10.10    0.99
   8   4   0   10.03    0.35
  -9  -4   0    1.22    0.15
  -9  -4   0    1.32    0.37
  -9  -4   0    0.93    0.38
  -9  -4   0    1.13    0.29
   9   4   0    1.52    0.15
  -9   4   0    2.18    0.50
  -9   4   0    0.90    0.54
   9   4   0    1.80    0.17
  -9   4   0    1.20    0.46
  -9   4   0    1.48    0.34
  -9   4   0    1.58    0.48
   0  -5   0   -0.06    0.13
   0  -5   0   -0.05    0.10
   0  -5   0    0.03    0.20
   0  -5   0   -0.31    0.19
   0  -5   0    0.03    0.25
   0  -5   0   -0.14    0.13
   0  -5   0    0.11    0.11
   0  -5   0    0.26    0.18
   0  -5   0    0.16    0.14
   0   5   0   -0.20    0.12
   0   5   0    0.08    0.21
   0   5   0   -0.16    0.15
   0   5   0   -0.08    0.17
   0   5   0    0.22    0.18
   0   5   0   -0.31    0.12
   1  -5   0    6.62    0.68
   1  -5   0    6.42    0.63
  -1  -5   0    6.61    0.75
  -1  -5   0    6.67    0.77
   1  -5   0    6.68    0.68
   1  -5   0    6.06    0.71
  -1  -5   0    6.39    0.65
  -1  -5   0    7.44    0.65
   1  -5   0    6.87    0.65
   1  -5   0    7.51    0.74
  -1  -5   0    7.13    0.58
  -1  -5   0    7.00    0.76
  -1  -5   0    6.22    0.61
  -1  -5   0    6.43    0.65
   1  -5   0    6.72    0.66
   1  -5   0    8.26    0.90
   1  -5   0    6.63    0.60
   1  -5   0    6.28    0.62
  -1  -5   0    7.40    0.77
  -1  -5   0    7.55    0.70
   1   5   0    7.00    0.66
   1   5   0    6.70    0.75
  -1   5   0    6.40    0.65
  -1   5   0    7.12    0.71
  -1   5   0    5.78    0.67
   1   5   0    7.18    0.68
   1   5   0    6.81    0.24
  -1   5   0    7.26    0.79
   1   5   0    7.33    0.65
   1   5   0    7.21    0.66
  -1   5   0    6.76    0.60
  -1   5   0    7.73    0.70
   2  -5   0    8.53    0.79
  -2  -5   0    7.77    0.70
  -2  -5   0    8.41    0.66
   2  -5   0    8.04    0.65
  -2  -5   0    7.74    0.80
   2  -5   0    8.44    0.66
  -2  -5   0    8.69    0.78
   2  -5   0    7.84    0.77
   2  -5   0    6.36    0.68
  -2  -5   0    6.71    0.74
   2  -5   0    7.45    0.89
  -2  -5   0    7.48    0.67
  -2  -5   0    6.76    0.73
   2  -5   0    7.55    0.70
   2  -5   0    9.28    0.74
   2  -5   0    7.11    0.72
  -2  -5   0    8.48    0.77
   2  -5   0    8.14    0.83
   2  -5   0    8.17    0.81
  -2  -5   0    8.46    0.84
   2   5   0    8.46    0.70
  -2   5   0    8.58    0.71
  -2   5   0    7.85    0.84
   2   5   0    8.11    0.77
  -2   5   0    8.64    0.76
   2   5   0    8.79    0.74
   2   5   0    8.55    0.64
  -2   5   0    7.41    0.70
   2   5   0    7.44    0.75
  -2   5   0    7.72    0.69
  -2   5   0    7.97    0.73
  -2   5   0    6.83    0.80
   3  -5   0    2.17    0.38
   3  -5   0    3.18    0.47
  -3  -5   0    3.19    0.64
  -3  -5   0    2.47    0.52
   3  -5   0    2.31    0.38
  -3  -5   0    3.16    0.56
   3  -5   0    2.22    0.53
   3  -5   0    3.10    0.65
  -3  -5   0    2.53    0.55
  -3  -5   0    2.33    0.47
   3  -5   0    2.33    0.45
   3  -5   0    2.99    0.49
  -3  -5   0    3.12    0.46
  -3  -5   0    2.41    0.41
   3  -5   0    2.43    0.48
   3  -5   0    2.31    0.57
   3   5   0    2.24    0.47
   3   5   0    2.77    0.15
  -3   5   0    3.15    0.55
  -3   5   0    2.51    0.50
   3   5   0    2.19    0.49
  -3   5   0    2.54    0.48
   3   5   0    2.71    0.15
  -3   5   0    2.00    0.42
  -3   5   0    3.64    0.68
   3   5   0    2.61    0.46
  -3   5   0    2.05    0.46
  -4  -5   0    2.57    0.52
   4  -5   0    3.78    0.45
  -4  -5   0    3.14    0.55
  -4  -5   0    3.23    0.56
   4  -5   0    2.78    0.52
   4  -5   0    2.70    0.56
   4  -5   0    2.67    0.54
   4  -5   0    3.00    0.50
   4  -5   0    3.83    0.46
  -4  -5   0    2.83    0.59
   4  -5   0    4.33    0.75
  -4  -5   0    2.33    0.48
  -4  -5   0    3.28    0.52
  -4   5   0    3.29    0.70
   4   5   0    2.80    0.44
   4   5   0    3.05    0.52
   4   5   0    3.15    0.17
  -4   5   0    2.96    0.55
  -4   5   0    3.04    0.60
   4   5   0    3.22    0.16
  -4   5   0    3.78    0.59
   4   5   0    2.90    0.47
  -5  -5   0    4.93    0.53
  -5  -5   0    6.58    0.65
  -5  -5   0    4.19    0.67
   5  -5   0    5.64    0.67
   5  -5   0    4.57    0.72
   5  -5   0    6.17    0.75
  -5  -5   0    4.03    0.67
  -5   5   0    5.23    0.77
   5   5   0    5.00    0.22
  -5   5   0    5.65    0.83
  -5   5   0    4.83    0.71
  -5   5   0    5.27    0.89
   5   5   0    5.23    0.20
  -6  -5   0    1.36    0.27
   6  -5   0    1.42    0.38
  -6  -5   0    1.39    0.48
  -6  -5   0    1.05    0.42
   6   5   0    1.51    0.11
  -6   5   0    0.96    0.38
  -6   5   0    1.06    0.36
  -6   5   0    0.97    0.40
   6   5   0    1.38    0.13
  -7  -5   0    5.50    0.55
   7  -5   0    5.07    0.65
  -7  -5   0    4.50    0.71
   7   5   0    5.06    0.19
   7   5   0    4.99    0.23
  -7   5   0    4.29    0.67
  -7   5   0    5.09    0.76
  -7   5   0    3.92    0.76
   0  -6   0    6.61    0.98
   0  -6   0    4.97    0.77
   0  -6   0    5.97    0.92
   0  -6   0    4.76    0.72
   0  -6   0    5.49    0.68
   0   6   0    5.35    0.89
   0   6   0    5.77    0.24
   0   6   0    6.00    0.71
   1  -6   0    7.84    0.81
   1  -6   0    8.65    1.04
   1  -6   0    9.40    1.10
  -1  -6   0    7.38    0.90
   1  -6   0    8.83    0.95
  -1  -6   0    8.18    0.88
  -1  -6   0    8.25    0.88
  -1  -6   0    8.44    0.79
  -1  -6   0    7.76    0.90
   1  -6   0    9.72    0.82
   1   6   0    8.16    0.81
   1   6   0    8.52    0.30
  -1   6   0    7.84    0.80
  -1   6   0    9.43    0.98
  -2  -6   0    0.63    0.36
  -2  -6   0    0.26    0.24
  -2  -6   0    1.19    0.36
   2  -6   0    1.48    0.34
  -2  -6   0    1.43    0.32
   2  -6   0    0.39    0.28
  -2  -6   0    0.80    0.34
   2  -6   0    1.01    0.27
   2  -6   0    0.85    0.46
   2  -6   0    1.32    0.32
  -2   6   0    0.29    0.30
   2   6   0    0.83    0.12
   2   6   0    0.55    0.29
  -2   6   0    2.37    0.71
   2   6   0    0.83    0.09
  -3  -6   0    0.18    0.21
   3  -6   0    0.30    0.49
  -3  -6   0   -0.14    0.48
  -3  -6   0    0.84    0.65
  -3  -6   0    0.43    0.30
  -3  -6   0    0.95    0.42
   3   6   0    0.62    0.10
  -3   6   0    0.34    0.54
   3   6   0    0.45    0.33
  -3   6   0    0.76    0.40
   3   6   0    0.87    0.08
   4  -6   0    0.40    0.31
  -4  -6   0    0.27    0.29
  -4  -6   0   -0.28    0.27
  -4  -6   0    0.29    0.22
   4  -6   0    0.40    0.28
  -4   6   0    0.25    0.37
  -4   6   0    0.71    0.33
   4   6   0    0.44    0.06
   4   6   0    0.39    0.08
  11   0  -1    0.71    0.12
 -11   0   1    0.90    0.22
 -11   0   1    0.78    0.34
 -11   0   1    0.79    0.41
 -11   0   1    0.80    0.27
  10   0  -1    2.15    0.15
 -10   0   1    2.24    0.27
  10   0  -1    2.18    0.42
 -10   0   1    2.15    0.36
  10   0  -1    1.97    0.24
  10   0  -1    2.20    0.33
 -10   0   1    1.87    0.42
 -10   0   1    1.97    0.32
  10   0  -1    2.12    0.10
 -10   0   1    2.26    0.65
 -10   0   1    2.32    0.42
  -9   0   1    1.33    0.27
  -9   0   1    1.41    0.15
   9   0  -1    1.74    0.09
   9   0  -1    1.71    0.34
  -9   0   1    1.48    0.23
  -9   0   1    1.65    0.26
   9   0  -1    1.44    0.38
  -9   0   1    1.43    0.38
   9   0  -1    1.50    0.28
  -9   0   1    1.61    0.33
   9   0  -1    1.77    0.13
  -9   0   1    1.64    0.23
  -9   0   1    0.73    0.39
  -9   0   1    1.87    0.28
  -8   0   1   42.35    1.49
  -8   0   1   43.79    1.38
  -8   0   1   41.95    0.99
  -8   0   1   43.81    1.25
   8   0  -1   42.44    1.31
  -8   0   1   42.35    1.12
  -8   0   1   42.10    1.40
  -8   0   1   42.82    1.29
  -8   0   1   42.78    1.27
   8   0  -1   43.93    1.54
   8   0  -1   42.42    2.03
   8   0  -1   42.72    1.31
  -8   0   1   42.22    1.06
  -8   0   1   41.33    1.65
  -8   0   1   41.82    1.06
   8   0  -1   43.54    1.07
  -8   0   1   42.97    2.03
   8   0  -1   41.29    1.09
   8   0  -1   44.00    1.41
   7   0  -1    8.63    0.56
  -7   0   1    8.05    0.42
  -7   0   1    8.12    0.33
  -7   0   1    8.01    0.62
   7   0  -1    7.95    0.46
   7   0  -1    8.02    0.33
  -7   0   1    8.06    0.41
   7   0  -1    8.06    0.20
  -7   0   1    9.01    0.56
  -7   0   1    7.93    0.38
  -7   0   1    8.06    0.33
   7   0  -1    7.97    0.42
  -7   0   1    8.35    0.34
   7   0  -1    9.70    0.84
   7   0  -1    7.78    0.25
  -7   0   1    8.07    0.51
  -7   0   1    8.04    0.78
   7   0  -1    8.84    0.50
  -7   0   1    8.50    0.50
   7   0  -1    8.20    0.34
  -7   0   1    8.05    0.41
  -6   0   1    5.57    0.32
   6   0  -1    6.08    0.38
  -6   0   1    6.24    0.39
   6   0  -1    5.78    0.14
   6   0  -1    5.93    0.37
   6   0  -1    5.67    0.19
  -6   0   1    5.66    0.15
  -6   0   1    6.17    0.47
  -6   0   1    5.71    0.49
  -6   0   1    6.52    0.62
  -6   0   1    5.81    0.31
  -6   0   1    6.14    0.27
  -6   0   1    5.75    0.25
  -6   0   1    6.06    0.31
  -6   0   1    6.09    0.32
   6   0  -1    5.59    0.41
   6   0  -1    5.69    0.36
  -6   0   1    5.88    0.30
  -6   0   1    5.88    0.19
   6   0  -1    5.97    0.26
   6   0  -1    6.08    0.27
  -5   0   1   14.78    0.69
   5   0  -1   15.01    0.57
  -5   0   1   14.18    0.49
   5   0  -1   13.82    0.41
  -5   0   1   15.66    0.43
  -5   0   1   16.22    0.37
   5   0  -1   13.63    0.61
  -5   0   1   13.80    0.58
  -5   0   1   15.91    0.51
   5   0  -1   13.24    0.84
  -5   0   1   14.04    0.52
  -5   0   1   13.29    0.48
  -5   0   1   15.21    0.47
   5   0  -1   14.94    0.39
   5   0  -1   14.76    0.56
   5   0  -1   15.75    0.47
  -5   0   1   16.54    0.66
  -5   0   1   14.29    0.46
   4   0  -1    0.91    0.06
  -4   0   1    1.14    0.11
  -4   0   1    0.82    0.09
  -4   0   1    0.99    0.10
   4   0  -1    0.89    0.11
   4   0  -1    1.13    0.25
  -4   0   1    1.11    0.11
  -4   0   1    0.94    0.04
   4   0  -1    0.83    0.09
   4   0  -1    0.88    0.15
  -4   0   1    1.02    0.06
   4   0  -1    1.09    0.10
   4   0  -1    0.92    0.09
  -4   0   1    1.03    0.16
  -4   0   1    1.10    0.26
  -4   0   1    1.03    0.11
  -4   0   1    0.77    0.09
   4   0  -1    0.86    0.13
  -4   0   1    0.90    0.15
   4   0  -1    0.88    0.06
  -4   0   1    0.78    0.11
   3   0  -1    2.52    0.19
  -3   0   1    2.46    0.18
   3   0  -1    2.39    0.08
   3   0  -1    2.16    0.26
  -3   0   1    2.59    0.10
   3   0  -1    2.45    0.16
  -3   0   1    2.38    0.12
   3   0  -1    2.52    0.13
  -3   0   1    2.32    0.13
   3   0  -1    2.61    0.15
  -3   0   1    2.37    0.14
  -3   0   1    2.46    0.13
  -3   0   1    2.45    0.13
  -3   0   1    2.76    0.18
  -3   0   1    2.24    0.25
   3   0  -1    2.50    0.13
  -3   0   1    2.33    0.13
  -3   0   1    2.30    0.06
  -3   0   1    2.27    0.08
  -2   0   1   30.94    0.67
   2   0  -1   30.13    0.72
  -2   0   1   30.09    0.74
   2   0  -1   31.56    0.63
  -2   0   1   30.29    0.70
  -2   0   1   31.51    0.68
   2   0  -1   27.13    0.92
  -2   0   1   30.66    0.68
   2   0  -1   28.03    0.70
   2   0  -1   30.83    0.77
  -2   0   1   31.76    0.77
  -1   0   1  104.77    4.31
  -1   0  -1    0.85    0.06
  -1   0  -1    0.86    0.05
  -1   0  -1    0.79    0.03
  -1   0  -1    0.81    0.06
  -1   0  -1    0.78    0.04
  -1   0  -1    0.74    0.06
   1   0   1    0.85    0.03
  -1   0  -1    0.78    0.02
   1   0   1    0.82    0.06
  -1   0  -1    0.84    0.02
   1   0   1    0.82    0.02
  -1   0  -1    0.75    0.08
  -2   0  -1  241.98    9.80
   2   0   1  307.73    9.32
   3   0   1   41.26    1.36
  -3   0  -1   38.86    0.91
   3   0   1   42.28    1.07
  -3   0  -1   43.27    1.04
   3   0   1   35.35    0.93
   3   0   1   40.64    0.94
  -3   0  -1   41.80    1.35
  -3   0  -1   42.56    1.15
  -3   0  -1   40.38    0.99
  -3   0  -1   39.99    0.90
  -3   0  -1   40.63    0.94
  -3   0  -1   43.49    1.05
   4   0   1    0.86    0.10
  -4   0  -1    0.81    0.06
   4   0   1    0.87    0.03
   4   0   1    0.77    0.09
  -4   0  -1    0.74    0.21
  -4   0  -1    0.90    0.04
   4   0   1    1.06    0.24
  -4   0  -1    0.74    0.08
  -4   0  -1    0.96    0.09
   4   0   1    0.89    0.06
  -4   0  -1    0.92    0.18
  -4   0  -1    0.72    0.09
   4   0   1    0.91    0.09
  -4   0  -1    1.10    0.16
  -4   0  -1    0.93    0.16
  -4   0  -1    0.88    0.07
  -4   0  -1    0.86    0.10
   4   0   1    0.84    0.15
  -4   0  -1    0.75    0.12
  -5   0  -1    0.12    0.09
   5   0   1    0.12    0.02
   5   0   1    0.08    0.09
  -5   0  -1    0.07    0.04
  -5   0  -1    0.21    0.13
  -5   0  -1    0.11    0.05
  -5   0  -1    0.08    0.03
   5   0   1    0.04    0.03
  -5   0  -1    0.06    0.04
   5   0   1    0.12    0.11
  -5   0  -1    0.14    0.08
   5   0   1    0.03    0.05
  -5   0  -1    0.12    0.02
  -5   0  -1    0.10    0.05
   5   0   1    0.05    0.06
  -5   0  -1    0.13    0.04
   5   0   1    0.19    0.10
  -5   0  -1   -0.02    0.06
   5   0   1    0.08    0.03
  -5   0  -1    0.11    0.07
   6   0   1    1.13    0.33
  -6   0  -1    1.10    0.05
  -6   0  -1    1.26    0.13
  -6   0  -1    1.09    0.15
  -6   0  -1    1.01    0.34
  -6   0  -1    1.25    0.18
  -6   0  -1    1.07    0.19
   6   0   1    1.02    0.12
   6   0   1    1.04    0.21
  -6   0  -1    1.02    0.20
  -6   0  -1    1.06    0.11
   6   0   1    1.17    0.11
   6   0   1    1.10    0.08
  -6   0  -1    0.99    0.08
  -6   0  -1    0.99    0.10
  -6   0  -1    1.23    0.19
   6   0   1    1.26    0.29
  -6   0  -1    1.06    0.12
   6   0   1    0.86    0.13
   6   0   1    1.14    0.05
  -6   0  -1    0.99    0.24
   7   0   1   13.04    0.30
  -7   0  -1   14.21    1.04
  -7   0  -1   13.59    0.55
   7   0   1   13.15    0.42
   7   0   1   12.60    0.70
   7   0   1   13.54    0.49
  -7   0  -1   13.18    0.42
   7   0   1   12.26    0.56
  -7   0  -1   13.16    0.61
  -7   0  -1   13.93    0.44
  -7   0  -1   13.33    0.59
  -7   0  -1   12.93    0.49
  -7   0  -1   12.97    0.41
  -7   0  -1   13.02    0.67
  -7   0  -1   13.00    0.79
  -7   0  -1   12.83    0.62
  -7   0  -1   12.88    0.60
  -7   0  -1   13.78    0.53
   7   0   1   12.83    0.62
   7   0   1   13.08    0.36
  -8   0  -1    7.61    0.35
   8   0   1    7.44    0.37
   8   0   1    8.08    0.59
  -8   0  -1    7.75    0.40
   8   0   1    7.33    0.49
  -8   0  -1    8.05    0.30
  -8   0  -1    8.02    0.30
  -8   0  -1    8.26    0.53
  -8   0  -1    7.41    0.48
  -8   0  -1    8.14    0.45
   8   0   1    8.34    0.49
  -8   0  -1    8.09    0.44
   8   0   1    8.10    0.21
   8   0   1    7.93    0.27
  -8   0  -1    7.93    0.55
  -8   0  -1    7.84    0.47
  -8   0  -1    7.71    0.49
  -8   0  -1    7.72    0.32
  -8   0  -1    8.79    0.94
  -8   0  -1    8.21    0.69
   8   0   1    7.90    0.32
   9   0   1   21.61    0.65
   9   0   1   21.44    0.57
   9   0   1   24.10    1.10
   9   0   1   22.48    0.93
   9   0   1   21.07    0.50
  -9   0  -1   22.47    0.96
  -9   0  -1   20.85    0.88
  -9   0  -1   21.23    0.85
  -9   0  -1   21.67    0.88
  -9   0  -1   25.84    1.66
  -9   0  -1   21.03    1.19
  -9   0  -1   21.43    0.86
 -10   0  -1    1.52    0.28
 -10   0  -1    1.19    0.33
  10   0   1    1.39    0.09
 -10   0  -1    1.06    0.48
  10   0   1    1.43    0.19
  10   0   1    1.18    0.13
  11   0   1    2.54    0.13
 -11   0  -1    2.29    0.53
  11   0   1    2.29    0.18
 -11  -1   1    0.66    0.20
 -11  -1   1    1.40    0.26
 -11  -1   1    1.78    0.52
 -11   1   1    0.84    0.28
 -11   1   1    1.29    0.46
 -11   1   1    0.69    0.26
 -11   1   1    0.78    0.36
  11   1  -1    1.22    0.14
 -10  -1   1    1.11    0.42
 -10  -1   1    1.22    0.26
  10  -1  -1    1.36    0.07
  10  -1  -1    1.11    0.33
 -10  -1   1    1.22    0.21
  10   1  -1    1.50    0.13
 -10   1   1    1.31    0.31
 -10   1   1    1.13    0.32
 -10   1   1    0.84    0.27
 -10   1   1    1.39    0.32
  10   1  -1    1.49    0.09
 -10   1   1    1.42    0.50
 -10   1   1    1.12    0.43
 -10   1   1    1.15    0.30
  -9  -1   1   11.03    0.61
   9  -1  -1   10.14    0.33
   9  -1  -1   10.74    0.25
  -9  -1   1   11.07    0.83
   9  -1  -1   10.32    0.52
  -9  -1   1   10.28    0.99
   9  -1  -1   10.54    1.02
  -9  -1   1   10.40    0.41
  -9  -1   1    9.94    0.63
  -9  -1   1   10.54    0.53
   9  -1  -1   10.80    0.54
   9  -1  -1   12.58    0.86
   9   1  -1   10.38    0.34
  -9   1   1   10.99    0.85
  -9   1   1   10.89    0.63
   9   1  -1    9.33    0.98
   9   1  -1    9.60    0.65
  -9   1   1   11.07    0.85
   9   1  -1   10.76    0.30
   9   1  -1   10.50    0.46
  -9   1   1   10.99    0.70
  -9   1   1   10.62    0.64
  -9   1   1   11.81    0.74
  -9   1   1   11.14    1.07
  -9   1   1   10.19    0.68
   8  -1  -1    5.10    0.35
   8  -1  -1    5.27    0.13
  -8  -1   1    4.65    0.36
  -8  -1   1    5.23    0.23
   8  -1  -1    4.25    0.71
  -8  -1   1    5.05    0.29
   8  -1  -1    4.89    0.31
  -8  -1   1    4.58    0.35
   8  -1  -1    5.45    0.38
   8  -1  -1    5.23    0.23
  -8  -1   1    4.51    0.29
   8  -1  -1    5.17    0.18
  -8  -1   1    6.02    0.43
  -8  -1   1    5.27    0.32
  -8  -1   1    5.25    0.28
   8  -1  -1    4.69    0.51
   8  -1  -1    5.43    0.52
   8  -1  -1    5.10    0.20
  -8  -1   1    5.31    0.25
  -8  -1   1    5.47    0.52
  -8  -1   1    4.30    0.74
  -8  -1   1    5.32    0.36
  -8   1   1    4.73    0.22
  -8   1   1    4.70    0.38
  -8   1   1    4.83    0.44
   8   1  -1    5.17    0.70
  -8   1   1    4.63    0.31
   8   1  -1    5.07    0.17
   8   1  -1    5.11    0.20
  -8   1   1    4.83    0.44
  -8   1   1    4.86    0.41
  -8   1   1    5.44    0.56
   8   1  -1    4.68    0.47
   8   1  -1    5.44    0.33
  -8   1   1    5.35    0.45
   8   1  -1    4.35    0.41
  -8   1   1    5.28    0.44
   8   1  -1    4.45    0.32
  -8   1   1    6.38    0.60
  -7  -1   1   10.52    0.44
  -7  -1   1   10.64    0.33
  -7  -1   1   10.49    0.53
   7  -1  -1   10.16    0.88
   7  -1  -1   10.30    0.23
  -7  -1   1   11.48    0.53
  -7  -1   1   10.01    0.23
  -7  -1   1   10.00    0.83
  -7  -1   1   11.13    0.39
   7  -1  -1   11.06    0.67
  -7  -1   1   10.50    0.32
   7  -1  -1   10.93    0.43
  -7  -1   1   10.57    0.43
  -7  -1   1    9.97    0.41
  -7  -1   1   10.82    0.54
   7  -1  -1   10.81    0.31
   7  -1  -1   10.64    0.31
   7  -1  -1   10.51    0.39
  -7  -1   1   10.97    0.38
   7  -1  -1   10.55    0.45
   7  -1  -1   11.07    0.71
   7  -1  -1   10.43    0.53
   7  -1  -1   10.91    0.52
  -7   1   1    9.96    0.62
   7   1  -1   10.39    0.28
   7   1  -1   10.47    0.31
  -7   1   1   11.04    0.75
   7   1  -1   10.84    0.56
   7   1  -1   11.22    0.68
  -7   1   1   11.47    0.75
  -7   1   1   10.68    0.36
  -7   1   1   11.60    0.60
  -7   1   1   11.05    0.58
  -7   1   1    9.94    0.90
  -7   1   1   10.71    0.60
  -7   1   1   10.15    0.59
  -7   1   1   10.59    0.49
  -7   1   1   11.49    0.61
   7   1  -1   10.59    0.87
   7   1  -1   10.74    0.45
  -6  -1   1   39.47    0.97
   6  -1  -1   38.41    1.00
   6  -1  -1   41.71    1.39
   6  -1  -1   41.04    1.03
  -6  -1   1   39.98    1.64
  -6  -1   1   39.35    1.05
  -6  -1   1   39.28    0.91
  -6  -1   1   39.62    0.93
   6  -1  -1   39.06    1.15
   6  -1  -1   39.59    1.22
  -6  -1   1   39.82    0.94
  -6  -1   1   37.58    1.06
   6  -1  -1   40.20    1.41
  -6  -1   1   35.47    1.09
   6  -1  -1   38.83    0.88
  -6  -1   1   39.21    1.14
  -6  -1   1   39.47    1.39
   6  -1  -1   40.21    1.14
   6  -1  -1   40.06    1.75
  -6  -1   1   39.61    0.88
  -6   1   1   38.17    1.69
   6   1  -1   41.95    1.69
  -6   1   1   38.64    0.85
  -6   1   1   37.85    1.26
  -6   1   1   39.88    0.94
  -6   1   1   38.05    1.14
  -6   1   1   39.74    1.45
   6   1  -1   39.02    1.35
  -6   1   1   39.18    1.23
   6   1  -1   39.93    1.07
   6   1  -1   40.08    1.18
  -6   1   1   38.96    1.47
  -6   1   1   40.43    1.25
  -6   1   1   40.91    1.32
  -6   1   1   38.32    1.26
  -5  -1   1    4.00    0.31
  -5  -1   1    4.69    0.46
   5  -1  -1    3.85    0.31
  -5  -1   1    3.47    0.09
   5  -1  -1    3.28    0.32
  -5  -1   1    3.82    0.16
  -5   1   1    3.74    0.29
   5   1  -1    3.38    0.11
  -5   1   1    4.00    0.28
  -5   1   1    3.28    0.33
  -5   1   1    2.74    0.28
   5   1  -1    4.37    0.44
  -5   1   1    3.15    0.29
  -5   1   1    2.30    0.44
  -4  -1   1   69.73    1.42
   4  -1  -1   66.07    1.80
  -4  -1   1   68.96    1.78
   4  -1  -1   70.74    1.56
  -4  -1   1   71.00    2.03
   4  -1  -1   61.16    2.06
   4  -1  -1   64.91    1.93
   4  -1  -1   62.40    1.44
   4  -1  -1   69.73    1.47
   4  -1  -1   62.53    1.82
   4  -1  -1   68.75    1.52
   4  -1  -1   69.31    1.85
  -4  -1   1   69.80    1.49
   4  -1  -1   67.29    1.72
  -4  -1   1   70.26    1.63
  -4  -1   1   72.01    1.59
  -4  -1   1   69.51    1.49
   4  -1  -1   69.15    1.63
   4  -1  -1   71.31    1.72
   4   1  -1   68.89    1.46
   4   1  -1   75.57    2.10
   4   1  -1   68.00    1.85
  -4   1   1   67.65    1.74
  -4   1   1   71.09    1.51
  -4   1   1   70.66    1.74
  -4   1   1   69.75    1.77
  -4   1   1   68.74    1.72
  -4   1   1   60.33    1.70
  -4   1   1   68.99    1.81
   4   1  -1   71.02    1.61
  -4   1   1   74.26    2.20
  -4   1   1   69.58    1.80
   4   1  -1   70.54    1.61
   3  -1  -1   98.34    2.17
   3  -1  -1   97.76    2.29
  -3  -1   1   95.88    2.11
   3  -1  -1   96.07    1.97
   3  -1  -1   98.72    2.33
   3  -1  -1   99.49    2.25
   3  -1  -1   95.14    2.11
   3  -1  -1   92.76    2.32
   3  -1  -1   98.36    2.53
   3  -1  -1   87.31    2.25
  -3  -1   1   96.30    2.11
   3  -1  -1   98.15    2.24
  -3  -1   1   94.47    2.13
  -3  -1   1   97.17    2.28
  -3  -1   1   89.19    2.03
  -3  -1   1   97.37    2.12
  -3  -1   1   97.02    2.12
   3  -1  -1   97.86    2.11
  -3   1   1   96.83    2.32
  -3   1   1   95.77    2.26
   3   1  -1   96.92    2.04
  -3   1   1   96.87    2.25
  -3   1   1   99.05    2.25
  -3   1   1   95.34    2.31
  -3   1   1  100.41    2.25
   3   1  -1   97.12    2.34
   3   1  -1   96.48    2.14
   3   1  -1   98.83    2.42
  -3   1   1   94.84    2.28
   3   1  -1   96.98    2.09
  -2  -1   1  470.34   16.07
   2  -1  -1  450.32   19.65
  -2   1   1  486.91   21.77
   2   1  -1  477.77   17.64
  -1  -1   1   48.56    1.22
  -1  -1   1   47.16    1.18
   1  -1  -1   48.02    1.15
   1  -1  -1   48.06    1.16
   1  -1  -1   47.28    1.22
   1  -1  -1   51.17    1.22
   1  -1  -1   49.33    1.23
   1  -1  -1   50.54    1.32
  -1  -1   1   48.10    1.22
  -1  -1   1   49.67    1.13
   1  -1  -1   50.44    1.31
  -1  -1   1   49.62    1.16
   1  -1  -1   49.34    1.21
  -1  -1   1   50.14    1.27
  -1  -1   1   50.53    1.25
  -1  -1   1   51.12    1.21
   1  -1  -1   49.64    1.21
  -1   1   1   49.48    1.22
  -1   1   1   43.60    1.15
  -1   1   1   50.08    1.21
  -1   1   1   52.19    1.24
   1   1  -1   49.58    1.13
  -1   1   1   50.65    1.25
   1   1  -1   48.75    1.16
   1   1  -1   48.84    1.23
  -1   1   1   48.44    1.29
   1   1  -1   47.55    1.26
  -1   1   1   49.07    1.24
   1   1  -1   48.27    1.20
  -1   1   1   49.98    1.21
  -1   1   1   49.60    1.17
   1   1  -1   45.96    1.17
  -1   1   1   50.87    1.33
  -1   1   1   48.45    1.25
   0  -1  -1  332.92   15.05
   0   1   1  379.96   15.72
   0   1  -1  397.77   16.30
   1  -1   1  766.90   27.47
  -1  -1  -1  824.22   23.90
  -1   1  -1  829.73   28.43
   1   1   1  793.36   23.54
   2  -1   1   48.70    1.38
   2  -1   1   49.64    1.31
   2  -1   1   50.46    1.20
  -2  -1  -1   44.89    1.11
   2  -1   1   49.64    1.26
  -2  -1  -1   42.18    1.21
   2  -1   1   49.65    1.25
   2  -1   1   50.20    1.41
  -2  -1  -1   49.06    1.14
   2  -1   1   48.86    1.06
   2  -1   1   49.13    1.24
   2  -1   1   51.30    1.24
  -2  -1  -1   49.80    1.31
   2   1   1   48.73    1.16
  -2   1  -1   47.01    1.34
   2   1   1   49.86    1.30
  -2   1  -1   50.74    1.27
  -2   1  -1   50.45    1.29
  -2   1  -1   48.60    1.32
  -2   1  -1   49.43    1.26
  -2   1  -1   48.14    1.33
  -2   1  -1   47.98    1.32
   2   1   1   49.99    1.35
  -2   1  -1   51.52    1.27
   2   1   1   49.90    1.14
  -2   1  -1   51.56    1.46
  -2   1  -1   50.56    1.32
   3  -1   1   60.53    1.37
   3  -1   1   62.71    1.65
   3  -1   1   60.25    1.50
  -3  -1  -1   61.09    1.35
  -3  -1  -1   60.27    1.45
   3  -1   1   62.54    1.71
   3  -1   1   61.13    1.47
  -3  -1  -1   60.35    1.60
   3  -1   1   60.02    1.40
   3  -1   1   60.80    1.60
   3  -1   1   59.93    1.46
  -3  -1  -1   54.89    1.66
  -3  -1  -1   58.65    1.24
   3  -1   1   60.85    1.64
   3  -1   1   59.80    1.60
  -3  -1  -1   52.68    1.29
  -3  -1  -1   52.46    1.29
  -3  -1  -1   61.07    1.41
  -3   1  -1   60.61    1.56
  -3   1  -1   62.42    1.55
   3   1   1   55.68    1.29
  -3   1  -1   60.56    1.59
  -3   1  -1   59.46    1.60
  -3   1  -1   61.61    1.72
  -3   1  -1   58.26    1.50
  -3   1  -1   59.96    1.55
  -3   1  -1   61.26    1.65
   3   1   1   60.95    1.70
   3   1   1   61.05    1.62
  -3   1  -1   59.56    1.50
   4  -1   1   65.89    1.82
   4  -1   1   67.60    1.81
   4  -1   1   66.06    1.58
  -4  -1  -1   66.78    1.44
  -4  -1  -1   58.04    1.40
   4  -1   1   66.84    1.46
  -4  -1  -1   68.63    1.47
   4  -1   1   66.80    1.81
   4  -1   1   65.51    1.64
  -4  -1  -1   66.81    1.59
  -4  -1  -1   66.52    1.53
   4  -1   1   64.69    2.09
   4  -1   1   65.27    1.47
   4  -1   1   67.39    1.59
  -4  -1  -1   64.06    1.38
   4  -1   1   64.88    1.77
  -4  -1  -1   67.21    1.77
  -4  -1  -1   64.82    1.37
  -4   1  -1   67.43    1.71
   4   1   1   66.40    1.98
  -4   1  -1   65.94    1.77
  -4   1  -1   65.99    2.09
   4   1   1   65.84    1.51
  -4   1  -1   66.16    1.71
  -4   1  -1   63.63    1.65
  -4   1  -1   65.49    1.78
  -4   1  -1   65.84    1.86
  -4   1  -1   65.37    1.67
   4   1   1   64.30    1.79
   4   1   1   65.98    1.36
   5  -1   1   21.55    0.53
  -5  -1  -1   21.23    0.50
  -5  -1  -1   21.66    0.70
   5  -1   1   21.37    0.60
   5  -1   1   21.38    0.75
  -5  -1  -1   21.71    0.51
  -5  -1  -1   20.84    0.59
   5  -1   1   22.03    0.92
  -5  -1  -1   21.66    1.07
   5  -1   1   21.50    0.67
  -5  -1  -1   22.38    0.62
  -5  -1  -1   21.38    0.60
  -5  -1  -1   21.28    0.55
  -5  -1  -1   22.85    0.68
  -5  -1  -1   21.18    0.51
   5  -1   1   21.49    0.94
   5  -1   1   20.74    0.88
  -5  -1  -1   21.59    0.63
   5  -1   1   20.42    1.11
   5  -1   1   21.76    0.67
  -5   1  -1   21.47    0.87
  -5   1  -1   23.03    0.97
  -5   1  -1   22.21    0.97
   5   1   1   19.78    0.52
  -5   1  -1   21.37    0.77
  -5   1  -1   21.01    0.77
   5   1   1   21.24    0.69
  -5   1  -1   22.57    0.82
  -5   1  -1   22.05    0.87
  -5   1  -1   22.07    0.80
   5   1   1   21.94    1.07
  -5   1  -1   20.93    1.11
  -5   1  -1   22.53    0.86
  -6  -1  -1    7.80    0.29
  -6  -1  -1    9.37    0.32
  -6  -1  -1    8.34    0.19
   6  -1   1    6.77    0.56
  -6  -1  -1    8.14    0.49
   6  -1   1    8.90    0.36
   6  -1   1    8.26    0.44
   6  -1   1    8.61    0.19
  -6  -1  -1    8.92    0.28
  -6  -1  -1    8.40    0.38
  -6  -1  -1    8.46    0.36
   6  -1   1    8.61    0.64
   6  -1   1    9.19    0.49
   6  -1   1    8.32    0.57
  -6  -1  -1    8.32    0.41
   6  -1   1    8.34    0.34
   6  -1   1    8.76    0.24
  -6  -1  -1    9.34    0.42
  -6  -1  -1    9.00    0.36
  -6  -1  -1    9.80    0.80
   6  -1   1    8.92    0.34
  -6  -1  -1    8.71    0.24
  -6   1  -1    8.20    0.55
  -6   1  -1    8.87    0.50
   6   1   1    8.70    0.23
  -6   1  -1    9.32    0.56
  -6   1  -1    8.43    0.61
   6   1   1    8.70    0.20
  -6   1  -1    8.13    0.25
  -6   1  -1    8.24    0.76
  -6   1  -1    7.93    0.43
   6   1   1    8.63    0.26
   6   1   1    8.44    0.43
  -6   1  -1    8.49    0.46
  -6   1  -1    8.98    0.52
   6   1   1    7.98    0.70
  -6   1  -1    7.55    0.50
   6   1   1    7.51    0.31
  -6   1  -1    9.13    0.21
   7  -1   1    0.98    0.17
  -7  -1  -1    1.50    0.38
   7  -1   1    0.87    0.27
   7  -1   1    0.59    0.10
  -7  -1  -1    0.79    0.14
  -7  -1  -1    0.82    0.23
   7  -1   1    0.93    0.24
  -7  -1  -1    0.92    0.10
   7  -1   1    0.89    0.04
  -7  -1  -1    0.76    0.09
  -7  -1  -1    0.85    0.14
  -7  -1  -1    0.47    0.15
  -7  -1  -1    0.88    0.09
  -7  -1  -1    0.87    0.13
  -7  -1  -1    0.82    0.15
  -7  -1  -1    0.82    0.04
   7  -1   1    0.87    0.13
  -7  -1  -1    0.89    0.07
   7  -1   1    0.66    0.16
  -7  -1  -1    0.65    0.15
   7   1   1    0.75    0.08
  -7   1  -1    0.71    0.21
  -7   1  -1    0.90    0.22
  -7   1  -1    0.98    0.17
   7   1   1    0.79    0.07
  -7   1  -1    0.87    0.20
  -7   1  -1    0.85    0.19
  -7   1  -1    0.87    0.21
  -7   1  -1    0.41    0.19
  -7   1  -1    0.98    0.24
  -7   1  -1    0.64    0.19
  -7   1  -1    0.37    0.17
  -7   1  -1    0.49    0.26
   7   1   1    0.85    0.12
   7   1   1    0.70    0.15
   8  -1   1    6.14    0.39
  -8  -1  -1    6.19    0.37
   8  -1   1    5.95    0.73
  -8  -1  -1    5.73    0.44
  -8  -1  -1    5.99    0.40
   8  -1   1    5.92    0.15
   8  -1   1    6.34    0.39
  -8  -1  -1    6.18    0.25
  -8  -1  -1    6.16    0.36
  -8  -1  -1    6.04    0.36
   8  -1   1    5.82    0.35
  -8  -1  -1    5.86    0.33
  -8  -1  -1    6.16    0.72
  -8  -1  -1    5.77    0.55
   8   1   1    5.89    0.20
  -8   1  -1    5.99    0.34
   8   1   1    6.53    0.47
  -8   1  -1    6.17    0.53
  -8   1  -1    6.08    0.49
  -8   1  -1    6.16    0.42
  -8   1  -1    7.27    0.85
  -8   1  -1    6.43    0.50
  -8   1  -1    6.38    0.53
  -8   1  -1    6.56    0.51
  -8   1  -1    6.80    0.66
   8   1   1    5.91    0.23
  -8   1  -1    5.88    0.48
  -9  -1  -1   10.63    0.54
  -9  -1  -1   11.29    0.51
   9  -1   1   10.23    0.51
  -9  -1  -1   11.22    0.84
  -9  -1  -1    9.62    1.00
   9  -1   1   10.72    0.55
  -9  -1  -1   10.89    0.62
  -9   1  -1   12.12    1.14
   9   1   1   11.30    0.32
  -9   1  -1   10.16    0.70
  -9   1  -1   11.17    0.89
  -9   1  -1   11.98    0.76
  -9   1  -1   12.34    0.74
   9   1   1   10.97    0.36
  -9   1  -1   11.05    0.69
  -9   1  -1   12.11    0.74
   9   1   1   13.15    0.66
  10  -1   1    3.53    0.36
 -10  -1  -1    3.78    0.77
 -10  -1  -1    3.76    0.34
 -10  -1  -1    2.98    0.54
  10   1   1    3.73    0.20
 -10   1  -1    2.91    0.47
 -10   1  -1    3.26    0.56
 -10   1  -1    4.26    0.39
 -10   1  -1    3.95    0.86
  10   1   1    3.71    0.17
 -10   1  -1    3.64    0.41
 -11  -1  -1    4.69    0.75
 -11  -1  -1    4.51    0.80
 -11  -1  -1    3.43    0.38
  11  -1   1    3.99    0.14
 -11   1  -1    4.00    0.57
 -11   1  -1    3.81    0.91
  11   1   1    3.74    0.22
 -11  -2   1    1.89    0.49
 -11  -2   1    1.49    0.26
  11   2  -1    1.51    0.16
 -11   2   1    2.50    0.40
 -11   2   1    0.99    0.63
 -11   2   1    1.48    0.43
 -11   2   1    1.31    0.50
 -11   2   1    1.88    0.41
 -10  -2   1    0.56    0.14
 -10  -2   1    0.39    0.24
 -10  -2   1    0.39    0.21
 -10   2   1    0.59    0.28
 -10   2   1   -0.23    0.47
  10   2  -1    0.61    0.11
 -10   2   1    0.65    0.37
 -10   2   1    0.07    0.18
  -9  -2   1    0.27    0.16
  -9  -2   1    0.25    0.11
  -9  -2   1    0.37    0.16
   9  -2  -1    0.43    0.15
  -9  -2   1    0.23    0.10
   9  -2  -1    0.36    0.19
  -9  -2   1    0.01    0.23
  -9   2   1    0.03    0.21
  -9   2   1    0.51    0.30
  -9   2   1    0.45    0.14
  -9   2   1    0.44    0.22
  -9   2   1    0.02    0.17
  -9   2   1    0.36    0.16
   9   2  -1    0.42    0.09
  -9   2   1    0.26    0.22
  -9   2   1    0.23    0.19
  -9   2   1    0.29    0.18
   9   2  -1    0.65    0.35
   8  -2  -1    2.85    0.17
  -8  -2   1    2.81    0.18
  -8  -2   1    2.94    0.25
  -8  -2   1    2.77    0.59
   8  -2  -1    2.73    0.31
   8  -2  -1    2.53    0.24
   8  -2  -1    2.95    0.35
   8  -2  -1    2.18    0.43
  -8  -2   1    2.92    0.35
  -8  -2   1    3.07    0.37
  -8  -2   1    2.88    0.16
   8  -2  -1    3.06    0.54
   8  -2  -1    2.81    0.09
   8  -2  -1    2.54    0.30
  -8  -2   1    2.89    0.25
   8  -2  -1    2.75    0.26
   8   2  -1    2.64    0.29
  -8   2   1    2.76    0.50
  -8   2   1    3.38    0.68
   8   2  -1    2.84    0.24
  -8   2   1    2.48    0.49
   8   2  -1    2.78    0.16
  -8   2   1    2.96    0.45
  -8   2   1    2.00    0.39
  -8   2   1    2.88    0.51
  -8   2   1    3.00    0.47
  -8   2   1    1.95    0.31
   8   2  -1    2.88    0.10
   8   2  -1    2.58    0.47
  -8   2   1    2.96    0.46
  -8   2   1    2.29    0.40
  -8   2   1    2.29    0.36
   7  -2  -1   14.24    0.91
   7  -2  -1   14.68    0.71
  -7  -2   1   14.29    0.78
   7  -2  -1   14.77    0.94
  -7  -2   1   13.25    0.61
  -7  -2   1   13.20    0.68
   7  -2  -1   13.37    0.79
   7  -2  -1   13.03    1.06
  -7  -2   1   12.36    0.54
  -7  -2   1   12.68    0.93
  -7  -2   1   15.05    0.59
  -7  -2   1   13.60    0.58
  -7  -2   1   14.01    0.46
   7  -2  -1   14.39    0.73
   7  -2  -1   13.96    0.47
   7  -2  -1   15.04    0.57
   7  -2  -1   14.21    0.61
  -7  -2   1   13.03    0.36
  -7  -2   1   13.35    0.49
  -7  -2   1   13.40    0.38
  -7   2   1   13.53    0.82
  -7   2   1   14.49    0.85
  -7   2   1   13.03    0.75
   7   2  -1   13.92    0.32
   7   2  -1   14.61    0.90
  -7   2   1   13.11    0.95
  -7   2   1   14.28    0.81
   7   2  -1   13.43    0.38
  -7   2   1   14.54    0.71
  -7   2   1   13.55    0.89
   7   2  -1   14.99    1.02
  -7   2   1   14.21    1.09
   7   2  -1   15.32    0.61
  -7   2   1   14.28    0.79
   7   2  -1   14.19    0.45
   7   2  -1   14.71    0.60
  -6  -2   1    5.48    0.38
  -6  -2   1    5.60    0.26
   6  -2  -1    5.22    0.23
   6  -2  -1    5.36    0.53
  -6  -2   1    5.55    0.48
  -6  -2   1    5.81    0.37
  -6  -2   1    5.49    0.36
  -6  -2   1    5.04    0.34
   6  -2  -1    5.46    0.62
  -6  -2   1    5.30    0.37
   6  -2  -1    5.02    0.49
   6  -2  -1    5.24    0.31
  -6  -2   1    5.49    0.20
  -6  -2   1    5.75    0.58
   6  -2  -1    5.56    0.21
   6  -2  -1    5.42    0.45
   6  -2  -1    5.28    0.32
   6  -2  -1    5.35    0.24
   6  -2  -1    5.76    0.53
  -6  -2   1    5.53    0.35
   6  -2  -1    5.68    0.44
  -6  -2   1    5.86    0.29
  -6   2   1    4.60    0.46
  -6   2   1    6.08    0.54
  -6   2   1    5.73    0.52
  -6   2   1    4.89    0.40
  -6   2   1    5.57    0.47
   6   2  -1    5.36    0.20
   6   2  -1    5.38    0.15
   6   2  -1    5.61    0.33
  -6   2   1    4.98    0.58
  -6   2   1    5.23    0.18
  -6   2   1    5.15    0.47
   6   2  -1    5.96    0.39
  -6   2   1    6.10    0.51
   6   2  -1    6.33    0.62
  -6   2   1    5.79    0.64
  -6   2   1    5.10    0.46
   6   2  -1    4.38    0.48
   5  -2  -1    2.06    0.36
   5  -2  -1    1.78    0.20
  -5  -2   1    2.46    0.25
  -5  -2   1    1.76    0.22
  -5  -2   1    2.20    0.08
  -5  -2   1    2.16    0.16
   5  -2  -1    1.80    0.19
   5  -2  -1    2.15    0.12
  -5  -2   1    2.19    0.19
  -5  -2   1    2.05    0.10
  -5  -2   1    1.71    0.21
  -5  -2   1    2.30    0.17
  -5  -2   1    1.69    0.29
   5  -2  -1    2.29    0.34
   5  -2  -1    2.24    0.13
   5  -2  -1    1.61    0.24
  -5  -2   1    1.60    0.32
  -5  -2   1    2.20    0.19
  -5  -2   1    2.09    0.21
   5  -2  -1    1.77    0.37
   5  -2  -1    2.05    0.25
   5  -2  -1    2.25    0.38
   5  -2  -1    2.53    0.38
   5  -2  -1    1.70    0.28
  -5   2   1    1.93    0.31
   5   2  -1    1.95    0.18
  -5   2   1    2.49    0.45
  -5   2   1    2.10    0.09
  -5   2   1    2.08    0.35
   5   2  -1    2.02    0.08
   5   2  -1    1.96    0.11
   5   2  -1    1.93    0.17
  -5   2   1    2.29    0.38
   5   2  -1    2.16    0.41
  -5   2   1    1.93    0.30
   5   2  -1    2.34    0.40
   5   2  -1    1.85    0.15
  -5   2   1    1.91    0.38
  -5   2   1    2.08    0.27
  -5   2   1    1.80    0.29
   5   2  -1    2.34    0.24
   4  -2  -1    1.91    0.14
  -4  -2   1    1.97    0.17
  -4  -2   1    1.73    0.28
  -4  -2   1    1.52    0.34
  -4  -2   1    1.88    0.13
  -4  -2   1    2.07    0.09
  -4  -2   1    1.62    0.13
   4  -2  -1    1.91    0.34
   4  -2  -1    2.01    0.36
   4  -2  -1    1.88    0.27
   4  -2  -1    2.49    0.38
  -4  -2   1    1.80    0.12
  -4  -2   1    2.04    0.18
  -4  -2   1    1.81    0.23
  -4  -2   1    2.03    0.23
   4  -2  -1    2.16    0.27
   4  -2  -1    1.75    0.30
   4  -2  -1    1.91    0.22
   4  -2  -1    1.91    0.22
   4  -2  -1    2.04    0.26
   4  -2  -1    1.97    0.31
   4  -2  -1    1.86    0.28
  -4  -2   1    2.32    0.21
  -4   2   1    1.34    0.28
   4   2  -1    2.13    0.28
  -4   2   1    2.18    0.27
   4   2  -1    1.93    0.33
  -4   2   1    2.19    0.40
   4   2  -1    2.15    0.20
  -4   2   1    1.98    0.33
   4   2  -1    1.94    0.18
  -4   2   1    2.04    0.09
   4   2  -1    1.89    0.07
  -4   2   1    2.36    0.29
  -4   2   1    1.54    0.27
   4   2  -1    1.87    0.22
  -4   2   1    1.51    0.25
   4   2  -1    1.92    0.10
   4   2  -1    1.90    0.17
  -3  -2   1  130.86    3.00
  -3  -2   1  127.77    3.16
   3  -2  -1  123.43    3.21
  -3  -2   1  127.55    2.85
  -3  -2   1  130.19    3.04
   3  -2  -1  127.88    3.03
   3  -2  -1  125.15    2.97
   3  -2  -1  130.19    3.07
   3  -2  -1  126.20    3.00
   3  -2  -1  132.89    3.45
   3  -2  -1  125.52    2.91
   3  -2  -1  127.45    3.21
   3  -2  -1  127.86    2.77
   3  -2  -1  131.29    3.24
  -3  -2   1  126.96    2.94
  -3  -2   1  128.65    2.81
   3  -2  -1  123.96    2.97
  -3  -2   1  127.52    2.97
   3  -2  -1  128.01    3.08
  -3   2   1  127.55    3.15
   3   2  -1  130.88    3.07
  -3   2   1  128.47    3.16
   3   2  -1  128.92    3.23
   3   2  -1  114.24    2.83
   3   2  -1  126.42    2.78
  -3   2   1  127.71    3.10
  -3   2   1  126.28    3.22
  -3   2   1  128.17    3.36
  -3   2   1  129.82    3.09
   3   2  -1  128.14    2.97
  -3   2   1  127.62    3.10
  -3   2   1  127.10    3.22
  -3   2   1  130.31    3.40
   3   2  -1  123.45    3.01
  -3   2   1  122.84    3.06
   2  -2  -1   77.37    2.04
   2  -2  -1   78.28    2.04
   2  -2  -1   80.56    2.19
   2  -2  -1   79.14    1.89
   2  -2  -1   81.49    2.02
  -2  -2   1   78.43    2.04
   2  -2  -1   73.86    1.99
   2  -2  -1   77.00    2.21
  -2  -2   1   77.50    1.91
  -2  -2   1   78.59    2.00
  -2  -2   1   78.72    2.14
   2  -2  -1   78.74    2.03
  -2  -2   1   79.37    1.97
  -2  -2   1   78.88    1.89
   2  -2  -1   80.61    2.07
   2  -2  -1   78.15    1.97
   2  -2  -1   81.30    2.07
  -2   2   1   79.70    2.30
  -2   2   1   77.24    2.02
   2   2  -1   78.76    2.17
  -2   2   1   81.06    2.03
  -2   2   1   76.87    2.07
  -2   2   1   79.13    2.07
  -2   2   1   78.80    2.12
   2   2  -1   76.49    1.97
   2   2  -1   79.97    1.96
  -2   2   1   76.85    2.17
  -2   2   1   80.41    2.06
  -2   2   1   77.98    2.07
  -2   2   1   81.05    2.15
   2   2  -1   77.89    2.10
   2   2  -1   77.83    2.07
  -1  -2   1   31.50    1.18
  -1  -2   1   36.04    1.08
   1  -2  -1   35.74    1.12
   1  -2  -1   36.44    1.09
   1  -2  -1   37.42    1.28
   1  -2  -1   36.00    1.13
  -1  -2   1   36.46    1.21
  -1  -2   1   35.02    1.18
   1  -2  -1   35.11    1.14
   1  -2  -1   34.43    1.29
   1  -2  -1   37.72    1.27
   1  -2  -1   36.15    1.12
   1  -2  -1   34.93    1.16
  -1  -2   1   36.50    1.13
   1  -2  -1   35.99    1.04
   1  -2  -1   36.47    1.16
  -1   2   1   38.23    1.25
   1   2  -1   35.37    1.21
  -1   2   1   37.02    1.26
   1   2  -1   38.00    1.18
   1   2  -1   36.45    1.06
   1   2  -1   34.66    1.18
  -1   2   1   37.27    1.01
   1   2  -1   36.38    1.24
  -1   2   1   36.45    1.17
  -1   2   1   36.95    1.11
   1   2  -1   37.52    1.13
  -1   2   1   36.36    1.07
   1   2  -1   36.37    1.07
   0  -2  -1  113.63    2.84
   0  -2  -1  112.40    2.71
   0  -2   1  113.88    2.65
   0  -2  -1  105.06    2.83
   0  -2  -1  117.91    2.57
   0  -2   1  113.88    2.74
   0  -2   1  115.12    2.73
   0  -2  -1  113.33    2.85
   0  -2   1  114.42    2.66
   0  -2  -1  115.01    2.68
   0  -2   1  114.84    2.84
   0  -2  -1  112.21    2.78
   0  -2  -1  113.57    2.68
   0  -2  -1  113.14    2.64
   0  -2   1  112.80    2.82
   0  -2  -1  115.05    2.71
   0   2   1  113.67    2.53
   0   2   1  110.61    2.71
   0   2  -1  113.01    2.75
   0   2  -1  114.76    2.86
   0   2   1  104.21    2.79
   0   2   1  113.80    2.69
   0   2  -1  112.60    2.88
   0   2  -1  113.75    2.65
   0   2   1  117.18    2.81
   0   2  -1  114.44    2.71
   0   2   1  112.63    2.57
   0   2   1  114.88    2.55
   0   2  -1  115.09    2.67
   0   2  -1  112.57    2.80
  -1  -2  -1   11.38    0.62
   1  -2   1   10.82    0.60
   1  -2   1   11.66    0.54
  -1  -2  -1   11.55    0.60
  -1  -2  -1   12.28    0.63
  -1  -2  -1   11.56    0.50
   1  -2   1   11.00    0.57
  -1  -2  -1   12.17    0.61
   1  -2   1   11.39    0.58
  -1  -2  -1   11.69    0.54
  -1  -2  -1   11.44    0.52
   1  -2   1   11.30    0.54
   1  -2   1   11.71    0.55
   1  -2   1   11.62    0.67
   1  -2   1   11.75    0.55
  -1  -2  -1   11.35    0.46
   1  -2   1   11.75    0.67
   1  -2   1   10.56    0.55
  -1   2  -1   11.07    0.61
  -1   2  -1   10.24    0.58
  -1   2  -1   11.50    0.52
   1   2   1   11.80    0.39
   1   2   1   11.42    0.58
   1   2   1   11.02    0.55
  -1   2  -1   11.92    0.56
  -1   2  -1   11.17    0.56
  -1   2  -1   10.82    0.53
  -1   2  -1   10.99    0.62
   1   2   1   10.89    0.44
   1   2   1   11.21    0.54
   1   2   1   10.74    0.27
  -2  -2  -1  158.26    3.97
   2  -2   1  161.86    3.76
   2  -2   1  163.73    3.77
   2  -2   1  164.16    4.07
   2  -2   1  162.15    4.02
  -2  -2  -1  164.82    3.49
   2  -2   1  167.08    3.76
  -2  -2  -1  167.62    3.59
  -2  -2  -1  168.23    3.68
   2  -2   1  169.82    3.81
   2  -2   1  167.91    3.59
  -2  -2  -1  170.81    3.89
   2  -2   1  164.47    3.89
   2  -2   1  165.85    3.76
   2  -2   1  167.51    3.77
   2  -2   1  169.34    3.64
  -2  -2  -1  163.37    4.00
   2   2   1  162.26    3.67
  -2   2  -1  166.62    3.97
  -2   2  -1  165.38    3.80
  -2   2  -1  165.94    3.84
  -2   2  -1  162.89    3.81
  -2   2  -1  160.16    3.78
  -2   2  -1  169.03    3.84
  -2   2  -1  166.12    3.88
   2   2   1  167.88    3.66
   2   2   1  165.60    3.76
  -2   2  -1  165.28    3.98
   3  -2   1   69.37    2.14
  -3  -2  -1   71.46    1.96
   3  -2   1   73.52    1.86
   3  -2   1   72.26    1.67
  -3  -2  -1   73.73    1.87
  -3  -2  -1   71.14    1.79
   3  -2   1   72.31    2.02
  -3  -2  -1   73.08    1.83
   3  -2   1   71.51    1.93
   3  -2   1   71.62    1.92
   3  -2   1   73.86    1.91
   3  -2   1   75.24    1.95
  -3  -2  -1   73.10    1.80
   3  -2   1   73.98    2.24
  -3  -2  -1   72.27    1.71
   3  -2   1   72.24    1.98
  -3  -2  -1   73.44    2.09
  -3   2  -1   70.81    1.99
  -3   2  -1   62.04    2.05
  -3   2  -1   72.12    2.07
   3   2   1   73.14    1.84
  -3   2  -1   71.88    2.04
  -3   2  -1   71.20    2.03
   3   2   1   74.01    1.76
  -3   2  -1   70.86    2.00
  -3   2  -1   74.50    2.15
   3   2   1   72.33    1.57
   4  -2   1   29.86    0.95
   4  -2   1   31.35    1.34
   4  -2   1   30.04    1.24
  -4  -2  -1   30.82    0.90
  -4  -2  -1   31.31    1.15
  -4  -2  -1   31.02    0.85
  -4  -2  -1   29.83    1.08
  -4  -2  -1   30.52    0.84
   4  -2   1   29.45    1.03
   4  -2   1   31.37    1.09
   4  -2   1   30.45    1.65
  -4  -2  -1   29.71    0.94
  -4  -2  -1   30.29    0.85
   4  -2   1   30.42    1.05
   4  -2   1   30.71    1.00
   4  -2   1   32.22    0.80
   4  -2   1   30.21    0.73
  -4   2  -1   30.16    1.10
  -4   2  -1   29.65    1.14
   4   2   1   30.36    0.90
  -4   2  -1   30.17    1.26
  -4   2  -1   29.68    1.14
  -4   2  -1   28.13    1.17
   4   2   1   29.96    0.75
  -4   2  -1   30.96    1.25
  -4   2  -1   29.50    1.30
  -4   2  -1   29.81    0.66
  -4   2  -1   30.50    1.15
  -4   2  -1   30.44    1.19
  -5  -2  -1    8.61    0.43
   5  -2   1    7.99    0.48
  -5  -2  -1    8.54    0.60
   5  -2   1    8.34    0.59
   5  -2   1    9.62    0.73
  -5  -2  -1    9.09    0.44
   5  -2   1    9.07    0.24
  -5  -2  -1    8.78    0.22
  -5  -2  -1    9.25    0.37
  -5  -2  -1    8.93    0.53
  -5  -2  -1    9.03    0.33
  -5  -2  -1    9.17    0.64
   5  -2   1    9.75    0.46
   5  -2   1    9.54    0.53
   5  -2   1    7.89    0.59
   5  -2   1    8.94    0.53
  -5   2  -1    9.29    0.57
  -5   2  -1    9.63    0.62
  -5   2  -1    8.72    0.62
   5   2   1    8.63    0.33
  -5   2  -1    9.26    0.73
  -5   2  -1    8.49    0.57
   5   2   1    8.21    0.25
  -5   2  -1    8.32    0.57
  -5   2  -1    8.88    0.25
  -5   2  -1    9.57    0.67
  -5   2  -1    9.20    0.58
  -5   2  -1    7.62    0.62
  -5   2  -1    9.69    0.75
   5   2   1    8.94    0.28
   6  -2   1    8.21    0.38
  -6  -2  -1    8.21    0.60
   6  -2   1    8.03    0.51
  -6  -2  -1    8.72    0.44
   6  -2   1    8.54    0.63
   6  -2   1    8.58    0.74
   6  -2   1    8.32    0.39
  -6  -2  -1    8.00    0.20
   6  -2   1    8.38    0.48
  -6  -2  -1    8.50    0.41
  -6  -2  -1    8.69    0.29
  -6  -2  -1    7.75    0.68
   6  -2   1    7.73    0.47
  -6  -2  -1    8.43    0.50
   6  -2   1    7.68    0.60
  -6  -2  -1    8.15    0.51
  -6  -2  -1    8.35    0.34
  -6  -2  -1    8.81    0.34
  -6   2  -1    7.53    0.57
  -6   2  -1    8.15    0.59
  -6   2  -1    8.96    0.72
  -6   2  -1    7.95    0.62
  -6   2  -1    7.74    0.58
   6   2   1    8.44    0.36
   6   2   1    7.84    0.25
  -6   2  -1    9.16    0.58
  -6   2  -1    7.71    0.53
  -6   2  -1    8.60    0.68
  -6   2  -1    7.71    0.76
   6   2   1    8.14    0.21
   6   2   1    8.85    0.27
  -6   2  -1    8.27    0.66
  -7  -2  -1   31.97    0.82
  -7  -2  -1   31.38    0.91
   7  -2   1   33.64    1.16
  -7  -2  -1   33.15    0.98
   7  -2   1   30.88    1.52
   7  -2   1   31.63    1.16
  -7  -2  -1   34.28    1.30
  -7  -2  -1   32.29    1.55
  -7  -2  -1   33.06    1.12
  -7  -2  -1   33.65    1.31
   7  -2   1   30.12    1.27
  -7  -2  -1   32.35    0.81
  -7  -2  -1   33.32    0.88
   7  -2   1   30.22    1.02
   7  -2   1   31.60    0.82
   7  -2   1   30.64    0.91
  -7   2  -1   32.12    1.20
   7   2   1   31.56    0.70
  -7   2  -1   30.83    1.31
  -7   2  -1   32.17    1.26
  -7   2  -1   32.68    1.72
  -7   2  -1   30.17    1.29
  -7   2  -1   33.89    1.43
   7   2   1   30.90    0.69
  -7   2  -1   34.35    1.53
  -7   2  -1   30.31    1.35
  -7   2  -1   32.82    1.45
   7   2   1   32.94    0.95
  -7   2  -1   32.09    1.34
  -8  -2  -1    0.72    0.27
   8  -2   1    0.45    0.15
  -8  -2  -1    0.67    0.08
   8  -2   1    0.72    0.14
  -8  -2  -1    0.61    0.20
  -8  -2  -1    0.63    0.20
   8  -2   1    0.69    0.21
  -8  -2  -1    0.59    0.21
  -8  -2  -1    0.55    0.22
  -8  -2  -1    0.69    0.14
  -8   2  -1    0.85    0.26
  -8   2  -1    0.39    0.24
   8   2   1    0.81    0.10
  -8   2  -1    0.85    0.26
  -8   2  -1    0.71    0.23
  -8   2  -1    0.75    0.40
  -8   2  -1    0.91    0.27
  -8   2  -1    1.29    0.32
  -8   2  -1    0.80    0.25
  -9  -2  -1    6.69    0.65
  -9  -2  -1    6.48    0.38
  -9  -2  -1    6.61    0.52
   9  -2   1    5.23    0.48
  -9  -2  -1    6.61    0.59
   9  -2   1    5.92    0.37
  -9  -2  -1    5.67    0.76
  -9   2  -1    7.07    0.68
  -9   2  -1    6.58    0.66
  -9   2  -1    6.87    0.59
  -9   2  -1    6.66    0.70
  -9   2  -1    5.11    0.63
   9   2   1    7.02    0.27
  -9   2  -1    5.76    0.96
  -9   2  -1    7.35    0.66
 -10  -2  -1    0.17    0.13
  10  -2   1    0.10    0.03
 -10  -2  -1   -0.02    0.10
 -10  -2  -1   -0.12    0.24
 -10   2  -1    0.03    0.16
 -10   2  -1    0.09    0.18
  10   2   1    0.08    0.07
 -10   2  -1   -0.09    0.29
 -10   2  -1    0.24    0.22
 -10  -3   1    6.04    0.69
 -10  -3   1    6.26    0.43
  10  -3  -1    5.65    0.16
 -10  -3   1    5.17    0.85
 -10   3   1    4.40    0.55
 -10   3   1    5.30    0.80
 -10   3   1    6.36    0.76
  10   3  -1    5.76    0.27
 -10   3   1    5.34    0.82
  -9  -3   1    4.35    0.41
  -9  -3   1    3.64    0.27
   9  -3  -1    3.06    0.45
   9  -3  -1    3.85    0.12
  -9  -3   1    3.56    0.43
  -9   3   1    3.14    0.61
  -9   3   1    2.51    0.66
  -9   3   1    3.71    0.63
  -9   3   1    2.84    0.50
  -9   3   1    3.41    0.57
   9   3  -1    4.08    0.14
   9   3  -1    3.92    0.21
  -9   3   1    4.09    0.67
   8  -3  -1    1.14    0.28
   8  -3  -1    1.68    0.34
   8  -3  -1    1.80    0.25
   8  -3  -1    1.42    0.30
  -8  -3   1    1.79    0.26
  -8  -3   1    1.67    0.59
  -8  -3   1    1.85    0.19
  -8   3   1    1.60    0.48
  -8   3   1    2.28    0.44
  -8   3   1    2.30    0.43
  -8   3   1    1.16    0.35
  -8   3   1    2.32    0.50
   8   3  -1    2.03    0.09
  -8   3   1    2.06    0.40
  -8   3   1    1.15    0.41
  -8   3   1    1.42    0.38
   8   3  -1    2.17    0.15
   7  -3  -1    9.13    0.49
   7  -3  -1    8.54    0.74
   7  -3  -1    7.13    0.61
   7  -3  -1    8.98    0.49
  -7  -3   1    8.91    0.45
  -7  -3   1    7.94    0.67
   7  -3  -1    8.85    0.64
   7  -3  -1    8.74    0.58
  -7  -3   1    8.67    0.55
   7  -3  -1   11.97    1.23
  -7  -3   1    8.97    0.38
  -7   3   1    8.48    0.65
  -7   3   1    8.40    0.74
   7   3  -1    8.10    0.71
  -7   3   1   10.20    0.96
   7   3  -1    9.08    0.43
  -7   3   1    8.43    0.69
  -7   3   1    9.23    0.74
  -7   3   1    7.51    0.75
  -7   3   1    9.04    0.81
   7   3  -1    8.90    0.23
  -7   3   1    9.44    0.93
  -7   3   1    8.31    0.68
   7   3  -1    8.73    0.29
  -7   3   1    7.84    0.66
  -6  -3   1    4.96    0.43
   6  -3  -1    5.12    0.24
   6  -3  -1    4.97    0.57
   6  -3  -1    5.89    0.52
   6  -3  -1    4.64    0.50
   6  -3  -1    5.95    0.54
   6  -3  -1    4.47    0.67
   6  -3  -1    4.67    0.38
  -6  -3   1    4.84    0.53
  -6  -3   1    5.50    0.33
  -6  -3   1    4.73    0.40
   6  -3  -1    5.03    0.38
   6  -3  -1    5.42    0.51
  -6  -3   1    5.30    0.51
  -6  -3   1    5.18    0.41
  -6  -3   1    5.55    0.45
   6  -3  -1    4.59    0.43
   6  -3  -1    6.04    0.34
   6  -3  -1    5.12    0.24
  -6   3   1    5.09    0.57
   6   3  -1    5.59    0.21
  -6   3   1    4.91    0.63
  -6   3   1    5.18    0.50
   6   3  -1    5.31    0.16
   6   3  -1    5.23    0.43
  -6   3   1    5.94    0.55
  -6   3   1    5.23    0.58
  -6   3   1    5.63    0.60
  -6   3   1    5.03    0.52
  -6   3   1    4.63    0.51
   6   3  -1    5.34    0.35
  -6   3   1    5.58    0.60
   6   3  -1    5.94    0.32
  -6   3   1    4.59    0.55
   6   3  -1    5.20    0.31
   6   3  -1    4.91    0.51
   5  -3  -1    0.32    0.18
   5  -3  -1    1.00    0.20
   5  -3  -1    0.45    0.20
  -5  -3   1    1.02    0.27
  -5  -3   1    0.67    0.18
   5  -3  -1    0.62    0.23
  -5  -3   1    0.48    0.13
  -5  -3   1    0.67    0.20
  -5  -3   1    0.19    0.12
   5  -3  -1    0.32    0.13
   5  -3  -1    0.52    0.22
   5  -3  -1    0.67    0.18
  -5  -3   1    0.44    0.14
   5  -3  -1    0.41    0.20
  -5  -3   1    0.48    0.07
   5  -3  -1    0.60    0.19
   5  -3  -1    0.46    0.18
  -5   3   1    0.89    0.30
   5   3  -1    0.44    0.15
  -5   3   1    0.72    0.24
  -5   3   1    0.66    0.23
  -5   3   1    0.48    0.18
   5   3  -1    0.89    0.26
  -5   3   1    0.66    0.21
  -5   3   1    0.99    0.28
  -5   3   1    0.58    0.19
  -5   3   1    0.52    0.17
  -5   3   1    0.54    0.19
   5   3  -1    0.39    0.13
   5   3  -1    0.32    0.11
  -4  -3   1    8.97    0.57
   4  -3  -1    9.14    0.58
   4  -3  -1   10.82    0.86
  -4  -3   1    9.32    0.69
  -4  -3   1    9.14    0.51
   4  -3  -1    9.33    0.56
   4  -3  -1    9.43    0.64
   4  -3  -1    9.29    0.60
  -4  -3   1    8.34    0.55
   4  -3  -1    8.98    0.69
   4  -3  -1    9.15    0.69
  -4  -3   1    9.13    0.61
  -4  -3   1    9.23    0.55
   4  -3  -1    9.01    0.57
   4  -3  -1    8.77    0.59
  -4  -3   1    8.64    0.26
   4  -3  -1    9.36    0.45
   4  -3  -1    8.57    0.60
  -4  -3   1    8.56    0.61
  -4  -3   1    9.11    0.49
   4   3  -1    8.76    0.23
   4   3  -1    8.85    0.57
  -4   3   1    9.13    0.71
  -4   3   1    8.69    0.64
  -4   3   1    9.87    0.75
  -4   3   1   10.04    0.79
  -4   3   1    8.76    0.64
  -4   3   1    8.12    0.65
  -4   3   1    9.26    0.65
  -4   3   1    9.21    0.70
  -4   3   1    9.58    0.66
   4   3  -1    9.68    0.64
  -4   3   1    8.02    0.60
   4   3  -1    9.97    0.53
   4   3  -1    8.74    0.50
   4   3  -1    9.07    0.27
   4   3  -1    8.59    0.72
  -4   3   1    8.63    0.24
   4   3  -1    9.38    0.44
  -3  -3   1    8.83    0.51
   3  -3  -1    9.01    0.59
   3  -3  -1    9.04    0.68
   3  -3  -1    9.38    0.72
   3  -3  -1    9.25    0.60
   3  -3  -1    8.80    0.56
   3  -3  -1    8.27    0.56
   3  -3  -1    9.09    0.61
   3  -3  -1    8.48    0.91
  -3  -3   1    9.09    0.58
  -3  -3   1    8.96    0.50
   3  -3  -1    8.42    0.48
  -3  -3   1    8.97    0.59
  -3  -3   1    9.51    0.67
   3  -3  -1   10.06    0.71
   3  -3  -1    8.33    0.57
  -3  -3   1    9.00    0.63
  -3  -3   1    8.40    0.58
  -3  -3   1    9.47    0.57
   3   3  -1    9.27    0.53
  -3   3   1    8.34    0.60
   3   3  -1    9.40    0.64
  -3   3   1    8.84    0.59
   3   3  -1    9.15    0.70
  -3   3   1    9.04    0.63
   3   3  -1    9.31    0.43
   3   3  -1    9.40    0.57
  -3   3   1    9.30    0.60
  -3   3   1    9.30    0.62
  -3   3   1    8.64    0.68
  -3   3   1    8.32    0.65
   3   3  -1    8.57    0.58
   3   3  -1    8.73    0.24
  -3   3   1    9.04    0.70
  -3   3   1    8.54    0.61
   2  -3  -1   25.07    1.06
  -2  -3   1   25.31    0.98
  -2  -3   1   26.15    0.97
   2  -3  -1   23.29    1.18
   2  -3  -1   26.38    1.07
   2  -3  -1   25.01    0.98
   2  -3  -1   25.66    1.09
   2  -3  -1   24.91    1.04
  -2  -3   1   25.14    1.10
  -2  -3   1   24.89    0.96
   2  -3  -1   25.32    1.05
   2  -3  -1   26.32    0.97
   2  -3  -1   26.34    1.30
  -2  -3   1   25.74    1.06
   2   3  -1   26.26    1.00
   2   3  -1   24.34    1.13
   2   3  -1   25.10    1.10
  -2   3   1   24.60    1.17
  -2   3   1   24.92    1.05
   2   3  -1   25.31    1.04
  -2   3   1   24.62    1.15
  -2   3   1   26.06    1.22
  -2   3   1   24.88    1.06
  -2   3   1   27.27    1.04
   2   3  -1   25.03    0.64
  -2   3   1   26.00    0.96
   2   3  -1   24.64    1.17
   1  -3  -1    2.20    0.41
  -1  -3   1    2.07    0.39
   1  -3  -1    2.06    0.24
  -1  -3   1    1.95    0.30
  -1  -3   1    2.01    0.35
   1  -3  -1    1.44    0.32
  -1  -3   1    1.99    0.36
   1  -3  -1    1.67    0.28
  -1  -3   1    2.11    0.26
   1  -3  -1    1.93    0.30
   1  -3  -1    1.14    0.24
   1  -3  -1    2.15    0.26
  -1  -3   1    1.86    0.28
  -1  -3   1    1.83    0.33
   1  -3  -1    1.81    0.34
  -1  -3   1    1.66    0.34
   1   3  -1    2.68    0.31
   1   3  -1    2.00    0.33
   1   3  -1    1.97    0.17
   1   3  -1    1.54    0.08
  -1   3   1    1.78    0.27
  -1   3   1    2.21    0.38
   1   3  -1    1.94    0.09
  -1   3   1    2.42    0.37
  -1   3   1    1.27    0.23
   1   3  -1    1.54    0.09
   1   3  -1    1.76    0.34
  -1   3   1    1.95    0.19
  -1   3   1    2.39    0.49
   1   3  -1    1.90    0.33
  -1   3   1    1.74    0.26
   0  -3   1   33.73    1.19
   0  -3   1   33.63    1.43
   0  -3   1   32.72    1.17
   0  -3   1   33.94    1.48
   0  -3   1   33.74    1.36
   0  -3   1   31.69    1.35
   0  -3   1   33.60    1.20
   0  -3  -1   34.02    1.39
   0  -3  -1   32.33    1.23
   0  -3  -1   32.15    1.08
   0  -3  -1   31.48    1.36
   0  -3  -1   32.94    1.23
   0  -3  -1   32.01    1.17
   0  -3  -1   35.30    1.34
   0  -3  -1   32.03    1.34
   0  -3  -1   32.35    1.19
   0  -3   1   31.85    1.27
   0  -3  -1   31.47    1.19
   0   3   1   33.51    1.08
   0   3  -1   33.14    1.16
   0   3  -1   31.42    1.16
   0   3  -1   32.63    1.35
   0   3  -1   32.67    0.89
   0   3  -1   32.36    1.16
   0   3   1   32.55    1.22
   0   3   1   32.14    1.32
   0   3  -1   35.09    1.82
   0   3   1   33.98    1.31
   0   3   1   32.98    1.11
   0   3  -1   32.90    1.23
   0   3  -1   32.33    1.34
   0   3   1   33.40    1.03
   1  -3   1   66.56    1.97
   1  -3   1   64.13    2.09
  -1  -3  -1   64.36    1.86
   1  -3   1   64.38    2.05
   1  -3   1   65.78    1.92
   1  -3   1   61.66    1.89
  -1  -3  -1   65.22    1.92
   1  -3   1   65.19    2.21
  -1  -3  -1   64.75    1.96
  -1  -3  -1   66.53    1.90
  -1  -3  -1   67.36    2.14
   1  -3   1   69.46    2.26
  -1  -3  -1   64.86    1.99
   1  -3   1   65.77    1.93
  -1  -3  -1   65.58    2.08
  -1  -3  -1   67.51    2.12
   1  -3   1   66.19    2.01
   1  -3   1   66.12    1.89
  -1  -3  -1   64.41    2.08
  -1  -3  -1   67.69    1.78
   1  -3   1   65.74    2.11
  -1   3  -1   64.43    1.90
   1   3   1   65.28    1.75
  -1   3  -1   65.06    1.98
  -1   3  -1   65.66    2.12
   1   3   1   64.85    2.04
   1   3   1   67.39    2.01
  -1   3  -1   65.40    2.24
  -1   3  -1   65.27    1.91
   1   3   1   65.05    1.72
   1   3   1   65.02    1.55
  -1   3  -1   64.74    1.95
   1   3   1   66.01    1.94
  -1   3  -1   70.05    2.39
  -2  -3  -1  141.06    3.37
  -2  -3  -1  132.54    3.55
  -2  -3  -1  140.88    3.54
   2  -3   1  133.47    3.45
   2  -3   1  133.85    3.69
  -2  -3  -1  132.42    3.22
   2  -3   1  138.04    3.24
  -2  -3  -1  135.31    3.57
   2  -3   1  136.29    3.44
   2  -3   1  128.17    3.43
   2  -3   1  136.61    3.42
  -2  -3  -1  135.83    3.18
   2  -3   1  133.17    3.35
  -2  -3  -1  142.98    3.57
  -2  -3  -1  134.81    3.26
   2  -3   1  129.36    3.67
  -2   3  -1  135.52    3.66
  -2   3  -1  129.69    3.37
  -2   3  -1  133.61    3.30
   2   3   1  134.28    3.32
  -2   3  -1  130.83    3.40
  -2   3  -1  133.39    3.62
   2   3   1  137.35    3.07
   2   3   1  138.61    3.34
  -2   3  -1  136.55    3.42
   2   3   1  133.08    3.43
   3  -3   1   34.25    1.25
  -3  -3  -1   31.90    1.09
   3  -3   1   28.96    1.17
  -3  -3  -1   32.64    1.26
   3  -3   1   30.00    1.30
  -3  -3  -1   29.95    1.33
   3  -3   1   30.76    1.08
   3  -3   1   30.30    1.01
   3  -3   1   32.37    1.26
  -3  -3  -1   32.53    1.11
   3  -3   1   31.10    1.43
  -3  -3  -1   30.86    1.14
  -3  -3  -1   31.51    1.08
  -3  -3  -1   29.02    0.70
  -3  -3  -1   31.58    1.18
  -3  -3  -1   28.85    1.27
   3  -3   1   31.56    1.22
   3  -3   1   32.37    1.50
   3  -3   1   31.20    1.21
   3  -3   1   31.38    1.22
  -3   3  -1   31.91    1.28
   3   3   1   32.04    1.10
   3   3   1   31.01    1.18
   3   3   1   29.99    1.09
  -3   3  -1   29.67    1.37
  -3   3  -1   30.69    1.25
  -3   3  -1   31.33    1.57
  -3   3  -1   29.67    1.24
  -3   3  -1   33.07    1.45
   3   3   1   30.96    1.18
  -3   3  -1   31.81    1.35
  -3   3  -1   31.88    1.27
  -4  -3  -1   20.40    0.83
  -4  -3  -1   21.08    0.95
   4  -3   1   19.86    1.12
   4  -3   1   18.85    0.95
  -4  -3  -1   19.88    1.09
   4  -3   1   20.19    0.95
   4  -3   1   20.70    0.89
   4  -3   1   21.56    1.24
   4  -3   1   20.13    0.94
  -4  -3  -1   20.80    0.83
   4  -3   1   20.84    0.72
   4  -3   1   20.42    1.03
   4  -3   1   21.45    0.79
  -4  -3  -1   19.83    0.86
  -4  -3  -1   21.67    1.03
   4  -3   1   20.68    0.94
   4  -3   1   19.16    0.93
  -4  -3  -1   20.51    0.85
  -4   3  -1   20.00    1.02
   4   3   1   20.25    0.88
   4   3   1   19.98    0.60
   4   3   1   21.16    0.80
  -4   3  -1   20.92    1.04
   4   3   1   19.64    0.49
  -4   3  -1   21.17    1.05
   4   3   1   20.86    0.79
   4   3   1   20.43    0.85
   4   3   1   19.62    0.46
  -4   3  -1   19.47    0.48
  -4   3  -1   19.12    1.06
  -4   3  -1   19.35    0.97
  -4   3  -1   19.51    0.99
  -4   3  -1   19.29    1.10
  -4   3  -1   20.44    1.14
   5  -3   1    8.20    0.59
   5  -3   1    7.84    0.33
   5  -3   1    7.19    0.51
   5  -3   1    6.56    0.71
   5  -3   1    7.84    0.57
  -5  -3  -1    7.92    0.62
   5  -3   1    8.28    0.71
  -5  -3  -1    7.86    0.50
  -5  -3  -1    8.37    0.49
   5  -3   1    8.83    0.65
   5  -3   1    8.67    0.40
  -5  -3  -1    7.65    0.59
   5  -3   1    8.33    0.59
   5  -3   1    7.40    0.49
  -5  -3  -1    8.32    0.44
  -5  -3  -1    7.60    0.67
  -5  -3  -1    8.60    0.56
  -5   3  -1    7.23    0.59
  -5   3  -1    7.76    0.74
   5   3   1    7.64    0.47
   5   3   1    7.20    0.46
  -5   3  -1    7.02    0.60
  -5   3  -1    8.44    0.74
   5   3   1    7.84    0.40
   5   3   1    7.43    0.23
  -5   3  -1    7.71    0.63
  -5   3  -1    7.50    0.62
   5   3   1    7.47    0.30
  -5   3  -1    7.80    0.68
  -5   3  -1    7.65    0.70
   5   3   1    7.90    0.25
  -5   3  -1    8.91    0.74
  -5   3  -1    8.59    0.70
   6  -3   1    0.19    0.05
   6  -3   1    0.13    0.21
  -6  -3  -1    0.37    0.14
  -6  -3  -1    0.27    0.09
  -6  -3  -1    0.15    0.10
   6  -3   1    0.23    0.14
   6  -3   1    0.12    0.17
   6  -3   1    0.26    0.15
  -6  -3  -1    0.19    0.08
  -6  -3  -1    0.18    0.04
   6  -3   1    0.12    0.11
  -6  -3  -1    0.18    0.04
  -6  -3  -1    0.12    0.08
   6  -3   1    0.33    0.14
   6  -3   1    0.23    0.04
   6  -3   1   -0.10    0.14
   6  -3   1    0.28    0.14
  -6  -3  -1    0.22    0.13
  -6   3  -1    0.23    0.19
  -6   3  -1    0.50    0.30
   6   3   1    0.10    0.05
  -6   3  -1   -0.07    0.14
   6   3   1   -0.03    0.12
  -6   3  -1    0.13    0.14
  -6   3  -1    0.31    0.21
  -6   3  -1    0.14    0.19
  -6   3  -1    0.08    0.16
   6   3   1    0.22    0.07
  -6   3  -1    0.30    0.18
   6   3   1    0.25    0.06
  -6   3  -1    0.37    0.18
   6   3   1    0.13    0.05
  -6   3  -1    0.14    0.25
  -7  -3  -1    7.05    0.39
  -7  -3  -1    7.49    0.45
   7  -3   1    5.76    0.60
   7  -3   1    6.82    0.53
   7  -3   1    6.02    0.65
  -7  -3  -1    7.28    0.29
   7  -3   1    6.55    0.55
   7  -3   1    7.28    0.44
  -7  -3  -1    7.40    0.66
   7  -3   1    7.40    0.44
  -7  -3  -1    7.01    0.56
   7  -3   1    6.81    0.53
  -7   3  -1    7.18    0.68
  -7   3  -1    7.67    0.76
  -7   3  -1    8.00    0.78
  -7   3  -1    7.54    0.74
  -7   3  -1    7.61    0.64
  -7   3  -1    6.36    0.64
   7   3   1    7.65    0.27
  -7   3  -1    7.60    0.59
   7   3   1    7.57    0.27
  -7   3  -1    8.60    0.90
  -7   3  -1    7.24    0.66
  -8  -3  -1    4.63    0.25
  -8  -3  -1    4.53    0.71
  -8  -3  -1    5.31    0.27
  -8  -3  -1    4.80    0.58
   8  -3   1    4.20    0.33
  -8  -3  -1    4.99    0.38
   8  -3   1    5.11    0.48
   8  -3   1    4.85    0.46
  -8   3  -1    3.86    0.64
  -8   3  -1    4.01    0.77
  -8   3  -1    5.08    0.63
  -8   3  -1    6.33    0.60
  -8   3  -1    4.22    0.68
   8   3   1    5.15    0.16
   8   3   1    5.21    0.22
  -8   3  -1    6.06    0.67
  -8   3  -1    4.54    0.55
  -8   3  -1    4.94    0.59
  -9  -3  -1    0.23    0.15
  -9  -3  -1    0.78    0.24
  -9  -3  -1    0.23    0.26
   9  -3   1    0.32    0.29
   9  -3   1    0.49    0.05
   9   3   1    0.56    0.10
  -9   3  -1    0.21    0.23
  -9   3  -1    0.47    0.27
  -9   3  -1    0.37    0.25
  -9   3  -1   -0.04    0.23
  -9   3  -1    0.16    0.27
  -9   3  -1    0.40    0.39
   9   3   1    0.52    0.07
 -10  -3  -1    1.08    0.21
  10  -3   1    1.38    0.07
 -10   3  -1    1.26    0.45
  10   3   1    1.60    0.15
 -10   3  -1    0.98    0.39
 -10   3  -1    1.02    0.36
 -10   3  -1    1.42    0.37
 -10   3  -1    1.37    0.35
 -10   3  -1    1.04    0.45
  -9  -4   1    9.78    0.44
  -9  -4   1    8.21    0.81
  -9  -4   1    9.34    0.82
   9   4  -1   10.49    0.37
   9   4  -1   10.22    0.28
  -9   4   1   10.62    1.06
  -9   4   1    8.17    0.96
  -9   4   1    9.32    0.86
  -9   4   1    8.69    1.02
  -8  -4   1    9.98    0.45
   8  -4  -1   10.65    0.80
  -8  -4   1   11.66    0.69
  -8  -4   1    9.45    0.86
  -8   4   1    9.96    0.99
  -8   4   1   10.47    0.86
  -8   4   1    9.14    1.04
  -8   4   1   11.03    1.02
   8   4  -1   10.24    0.27
  -8   4   1   10.30    1.00
   8   4  -1   10.24    0.35
  -8   4   1    8.66    0.97
  -8   4   1   10.18    0.84
  -7  -4   1    0.35    0.15
   7  -4  -1    0.53    0.25
  -7  -4   1    0.35    0.16
   7  -4  -1    0.53    0.26
   7  -4  -1    0.44    0.18
  -7  -4   1    0.75    0.27
  -7  -4   1    1.02    0.31
   7  -4  -1    0.28    0.23
  -7  -4   1    0.41    0.12
  -7   4   1    0.19    0.21
  -7   4   1    0.21    0.20
  -7   4   1    0.77    0.23
  -7   4   1    0.37    0.27
  -7   4   1    0.14    0.24
  -7   4   1    0.21    0.40
  -7   4   1    0.09    0.18
  -7   4   1    0.78    0.17
   7   4  -1    0.46    0.09
  -7   4   1    0.22    0.31
   6  -4  -1    4.38    0.47
  -6  -4   1    4.27    0.43
   6  -4  -1    6.29    0.74
  -6  -4   1    4.78    0.57
  -6  -4   1    5.09    0.42
  -6  -4   1    4.60    0.50
   6  -4  -1    4.69    0.54
   6  -4  -1    4.32    0.51
  -6  -4   1    4.73    0.39
  -6  -4   1    3.65    0.47
  -6  -4   1    4.14    0.45
   6  -4  -1    4.41    0.46
   6  -4  -1    4.49    0.52
   6  -4  -1    4.96    0.44
   6  -4  -1    4.08    0.60
   6  -4  -1    3.14    0.53
  -6   4   1    3.64    0.63
   6   4  -1    4.50    0.20
   6   4  -1    5.07    0.50
  -6   4   1    5.11    0.76
  -6   4   1    5.46    0.61
  -6   4   1    3.87    0.49
  -6   4   1    5.72    0.63
   6   4  -1    4.50    0.16
  -6   4   1    4.96    0.51
  -6   4   1    4.33    0.64
  -6   4   1    3.33    0.56
  -6   4   1    3.58    0.63
   5  -4  -1    1.64    0.55
   5  -4  -1    1.18    0.35
   5  -4  -1    1.10    0.23
   5  -4  -1    1.36    0.21
   5  -4  -1    1.27    0.27
   5  -4  -1    1.22    0.29
  -5  -4   1    1.49    0.28
   5  -4  -1    1.39    0.34
   5  -4  -1    2.16    0.42
  -5  -4   1    2.00    0.40
  -5  -4   1    1.38    0.25
  -5  -4   1    0.97    0.31
   5  -4  -1    1.56    0.41
  -5  -4   1    1.56    0.27
  -5  -4   1    1.31    0.30
  -5  -4   1    0.99    0.27
   5   4  -1    1.65    0.24
   5   4  -1    1.41    0.27
   5   4  -1    1.42    0.12
  -5   4   1    1.40    0.39
  -5   4   1    0.74    0.29
  -5   4   1    0.98    0.31
   5   4  -1    1.20    0.32
  -5   4   1    1.33    0.37
  -5   4   1    1.68    0.43
  -5   4   1    1.31    0.31
   5   4  -1    1.44    0.09
  -5   4   1    1.27    0.34
  -5   4   1    1.50    0.33
  -4  -4   1    6.14    0.55
  -4  -4   1    7.01    0.66
   4  -4  -1    6.37    0.57
  -4  -4   1    6.06    0.53
   4  -4  -1    6.19    0.60
   4  -4  -1    5.86    0.43
   4  -4  -1    7.01    0.51
   4  -4  -1    6.94    0.68
   4  -4  -1    6.09    0.54
  -4  -4   1    6.37    0.51
   4  -4  -1    6.12    0.56
   4  -4  -1    5.91    0.54
   4  -4  -1    5.97    0.78
   4  -4  -1    5.82    0.66
   4  -4  -1    5.00    0.50
  -4  -4   1    7.44    0.61
  -4  -4   1    5.94    0.47
  -4  -4   1    5.57    0.61
   4   4  -1    5.61    0.55
  -4   4   1    6.85    0.62
   4   4  -1    5.46    0.40
   4   4  -1    6.08    0.23
  -4   4   1    6.17    0.71
  -4   4   1    6.36    0.60
  -4   4   1    5.75    0.59
  -4   4   1    5.43    0.54
   4   4  -1    6.40    0.50
   4   4  -1    6.21    0.20
   4   4  -1    6.30    0.57
  -4   4   1    6.29    0.67
  -4   4   1    5.67    0.59
  -4   4   1    6.44    0.72
   3  -4  -1    3.05    0.45
  -3  -4   1    3.19    0.48
  -3  -4   1    2.87    0.39
  -3  -4   1    3.43    0.39
   3  -4  -1    2.95    0.51
  -3  -4   1    3.52    0.55
  -3  -4   1    3.63    0.39
  -3  -4   1    4.74    0.80
   3  -4  -1    3.29    0.37
   3  -4  -1    3.18    0.38
   3  -4  -1    3.23    0.48
   3  -4  -1    2.88    0.46
   3  -4  -1    2.21    0.38
   3  -4  -1    4.51    0.76
  -3  -4   1    3.69    0.52
   3  -4  -1    3.26    0.60
   3  -4  -1    3.67    0.43
  -3  -4   1    2.69    0.50
   3  -4  -1    3.70    0.42
   3   4  -1    3.21    0.50
  -3   4   1    3.56    0.46
  -3   4   1    2.73    0.44
  -3   4   1    2.53    0.49
  -3   4   1    3.19    0.57
   3   4  -1    3.35    0.37
  -3   4   1    3.65    0.40
  -3   4   1    3.31    0.49
  -3   4   1    2.68    0.43
   3   4  -1    3.68    0.40
  -3   4   1    3.00    0.49
   3   4  -1    3.59    0.52
   2  -4  -1    5.39    0.62
   2  -4  -1    5.20    0.61
   2  -4  -1    5.19    0.46
   2  -4  -1    5.34    0.53
  -2  -4   1    4.84    0.56
   2  -4  -1    6.73    0.62
   2  -4  -1    5.13    0.60
  -2  -4   1    5.24    0.47
   2  -4  -1    5.66    0.48
  -2  -4   1    5.61    0.59
   2  -4  -1    5.23    0.52
  -2  -4   1    4.51    0.52
  -2  -4   1    5.29    0.51
  -2  -4   1    5.27    0.47
  -2  -4   1    5.49    0.49
   2  -4  -1    4.70    0.51
   2  -4  -1    5.45    0.66
   2  -4  -1    5.65    0.55
  -2  -4   1    4.89    0.60
  -2   4   1    5.93    0.51
  -2   4   1    5.10    0.58
   2   4  -1    5.55    0.19
  -2   4   1    5.82    0.52
  -2   4   1    5.04    0.58
  -2   4   1    4.50    0.74
   2   4  -1    4.80    0.54
   2   4  -1    6.31    0.57
  -2   4   1    4.99    0.53
   2   4  -1    5.61    0.57
   2   4  -1    5.64    0.52
  -2   4   1    5.67    0.41
  -2   4   1    5.18    0.53
  -1  -4   1    1.20    0.31
  -1  -4   1    1.57    0.39
  -1  -4   1    1.38    0.41
  -1  -4   1    0.88    0.28
   1  -4  -1    1.15    0.33
   1  -4  -1    1.36    0.37
   1  -4  -1    1.53    0.43
  -1  -4   1    1.21    0.31
  -1  -4   1    1.45    0.31
   1  -4  -1    0.95    0.29
  -1  -4   1    1.68    0.30
  -1  -4   1    2.12    0.36
   1  -4  -1    0.62    0.24
   1  -4  -1    1.22    0.31
   1  -4  -1    1.22    0.31
   1  -4  -1    1.51    0.35
   1  -4  -1    2.03    0.37
   1  -4  -1    1.52    0.31
   1  -4  -1    1.51    0.28
   1   4  -1    1.21    0.32
  -1   4   1    1.21    0.35
  -1   4   1    1.27    0.29
  -1   4   1    1.67    0.40
  -1   4   1    2.48    0.39
   1   4  -1    0.96    0.17
   1   4  -1    1.39    0.31
  -1   4   1    1.17    0.27
   1   4  -1    1.31    0.36
   1   4  -1    1.04    0.31
  -1   4   1    1.01    0.28
   1   4  -1    1.54    0.30
   1   4  -1    1.25    0.29
  -1   4   1    1.40    0.33
   1   4  -1    1.38    0.10
   0  -4   1   47.97    1.68
   0  -4  -1   51.70    1.64
   0  -4   1   51.94    1.84
   0  -4   1   52.22    1.89
   0  -4  -1   50.18    1.82
   0  -4   1   52.78    1.88
   0  -4  -1   52.04    2.04
   0  -4  -1   50.05    1.78
   0  -4   1   51.40    2.10
   0  -4  -1   50.37    1.94
   0  -4   1   52.04    1.78
   0  -4  -1   49.60    2.05
   0  -4  -1   51.06    1.85
   0  -4  -1   52.09    1.80
   0  -4  -1   53.52    2.08
   0  -4   1   50.40    1.76
   0  -4  -1   49.40    1.90
   0  -4   1   50.14    1.98
   0  -4  -1   52.17    1.82
   0  -4   1   51.31    2.09
   0  -4   1   51.80    1.97
   0  -4   1   49.34    1.88
   0   4  -1   52.30    1.55
   0   4   1   56.44    1.58
   0   4   1   50.86    1.83
   0   4  -1   50.85    1.74
   0   4  -1   51.61    1.83
   0   4   1   53.01    1.88
   0   4   1   54.38    1.99
   0   4   1   52.68    2.00
   0   4  -1   50.39    1.90
   0   4   1   50.37    1.66
   0   4  -1   51.64    2.00
   0   4  -1   55.44    2.37
   1  -4   1   38.88    1.80
   1  -4   1   40.34    1.54
  -1  -4  -1   40.39    1.70
  -1  -4  -1   42.55    1.55
  -1  -4  -1   41.04    1.75
  -1  -4  -1   40.47    1.60
   1  -4   1   40.47    1.86
  -1  -4  -1   41.49    1.75
  -1  -4  -1   41.50    1.52
   1  -4   1   40.48    1.66
   1  -4   1   38.08    1.55
   1  -4   1   41.26    1.53
  -1  -4  -1   42.78    1.80
  -1  -4  -1   39.84    1.37
   1  -4   1   41.55    1.56
  -1  -4  -1   41.39    1.62
   1  -4   1   41.79    1.75
   1  -4   1   40.36    1.57
   1  -4   1   39.71    1.64
   1  -4   1   40.89    1.50
  -1  -4  -1   39.50    1.53
  -1   4  -1   40.16    1.68
  -1   4  -1   39.78    1.19
   1   4   1   40.23    1.62
  -1   4  -1   39.38    1.58
   1   4   1   39.89    1.59
  -1   4  -1   41.71    1.53
  -1   4  -1   40.61    1.56
  -1   4  -1   40.94    1.53
   1   4   1   41.11    1.56
   1   4   1   38.91    1.66
   1   4   1   38.85    1.34
   1   4   1   40.73    1.12
  -1   4  -1   41.47    1.73
  -1   4  -1   40.72    1.80
  -2  -4  -1    5.38    0.49
   2  -4   1    6.63    0.61
   2  -4   1    6.48    0.55
  -2  -4  -1    5.72    0.59
  -2  -4  -1    5.15    0.55
  -2  -4  -1    6.36    0.63
   2  -4   1    5.84    0.54
  -2  -4  -1    5.98    0.53
  -2  -4  -1    5.95    0.63
   2  -4   1    6.50    0.55
   2  -4   1    5.63    0.61
  -2  -4  -1    5.67    0.56
  -2  -4  -1    5.68    0.49
   2  -4   1    6.19    0.58
   2  -4   1    6.22    0.55
  -2  -4  -1    6.35    0.65
   2  -4   1    5.27    0.49
  -2  -4  -1    5.84    0.46
   2  -4   1    6.48    0.55
   2   4   1    4.95    0.51
   2   4   1    5.91    0.58
  -2   4  -1    6.26    0.59
   2   4   1    5.58    0.43
  -2   4  -1    5.99    0.48
   2   4   1    5.85    0.20
   2   4   1    5.90    0.55
  -2   4  -1    4.28    0.67
  -2   4  -1    5.70    0.55
  -2   4  -1    4.94    0.56
  -2   4  -1    5.88    0.64
   2   4   1    5.59    0.51
  -2   4  -1    6.47    0.56
  -2   4  -1    5.83    0.55
   3  -4   1    2.65    0.68
   3  -4   1    2.71    0.50
  -3  -4  -1    2.71    0.38
  -3  -4  -1    3.41    0.57
   3  -4   1    2.78    0.44
   3  -4   1    2.60    0.41
   3  -4   1    3.09    0.46
  -3  -4  -1    2.91    0.48
   3  -4   1    2.26    0.40
   3  -4   1    1.77    0.42
   3  -4   1    3.26    0.38
  -3  -4  -1    3.69    0.37
  -3  -4  -1    3.02    0.45
  -3  -4  -1    3.17    0.52
  -3  -4  -1    2.27    0.40
  -3  -4  -1    3.25    0.37
   3  -4   1    2.87    0.34
  -3  -4  -1    3.37    0.38
   3  -4   1    2.66    0.47
   3  -4   1    2.73    0.44
  -3   4  -1    3.26    0.41
  -3   4  -1    2.96    0.50
   3   4   1    3.36    0.38
  -3   4  -1    2.45    0.50
   3   4   1    2.97    0.14
  -3   4  -1    3.64    0.63
  -3   4  -1    2.56    0.42
   3   4   1    2.87    0.13
  -3   4  -1    2.36    0.42
   3   4   1    3.10    0.40
   3   4   1    3.00    0.43
   3   4   1    2.50    0.43
   3   4   1    2.76    0.29
  -3   4  -1    3.16    0.52
  -3   4  -1    3.56    0.52
   4  -4   1    0.41    0.25
  -4  -4  -1    0.12    0.16
  -4  -4  -1    0.48    0.22
  -4  -4  -1    0.43    0.19
   4  -4   1    0.35    0.19
   4  -4   1    0.05    0.13
  -4  -4  -1    0.35    0.14
   4  -4   1    0.26    0.18
  -4  -4  -1    0.32    0.16
   4  -4   1    0.33    0.14
   4  -4   1    0.72    0.26
  -4  -4  -1    0.49    0.14
   4  -4   1    0.21    0.23
   4  -4   1    0.23    0.14
  -4  -4  -1    0.57    0.20
   4  -4   1    0.56    0.15
   4  -4   1    0.30    0.11
   4  -4   1    0.30    0.18
  -4  -4  -1    0.16    0.15
  -4  -4  -1    0.28    0.18
   4   4   1    0.44    0.07
   4   4   1    0.48    0.18
  -4   4  -1    0.22    0.15
  -4   4  -1    0.09    0.19
  -4   4  -1    0.58    0.30
   4   4   1    0.50    0.22
   4   4   1    0.37    0.16
  -4   4  -1    0.20    0.18
  -4   4  -1    0.42    0.24
   4   4   1    0.20    0.19
   4   4   1    0.15    0.09
  -4   4  -1    0.66    0.26
   4   4   1    0.17    0.16
  -4   4  -1    0.43    0.22
  -4   4  -1    0.28    0.18
   5  -4   1    5.77    0.38
   5  -4   1    7.20    0.83
   5  -4   1    5.07    0.53
  -5  -4  -1    6.05    0.48
  -5  -4  -1    5.16    0.49
   5  -4   1    4.83    0.51
  -5  -4  -1    6.06    0.46
   5  -4   1    5.43    0.56
   5  -4   1    5.08    0.49
  -5  -4  -1    3.84    0.61
  -5  -4  -1    4.95    0.50
   5  -4   1    4.94    0.55
  -5  -4  -1    4.32    0.52
   5  -4   1    6.05    0.38
   5  -4   1    4.41    0.72
  -5  -4  -1    5.30    0.62
   5   4   1    5.98    0.47
  -5   4  -1    5.13    0.73
  -5   4  -1    4.41    0.56
   5   4   1    4.39    0.47
  -5   4  -1    5.90    0.60
  -5   4  -1    5.09    0.58
  -5   4  -1    5.40    0.68
  -5   4  -1    6.12    0.67
  -5   4  -1    5.63    0.60
   5   4   1    5.16    0.19
   5   4   1    5.49    0.21
  -6  -4  -1    0.35    0.16
   6  -4   1    0.17    0.20
   6  -4   1    0.06    0.17
  -6  -4  -1    0.37    0.13
   6  -4   1    0.31    0.15
  -6  -4  -1    0.33    0.20
   6  -4   1    0.25    0.20
  -6  -4  -1    0.56    0.13
   6  -4   1    0.45    0.15
  -6  -4  -1    0.35    0.25
   6  -4   1    0.23    0.21
   6  -4   1    0.28    0.17
   6   4   1    0.64    0.18
  -6   4  -1   -0.21    0.22
  -6   4  -1    0.50    0.22
   6   4   1    0.46    0.07
  -6   4  -1   -0.09    0.19
   6   4   1    0.40    0.08
  -6   4  -1    0.29    0.25
  -6   4  -1    0.24    0.17
  -7  -4  -1    2.22    0.35
  -7  -4  -1    2.65    0.58
   7  -4   1    2.74    0.44
  -7  -4  -1    1.45    0.41
   7  -4   1    2.11    0.34
  -7  -4  -1    2.24    0.21
   7  -4   1    1.59    0.34
  -7   4  -1    1.38    0.37
  -7   4  -1    3.11    0.68
  -7   4  -1    1.91    0.51
  -7   4  -1    1.54    0.53
   7   4   1    2.63    0.16
   7   4   1    2.31    0.12
  -7   4  -1    1.78    0.47
  -8  -4  -1    2.72    0.58
  -8  -4  -1    2.74    0.34
  -8  -4  -1    2.86    0.55
  -8   4  -1    2.50    0.50
   8   4   1    2.82    0.13
  -8   4  -1    1.66    0.48
  -8   4  -1    2.86    0.65
  -8   4  -1    2.32    0.50
   8   4   1    2.73    0.18
  -8   4  -1    3.68    0.78
  -7  -5   1    6.91    0.79
   7  -5  -1    8.39    0.76
  -7   5   1    8.87    0.85
   7   5  -1    8.24    0.25
  -7   5   1    8.19    0.83
   7   5  -1    8.22    0.31
  -7   5   1    7.66    0.88
  -6  -5   1   -0.18    0.20
  -6  -5   1    0.19    0.15
  -6  -5   1    0.25    0.22
  -6  -5   1   -0.05    0.14
   6  -5  -1    0.20    0.22
   6  -5  -1    0.42    0.22
   6   5  -1    0.27    0.06
  -6   5   1    0.22    0.16
   6   5  -1    0.35    0.08
  -6   5   1   -0.11    0.22
   5  -5  -1    2.30    0.69
   5  -5  -1    0.43    0.31
  -5  -5   1    1.45    0.28
   5  -5  -1    0.46    0.26
  -5  -5   1    0.44    0.21
  -5  -5   1    0.60    0.31
  -5  -5   1    0.40    0.27
  -5  -5   1    0.97    0.18
   5  -5  -1    1.13    0.30
   5  -5  -1    1.05    0.48
  -5   5   1    0.41    0.28
   5   5  -1    0.73    0.09
  -5   5   1    0.38    0.33
  -5   5   1    1.38    0.42
   5   5  -1    0.88    0.11
  -5   5   1    1.37    0.36
   4  -5  -1    4.39    0.78
   4  -5  -1    6.42    0.68
  -4  -5   1    5.84    0.60
   4  -5  -1    4.67    0.60
   4  -5  -1    6.51    0.72
  -4  -5   1    6.07    0.68
  -4  -5   1    5.52    0.61
   4  -5  -1    6.33    0.51
  -4  -5   1    5.26    0.80
  -4  -5   1    6.08    0.57
   4  -5  -1    6.14    0.73
  -4   5   1    7.19    0.70
   4   5  -1    5.76    0.24
  -4   5   1    5.23    0.83
   4   5  -1    5.59    0.21
   4   5  -1    5.12    0.57
  -4   5   1    6.11    0.81
  -4   5   1    5.31    0.67
   3  -5  -1    7.58    0.72
  -3  -5   1    7.29    1.07
  -3  -5   1    7.94    0.70
  -3  -5   1    6.49    0.56
   3  -5  -1    6.78    0.87
   3  -5  -1    6.33    0.56
   3  -5  -1    6.57    0.71
   3  -5  -1    5.83    0.57
   3  -5  -1    7.18    0.79
  -3  -5   1    6.34    0.57
   3  -5  -1    7.11    0.70
  -3  -5   1    7.51    0.73
  -3  -5   1    7.00    0.73
  -3  -5   1    6.92    0.72
  -3  -5   1    6.46    0.71
  -3  -5   1    8.23    0.70
   3  -5  -1    6.63    0.76
   3  -5  -1    5.91    0.64
   3   5  -1    6.69    0.61
   3   5  -1    7.01    0.24
  -3   5   1    5.26    0.66
  -3   5   1    6.14    0.71
  -3   5   1    6.04    0.62
  -3   5   1    7.10    0.66
  -3   5   1    7.66    0.90
   3   5  -1    5.81    0.67
  -3   5   1    6.34    0.69
   3   5  -1    7.48    0.76
   3   5  -1    7.12    0.26
   2  -5  -1    3.57    0.80
   2  -5  -1    3.70    0.57
   2  -5  -1    3.49    0.59
  -2  -5   1    5.59    0.64
   2  -5  -1    4.49    0.77
  -2  -5   1    4.77    0.50
   2  -5  -1    4.09    0.67
  -2  -5   1    4.98    0.52
   2  -5  -1    4.44    0.54
   2  -5  -1    5.03    0.58
  -2  -5   1    5.06    0.64
   2  -5  -1    3.85    0.58
  -2  -5   1    4.64    0.59
  -2  -5   1    3.72    0.59
  -2  -5   1    4.46    0.71
  -2  -5   1    5.59    0.57
   2  -5  -1    3.75    0.54
   2  -5  -1    3.86    0.57
  -2  -5   1    4.04    0.63
  -2   5   1    4.23    0.69
  -2   5   1    5.13    0.62
   2   5  -1    4.13    0.65
  -2   5   1    4.25    0.71
  -2   5   1    4.52    0.75
   2   5  -1    4.96    0.55
  -2   5   1    4.69    0.62
   2   5  -1    4.00    0.65
   2   5  -1    4.88    0.52
  -2   5   1    5.10    0.58
  -2   5   1    4.94    0.71
   2   5  -1    4.73    0.68
   2   5  -1    4.68    0.21
   1  -5  -1    0.32    0.24
   1  -5  -1    0.83    0.27
   1  -5  -1    0.70    0.24
   1  -5  -1    0.53    0.21
  -1  -5   1    0.54    0.24
  -1  -5   1    1.25    0.35
  -1  -5   1    0.37    0.17
  -1  -5   1    0.62    0.24
  -1  -5   1    0.33    0.24
   1  -5  -1    0.39    0.29
   1  -5  -1    1.02    0.30
  -1  -5   1    0.65    0.23
   1  -5  -1    0.97    0.31
   1  -5  -1    0.73    0.33
  -1  -5   1    0.66    0.32
  -1  -5   1    0.56    0.30
  -1  -5   1    0.55    0.23
  -1  -5   1    0.83    0.24
   1  -5  -1    1.05    0.49
  -1   5   1    0.77    0.23
   1   5  -1    0.45    0.25
   1   5  -1    0.81    0.10
   1   5  -1    1.26    0.30
  -1   5   1    0.45    0.31
  -1   5   1    1.04    0.24
  -1   5   1    1.15    0.32
   1   5  -1    0.91    0.36
   1   5  -1    0.73    0.28
   1   5  -1    1.28    0.31
  -1   5   1    0.89    0.26
   0  -5   1   11.37    0.84
   0  -5  -1   10.14    0.89
   0  -5  -1   10.86    0.81
   0  -5   1    9.18    0.85
   0  -5  -1    8.46    0.90
   0  -5  -1    9.61    0.78
   0  -5  -1    9.51    0.92
   0  -5   1   13.92    1.41
   0  -5   1    9.30    0.87
   0  -5  -1    9.08    0.76
   0  -5   1    9.91    0.82
   0  -5  -1    9.45    0.81
   0  -5   1   10.03    0.78
   0  -5   1    9.93    0.91
   0  -5   1    9.76    0.78
   0  -5  -1    9.05    0.88
   0  -5   1   10.63    0.73
   0  -5  -1    9.68    0.76
   0  -5  -1   10.99    0.66
   0   5   1   10.79    0.91
   0   5   1   10.10    0.82
   0   5  -1   10.66    0.74
   0   5  -1   10.67    0.91
   0   5  -1   10.01    0.72
   0   5  -1    9.52    0.84
   0   5   1   10.98    0.70
   0   5  -1   10.62    0.83
   0   5   1   10.57    0.88
   0   5  -1   10.85    0.73
   0   5  -1    9.88    0.86
   0   5   1   10.99    0.74
   0   5   1    9.46    0.78
   1  -5   1   11.31    0.91
   1  -5   1   11.24    0.86
   1  -5   1   11.30    1.07
  -1  -5  -1   11.26    0.99
  -1  -5  -1    8.90    0.82
  -1  -5  -1   10.72    0.81
   1  -5   1   11.02    0.95
   1  -5   1   11.50    0.86
  -1  -5  -1   12.40    0.96
   1  -5   1   10.03    1.06
  -1  -5  -1    9.76    0.68
   1  -5   1   10.59    0.77
   1  -5   1   12.61    0.95
  -1  -5  -1   10.87    0.98
  -1  -5  -1   11.75    0.82
   1  -5   1   10.85    0.81
   1  -5   1   11.29    1.00
  -1  -5  -1   10.47    0.84
  -1  -5  -1   10.11    0.95
  -1  -5  -1   10.47    0.75
   1  -5   1   12.78    0.89
   1   5   1   10.66    0.81
   1   5   1   12.25    0.77
  -1   5  -1   10.08    0.88
  -1   5  -1   10.68    0.94
  -1   5  -1   11.60    0.84
   1   5   1   11.81    0.90
  -1   5  -1   10.96    0.81
  -1   5  -1   12.27    1.00
   1   5   1   10.27    0.81
   1   5   1   10.98    0.92
  -1   5  -1   11.06    0.85
   2  -5   1    5.08    0.59
   2  -5   1    5.20    0.59
  -2  -5  -1    5.73    0.63
  -2  -5  -1    3.63    0.71
  -2  -5  -1    5.54    0.66
   2  -5   1    3.82    0.68
   2  -5   1    5.46    0.92
   2  -5   1    4.63    0.66
   2  -5   1    4.55    0.65
   2  -5   1    3.93    0.48
  -2  -5  -1    3.90    0.50
   2  -5   1    6.12    0.62
   2  -5   1    4.78    0.54
   2  -5   1    5.24    0.58
  -2  -5  -1    6.00    0.72
   2  -5   1    4.32    0.73
  -2  -5  -1    5.11    0.56
  -2  -5  -1    4.41    0.69
  -2   5  -1    6.02    0.64
   2   5   1    4.59    0.56
   2   5   1    4.95    0.20
   2   5   1    5.15    0.20
  -2   5  -1    5.04    0.58
  -2   5  -1    5.78    0.84
   2   5   1    5.60    0.63
  -2   5  -1    4.80    0.54
  -2   5  -1    4.44    0.65
  -2   5  -1    4.79    0.62
   2   5   1    5.57    0.60
   3  -5   1    0.11    0.22
   3  -5   1   -0.01    0.16
  -3  -5  -1    0.23    0.23
   3  -5   1   -0.03    0.13
  -3  -5  -1    0.20    0.24
  -3  -5  -1    0.33    0.14
   3  -5   1    0.24    0.22
   3  -5   1    0.30    0.21
  -3  -5  -1    0.11    0.17
   3  -5   1    0.17    0.20
   3  -5   1    0.03    0.14
   3  -5   1    0.22    0.18
  -3  -5  -1    0.28    0.18
  -3   5  -1    0.28    0.23
   3   5   1    0.23    0.06
   3   5   1    0.25    0.25
   3   5   1    0.24    0.22
  -3   5  -1    0.14    0.20
   3   5   1    0.25    0.36
   3   5   1    0.28    0.06
  -3   5  -1    0.20    0.20
  -3   5  -1    0.29    0.19
  -3   5  -1    0.08    0.22
  -4  -5  -1    0.85    0.25
   4  -5   1    1.75    0.53
   4  -5   1    1.43    0.36
   4  -5   1    1.53    0.31
  -4  -5  -1    1.92    0.48
   4  -5   1    1.34    0.36
   4  -5   1    1.22    0.33
  -4  -5  -1    1.39    0.32
   4  -5   1    1.58    0.43
   4   5   1    1.57    0.12
  -4   5  -1    1.09    0.34
  -4   5  -1    1.26    0.42
   4   5   1    1.51    0.14
  -4   5  -1    1.12    0.30
  -4   5  -1    1.23    0.49
   4   5   1    1.71    0.37
   4   5   1    1.28    0.41
  -4   5  -1    1.54    0.39
   5  -5   1    2.66    0.47
  -5  -5  -1    1.18    0.41
   5  -5   1    1.98    0.44
  -5  -5  -1    2.22    0.42
  -5  -5  -1    3.75    0.63
  -5  -5  -1    2.56    0.46
  -5  -5  -1    2.51    0.54
   5   5   1    1.70    0.43
  -5   5  -1    1.68    0.42
  -5   5  -1    2.17    0.58
  -5   5  -1    1.63    0.44
   5   5   1    2.35    0.17
   5   5   1    2.44    0.13
  -5   5  -1    2.08    0.56
  -6  -5  -1   -0.21    0.18
  -6  -5  -1    0.38    0.17
   6  -5   1    0.71    0.18
  -6  -5  -1   -0.05    0.21
  -6   5  -1    0.08    0.23
  -6   5  -1    0.77    0.26
  -6   5  -1    0.28    0.21
  -6   5  -1    0.85    0.22
   6   5   1    0.19    0.06
   6   5   1    0.19    0.06
  -7  -5  -1    0.05    0.55
  -7  -5  -1    0.78    0.35
   7  -5   1    1.23    0.34
  -7  -5  -1    0.94    0.22
  -7   5  -1    0.85    0.46
   7   5   1    1.05    0.11
   7   5   1    1.03    0.11
  -7   5  -1    1.51    0.45
  -7   5  -1    0.79    0.33
  -7   5  -1    0.90    0.55
   4  -6  -1    0.10    0.32
  -4  -6   1    0.44    0.41
  -4  -6   1    0.11    0.31
   4  -6  -1    0.71    0.27
  -4  -6   1    0.59    0.24
  -4  -6   1    0.06    0.22
  -4  -6   1    0.36    0.26
   4   6  -1    0.69    0.08
  -4   6   1    0.69    0.30
   4   6  -1    0.74    0.10
  -4   6   1    0.42    0.48
  -3  -6   1    0.87    0.38
  -3  -6   1    1.06    0.32
   3  -6  -1    0.30    0.58
   3  -6  -1    1.28    0.36
  -3  -6   1    1.00    0.36
  -3  -6   1    1.30    0.46
  -3  -6   1    1.00    0.50
   3   6  -1    1.00    0.10
   3   6  -1    1.15    0.12
  -3   6   1    0.91    0.52
   3   6  -1    0.92    0.36
  -2  -6   1   -0.04    0.26
   2  -6  -1   -0.41    0.30
   2  -6  -1    0.47    0.19
   2  -6  -1   -0.04    0.26
   2  -6  -1    0.22    0.19
  -2  -6   1    0.31    0.21
  -2  -6   1   -0.22    0.21
   2  -6  -1    0.77    0.40
  -2   6   1    0.36    0.27
   2   6  -1   -0.11    0.19
   2   6  -1    0.21    0.07
  -2   6   1    0.64    0.36
  -1  -6   1    2.21    0.47
  -1  -6   1    2.32    0.58
   1  -6  -1    2.69    0.68
  -1  -6   1    0.77    0.35
  -1  -6   1    1.01    0.46
  -1  -6   1    0.91    0.41
   1  -6  -1    1.72    0.48
   1  -6  -1    1.46    0.52
   1  -6  -1    1.45    0.37
   1  -6  -1    1.43    0.42
   1   6  -1    1.70    0.14
  -1   6   1    2.30    0.42
  -1   6   1    0.80    0.32
   1   6  -1    1.49    0.41
   0  -6  -1    4.74    0.81
   0  -6   1    3.90    0.73
   0  -6   1    3.04    0.60
   0  -6  -1    4.21    0.65
   0  -6  -1    3.16    0.58
   0  -6  -1    3.46    0.65
   0  -6   1    6.71    0.89
   0  -6   1    5.23    0.78
   0  -6  -1    3.19    0.71
   0  -6   1    4.88    0.71
   0   6   1    4.20    0.68
   0   6  -1    4.00    0.61
   0   6  -1    4.41    0.77
   0   6  -1    4.48    0.21
   0   6   1    4.54    0.21
  -1  -6  -1    0.73    0.32
  -1  -6  -1    0.94    0.33
  -1  -6  -1    0.26    0.26
  -1  -6  -1    1.14    0.41
  -1  -6  -1    0.55    0.24
   1  -6   1    0.22    0.32
   1  -6   1    0.66    0.25
   1  -6   1   -0.14    0.36
   1  -6   1    0.14    0.28
   1   6   1    0.61    0.10
   1   6   1    0.10    0.29
  -1   6  -1    0.48    0.34
  -1   6  -1    0.94    0.29
   2  -6   1    1.80    0.54
  -2  -6  -1    1.49    0.49
  -2  -6  -1    0.75    0.58
   2  -6   1    1.25    0.40
   2  -6   1    0.82    0.32
  -2  -6  -1    1.38    0.36
  -2  -6  -1    1.58    0.50
   2  -6   1    1.83    0.42
  -2   6  -1    1.40    0.43
  -2   6  -1    1.40    0.46
   2   6   1    1.34    0.13
  -2   6  -1    2.12    0.49
   2   6   1    1.62    0.09
   2   6   1    1.10    0.34
  -3  -6  -1   -0.26    0.21
  -3  -6  -1    0.07    0.29
   3  -6   1    0.23    0.43
  -3  -6  -1    0.38    0.22
   3  -6   1    0.37    0.41
  -3  -6  -1   -0.05    0.21
   3   6   1    0.22    0.28
  -3   6  -1   -0.41    0.29
   3   6   1    0.25    0.08
  -3   6  -1    0.51    0.42
  -4  -6  -1    0.12    0.29
   4  -6   1    0.02    0.25
  -4  -6  -1    0.63    0.30
  -4  -6  -1    0.39    0.26
   4  -6   1    1.00    0.32
  -4  -6  -1    0.64    0.28
  -4  -6  -1    0.03    0.16
   4   6   1    0.43    0.31
  -4   6  -1    0.45    0.30
  -4   6  -1    0.28    0.31
   4   6   1    0.42    0.09
 -11   0   2    1.39    0.36
  11   0  -2    1.86    0.16
 -11   0   2    2.04    0.34
 -11   0   2    1.81    0.48
 -11   0   2    1.75    0.61
  10   0  -2    0.87    0.23
  10   0  -2    1.24    0.12
 -10   0   2    1.58    0.53
  10   0  -2    1.25    0.30
 -10   0   2    1.07    0.27
 -10   0   2    0.86    0.21
 -10   0   2    0.92    0.23
 -10   0   2    1.17    0.25
  10   0  -2    1.07    0.27
 -10   0   2    1.27    0.41
 -10   0   2    1.17    0.35
  10   0  -2    1.25    0.07
  -9   0   2    7.10    0.67
  -9   0   2    6.86    0.46
   9   0  -2    6.97    0.48
  -9   0   2    6.23    0.37
  -9   0   2    7.07    0.59
   9   0  -2    6.88    0.19
   9   0  -2    7.65    0.65
  -9   0   2    7.67    0.55
   9   0  -2    6.63    0.25
  -9   0   2    6.76    0.83
  -9   0   2    7.72    0.46
   9   0  -2    6.40    0.41
  -9   0   2    7.05    0.44
  -9   0   2    6.61    0.33
   8   0  -2   29.85    0.79
   8   0  -2   29.21    1.62
  -8   0   2   29.61    0.83
   8   0  -2   30.19    1.22
  -8   0   2   29.25    0.97
  -8   0   2   29.54    1.11
  -8   0   2   28.80    1.19
  -8   0   2   30.51    1.38
  -8   0   2   29.23    1.64
   8   0  -2   29.64    0.69
   8   0  -2   29.18    1.08
  -8   0   2   29.39    1.03
   8   0  -2   29.37    1.04
  -8   0   2   29.56    0.81
  -8   0   2   30.35    0.86
  -8   0   2   30.20    0.93
   8   0  -2   28.86    0.85
   8   0  -2   27.89    0.99
  -8   0   2   27.55    0.93
   7   0  -2    2.90    0.29
   7   0  -2    2.57    0.24
  -7   0   2    2.81    0.25
  -7   0   2    2.63    0.22
   7   0  -2    2.84    0.13
  -7   0   2    3.02    0.21
  -7   0   2    3.10    0.20
   7   0  -2    3.06    0.30
  -7   0   2    3.13    0.34
  -7   0   2    3.15    0.33
   7   0  -2    2.89    0.09
  -7   0   2    3.25    0.23
  -7   0   2    2.97    0.20
   7   0  -2    3.40    0.36
  -7   0   2    2.74    0.42
  -7   0   2    2.54    0.50
   7   0  -2    2.98    0.21
  -7   0   2    2.83    0.24
   7   0  -2    2.91    0.55
   7   0  -2    3.26    0.18
   6   0  -2   29.99    0.71
   6   0  -2   31.87    1.00
  -6   0   2   31.46    1.12
   6   0  -2   30.98    0.79
  -6   0   2   31.05    0.88
   6   0  -2   29.88    0.82
  -6   0   2   30.86    1.23
  -6   0   2   29.65    0.68
   6   0  -2   29.43    0.89
   6   0  -2   30.39    1.66
   6   0  -2   31.64    1.00
  -6   0   2   29.63    0.80
  -6   0   2   29.89    0.80
  -6   0   2   31.90    0.91
   6   0  -2   30.20    0.77
  -6   0   2   30.78    0.82
  -6   0   2   29.83    0.86
  -6   0   2   30.20    0.82
  -6   0   2   29.13    1.39
  -6   0   2   30.64    0.82
  -6   0   2   32.72    1.05
   6   0  -2   30.63    1.08
  -5   0   2    0.25    0.15
  -5   0   2    0.25    0.09
   5   0  -2    0.11    0.15
   5   0  -2    0.40    0.11
  -5   0   2    0.29    0.05
  -5   0   2    0.29    0.08
  -5   0   2    0.31    0.08
  -5   0   2    0.28    0.07
   5   0  -2    0.32    0.02
  -5   0   2    0.31    0.07
   5   0  -2    0.18    0.05
   5   0  -2    0.36    0.08
   5   0  -2    0.16    0.07
   5   0  -2    0.26    0.09
  -5   0   2    0.43    0.08
  -5   0   2    0.36    0.06
  -5   0   2    0.30    0.10
   5   0  -2    0.23    0.04
  -5   0   2    0.33    0.03
  -5   0   2    0.33    0.07
   5   0  -2    0.32    0.05
   4   0  -2   11.41    0.49
   4   0  -2   11.21    0.37
  -4   0   2   11.38    0.32
   4   0  -2   11.63    0.45
   4   0  -2   11.27    0.31
  -4   0   2   11.86    0.48
  -4   0   2   11.36    0.37
  -4   0   2   11.66    0.69
  -4   0   2   10.57    0.27
  -4   0   2   10.84    0.35
  -4   0   2   10.59    0.37
  -4   0   2   11.53    0.38
   4   0  -2   11.77    0.43
   4   0  -2   11.82    0.69
   4   0  -2   11.37    0.38
  -4   0   2   10.96    0.37
  -3   0   2   17.72    0.57
   3   0  -2   17.07    0.41
  -3   0   2   17.51    0.46
  -3   0   2   18.08    0.55
  -3   0   2   17.88    0.48
   3   0  -2   17.54    0.58
   3   0  -2   15.82    0.77
   3   0  -2   16.06    0.45
   3   0  -2   17.50    0.50
   3   0  -2   16.81    0.45
  -2   0   2   23.68    0.57
   2   0  -2   21.27    0.63
  -2   0   2   24.05    0.64
  -2   0   2   24.32    0.73
   2   0  -2   23.56    0.55
  -2   0   2   22.43    0.79
   2   0  -2   24.10    0.58
   2   0  -2   23.53    0.60
   2   0  -2   23.44    0.51
  -2   0   2   22.84    0.54
   2   0  -2   24.04    0.54
   2   0  -2   21.17    0.77
   1   0  -2    8.00    1.21
  -1   0   2   11.50    1.44
   0   0  -2   38.37    0.92
   0   0   2   38.73    0.86
   2   0   2   10.71    0.32
  -2   0  -2    9.71    0.35
   2   0   2    9.60    0.25
   2   0   2   10.52    0.28
  -2   0  -2   10.51    0.41
  -2   0  -2   10.81    0.32
  -2   0  -2   10.50    0.30
   2   0   2    9.57    0.33
   2   0   2   10.54    0.33
   2   0   2   10.75    0.41
  -2   0  -2   11.08    0.54
  -3   0  -2    2.41    0.12
  -3   0  -2    2.72    0.23
  -3   0  -2    2.29    0.11
  -3   0  -2    2.38    0.16
  -3   0  -2    2.26    0.16
   3   0   2    2.25    0.09
  -3   0  -2    2.48    0.30
  -3   0  -2    2.39    0.11
  -3   0  -2    2.37    0.06
  -3   0  -2    2.32    0.18
  -3   0  -2    2.14    0.13
   3   0   2    2.55    0.13
   3   0   2    2.34    0.15
  -3   0  -2    2.34    0.06
   3   0   2    2.24    0.08
  -3   0  -2    2.28    0.09
  -3   0  -2    2.54    0.15
  -3   0  -2    2.54    0.14
   3   0   2    2.70    0.15
  -4   0  -2   30.22    0.74
  -4   0  -2   30.18    0.72
  -4   0  -2   30.87    0.81
  -4   0  -2   30.48    0.78
   4   0   2   31.10    0.86
  -4   0  -2   30.91    1.02
  -4   0  -2   30.90    0.72
  -4   0  -2   30.12    0.86
   4   0   2   29.84    0.93
   4   0   2   30.35    0.75
  -4   0  -2   30.57    0.74
  -4   0  -2   28.02    1.21
  -4   0  -2   29.64    0.78
  -4   0  -2   30.39    0.89
  -5   0  -2   40.16    0.94
  -5   0  -2   39.60    1.13
   5   0   2   41.45    0.96
  -5   0  -2   40.56    1.17
  -5   0  -2   43.35    1.13
  -5   0  -2   40.52    0.99
   5   0   2   41.65    1.05
   5   0   2   41.08    1.24
  -5   0  -2   40.30    0.96
  -5   0  -2   40.93    1.04
  -5   0  -2   40.43    1.02
  -5   0  -2   41.13    1.01
   5   0   2   39.27    1.03
   6   0   2    0.06    0.02
  -6   0  -2    0.04    0.04
  -6   0  -2    0.04    0.02
   6   0   2    0.07    0.07
   6   0   2    0.05    0.04
  -6   0  -2    0.13    0.08
  -6   0  -2   -0.01    0.05
  -6   0  -2    0.09    0.05
  -6   0  -2    0.04    0.05
  -6   0  -2    0.16    0.07
  -6   0  -2   -0.06    0.05
  -6   0  -2    0.08    0.15
  -6   0  -2    0.02    0.03
   6   0   2    0.02    0.04
  -6   0  -2    0.04    0.07
   6   0   2    0.01    0.04
  -6   0  -2    0.00    0.05
   6   0   2   -0.05    0.06
  -6   0  -2    0.03    0.04
   6   0   2    0.02    0.09
  -6   0  -2    0.11    0.10
  -7   0  -2    3.61    0.32
   7   0   2    3.50    0.24
   7   0   2    3.35    0.17
  -7   0  -2    3.59    0.42
  -7   0  -2    3.49    0.18
  -7   0  -2    3.41    0.24
  -7   0  -2    3.32    0.18
   7   0   2    3.62    0.29
  -7   0  -2    3.47    0.19
  -7   0  -2    3.44    0.31
   7   0   2    3.31    0.11
  -7   0  -2    3.72    0.64
  -7   0  -2    2.67    0.25
  -7   0  -2    3.62    0.27
   7   0   2    3.32    0.29
  -7   0  -2    2.82    0.30
   7   0   2    3.30    0.15
  -7   0  -2    3.70    0.26
   8   0   2    2.58    0.17
  -8   0  -2    2.84    0.13
  -8   0  -2    2.63    0.16
   8   0   2    3.37    0.30
  -8   0  -2    2.77    0.27
   8   0   2    2.92    0.11
  -8   0  -2    2.94    0.31
   8   0   2    2.84    0.17
  -8   0  -2    2.33    0.60
  -8   0  -2    2.79    0.17
  -8   0  -2    2.95    0.49
  -8   0  -2    2.65    0.20
  -8   0  -2    2.31    0.28
  -8   0  -2    2.94    0.32
  -8   0  -2    3.04    0.32
   8   0   2    2.39    0.29
  -8   0  -2    2.91    0.27
  -9   0  -2    4.56    0.32
   9   0   2    4.46    0.21
   9   0   2    4.55    0.21
  -9   0  -2    3.64    0.71
  -9   0  -2    4.41    0.38
  -9   0  -2    4.91    0.41
  -9   0  -2    3.89    0.36
  -9   0  -2    5.38    0.41
   9   0   2    4.42    0.18
  -9   0  -2    5.47    0.62
 -10   0  -2    7.59    0.55
  10   0   2    7.56    0.24
  10   0   2    7.61    0.30
 -10   0  -2    8.11    1.07
 -11   0  -2    2.04    0.51
 -11   0  -2    2.16    0.60
 -11   0  -2    1.62    0.48
  11   0   2    2.15    0.11
 -11  -1   2    0.91    0.34
 -11  -1   2    0.79    0.19
  11  -1  -2    1.17    0.28
 -11  -1   2    0.21    0.36
 -11   1   2    0.87    0.29
  11   1  -2    0.78    0.12
 -11   1   2    0.35    0.19
 -11   1   2    0.87    0.37
 -11   1   2    0.52    0.23
 -10  -1   2   10.28    1.09
  10  -1  -2   11.51    0.86
  10  -1  -2   11.60    0.37
 -10  -1   2   11.13    0.88
 -10  -1   2   10.77    0.67
 -10  -1   2   11.36    0.58
  10  -1  -2   10.24    0.61
  10  -1  -2   11.42    0.27
 -10   1   2   11.36    1.17
 -10   1   2   11.87    0.80
 -10   1   2   10.77    0.76
  10   1  -2    9.92    1.17
 -10   1   2   11.78    0.76
  10   1  -2   11.25    0.54
  10   1  -2   11.61    0.37
  10   1  -2   11.60    1.01
  -9  -1   2    1.84    0.16
   9  -1  -2    1.49    0.53
  -9  -1   2    1.85    0.33
  -9  -1   2    1.69    0.26
   9  -1  -2    1.70    0.13
   9  -1  -2    1.54    0.24
  -9  -1   2    1.62    0.26
  -9  -1   2    1.76    0.30
   9  -1  -2    1.60    0.37
  -9  -1   2    1.58    0.52
  -9  -1   2    2.18    0.20
  -9  -1   2    1.68    0.20
   9  -1  -2    1.77    0.07
  -9  -1   2    1.55    0.35
  -9  -1   2    1.83    0.38
  -9   1   2    1.57    0.35
  -9   1   2    1.07    0.41
  -9   1   2    1.44    0.29
   9   1  -2    1.57    0.24
  -9   1   2    2.04    0.44
  -9   1   2    1.41    0.29
  -9   1   2    1.66    0.28
   9   1  -2    1.44    0.30
   9   1  -2    2.12    0.54
   9   1  -2    1.13    0.42
   8  -1  -2    2.05    0.36
   8  -1  -2    2.65    0.41
  -8  -1   2    2.34    0.23
   8  -1  -2    2.43    0.07
  -8  -1   2    2.30    0.41
  -8  -1   2    2.33    0.27
   8  -1  -2    2.54    0.20
  -8  -1   2    2.22    0.19
   8  -1  -2    2.37    0.24
   8  -1  -2    2.28    0.21
  -8  -1   2    2.01    0.24
  -8  -1   2    2.56    0.30
   8  -1  -2    2.18    0.22
   8  -1  -2    2.11    0.16
  -8  -1   2    2.46    0.26
  -8  -1   2    2.59    0.22
   8  -1  -2    2.32    0.25
  -8  -1   2    2.35    0.51
  -8  -1   2    2.39    0.16
   8  -1  -2    2.92    0.59
   8  -1  -2    2.33    0.14
   8   1  -2    2.32    0.14
  -8   1   2    2.73    0.36
  -8   1   2    1.81    0.31
  -8   1   2    2.52    0.17
   8   1  -2    2.10    0.31
   8   1  -2    2.06    0.23
  -8   1   2    2.73    0.30
  -8   1   2    2.27    0.29
  -8   1   2    1.84    0.37
   8   1  -2    2.10    0.25
   8   1  -2    2.00    0.35
  -8   1   2    2.23    0.35
   8   1  -2    2.37    0.11
   8   1  -2    1.90    0.44
  -8   1   2    2.06    0.31
  -8   1   2    2.02    0.50
  -8   1   2    2.43    0.35
  -8   1   2    2.72    0.23
  -7  -1   2   49.02    1.64
   7  -1  -2   50.07    1.63
   7  -1  -2   47.46    1.18
  -7  -1   2   48.60    1.38
   7  -1  -2   48.71    1.22
  -7  -1   2   47.54    1.28
  -7  -1   2   47.09    1.40
   7  -1  -2   49.44    1.41
  -7  -1   2   48.19    1.40
   7  -1  -2   48.37    1.35
   7  -1  -2   48.27    1.35
  -7  -1   2   47.95    1.99
   7  -1  -2   47.51    1.06
  -7  -1   2   46.82    1.17
  -7  -1   2   47.95    1.23
  -7  -1   2   48.19    1.07
   7  -1  -2   48.87    2.10
   7  -1  -2   47.55    1.22
  -7   1   2   48.27    1.31
  -7   1   2   46.52    1.69
   7   1  -2   46.74    1.30
  -7   1   2   48.00    1.45
  -7   1   2   46.12    1.46
  -7   1   2   47.97    1.56
  -7   1   2   48.79    2.07
  -7   1   2   47.53    1.50
   7   1  -2   48.40    1.45
   7   1  -2   47.36    1.60
   7   1  -2   48.19    1.27
  -7   1   2   47.03    1.15
  -7   1   2   48.90    1.48
  -7   1   2   44.70    1.70
   7   1  -2   53.17    2.09
   6  -1  -2   47.46    1.18
  -6  -1   2   45.96    1.24
  -6  -1   2   47.79    1.06
  -6  -1   2   46.98    1.10
   6  -1  -2   48.10    1.18
  -6  -1   2   48.56    1.26
  -6  -1   2   47.43    1.34
   6  -1  -2   49.15    1.40
   6  -1  -2   52.13    2.28
   6  -1  -2   48.68    1.95
  -6  -1   2   47.59    1.37
   6  -1  -2   49.97    1.56
   6  -1  -2   47.34    1.33
   6  -1  -2   47.78    1.06
   6  -1  -2   47.13    1.17
  -6  -1   2   46.89    1.83
  -6  -1   2   46.93    1.19
  -6   1   2   44.77    1.59
  -6   1   2   42.60    1.54
  -6   1   2   48.84    1.43
   6   1  -2   45.67    1.80
   6   1  -2   48.60    1.38
  -6   1   2   46.67    1.29
  -6   1   2   46.95    1.48
  -6   1   2   48.92    1.69
   6   1  -2   49.00    1.27
  -6   1   2   49.58    1.44
  -6   1   2   49.06    1.94
  -6   1   2   47.72    1.14
   6   1  -2   47.56    1.19
  -6   1   2   49.76    1.46
   6   1  -2   49.54    1.56
  -5  -1   2    9.82    0.68
   5  -1  -2    9.60    0.36
  -5  -1   2   10.30    0.32
  -5  -1   2   10.42    0.50
  -5  -1   2   10.10    0.43
   5  -1  -2    9.93    0.40
   5  -1  -2   10.16    0.73
   5  -1  -2    9.91    0.47
   5  -1  -2   10.45    0.32
   5  -1  -2    9.83    0.26
  -5  -1   2   10.15    0.25
   5  -1  -2   10.38    0.50
   5  -1  -2   10.32    0.56
   5  -1  -2   10.78    0.60
   5  -1  -2    9.82    0.34
  -5  -1   2   10.06    0.53
   5  -1  -2   10.23    0.38
   5  -1  -2   10.08    0.52
  -5  -1   2   10.63    0.47
  -5  -1   2    8.87    0.27
  -5  -1   2   10.40    0.42
   5   1  -2   10.04    0.43
  -5   1   2   10.01    0.50
  -5   1   2   10.42    0.60
   5   1  -2    9.90    0.68
   5   1  -2    9.29    0.27
  -5   1   2   10.50    0.64
  -5   1   2   10.17    0.26
  -5   1   2   10.49    0.53
  -5   1   2   10.36    0.46
  -5   1   2   10.03    0.54
   5   1  -2   10.02    0.45
  -5   1   2   10.33    0.50
   5   1  -2    9.78    0.34
  -5   1   2   11.37    0.79
  -5   1   2    9.83    0.50
   5   1  -2    9.71    0.56
  -4  -1   2    3.04    0.09
   4  -1  -2    2.94    0.27
  -4  -1   2    3.15    0.34
  -4  -1   2    3.04    0.24
   4  -1  -2    3.15    0.17
  -4  -1   2    2.98    0.22
   4  -1  -2    3.04    0.10
   4  -1  -2    3.00    0.38
   4  -1  -2    2.86    0.25
  -4  -1   2    3.01    0.08
  -4  -1   2    2.76    0.24
  -4  -1   2    3.15    0.16
   4  -1  -2    3.03    0.15
   4  -1  -2    3.03    0.28
   4  -1  -2    3.07    0.20
   4  -1  -2    3.05    0.19
   4  -1  -2    2.90    0.24
   4  -1  -2    2.93    0.29
  -4  -1   2    3.18    0.26
   4  -1  -2    3.09    0.15
   4   1  -2    2.95    0.20
   4   1  -2    2.51    0.27
  -4   1   2    3.00    0.38
   4   1  -2    2.90    0.15
   4   1  -2    2.95    0.08
  -4   1   2    2.82    0.25
  -4   1   2    3.18    0.37
  -4   1   2    3.25    0.25
   4   1  -2    3.03    0.21
   4   1  -2    2.93    0.11
   4   1  -2    3.15    0.21
  -4   1   2    2.96    0.34
  -4   1   2    3.66    0.29
  -4   1   2    3.07    0.25
  -4   1   2    2.92    0.10
  -4   1   2    3.12    0.27
  -4   1   2    2.84    0.23
   4   1  -2    2.58    0.31
  -4   1   2    2.83    0.26
  -3  -1   2   34.41    0.92
  -3  -1   2   34.62    1.03
   3  -1  -2   35.30    0.80
  -3  -1   2   33.05    0.90
   3  -1  -2   37.24    1.10
   3  -1  -2   34.33    1.05
   3  -1  -2   33.90    0.89
   3  -1  -2   34.39    1.20
   3  -1  -2   34.42    1.04
  -3  -1   2   34.81    0.85
   3  -1  -2   33.67    0.99
   3  -1  -2   34.55    0.88
  -3  -1   2   33.74    0.85
  -3  -1   2   34.65    0.86
   3  -1  -2   35.31    0.93
  -3  -1   2   33.78    0.96
   3  -1  -2   33.57    1.06
  -3  -1   2   35.94    0.96
  -3   1   2   34.21    1.04
  -3   1   2   34.65    0.86
  -3   1   2   34.38    0.98
  -3   1   2   35.19    1.00
  -3   1   2   34.85    1.01
  -3   1   2   34.17    1.01
   3   1  -2   33.60    1.12
   3   1  -2   34.39    0.91
  -3   1   2   35.78    1.05
  -3   1   2   34.57    1.21
   3   1  -2   35.38    0.86
  -3   1   2   35.11    1.04
   3   1  -2   34.55    1.08
   3   1  -2   35.14    0.85
   2  -1  -2   81.95    1.95
   2  -1  -2   78.63    1.82
  -2  -1   2   79.20    1.84
  -2  -1   2   80.23    1.67
   2  -1  -2   77.46    1.81
   2  -1  -2   79.05    1.82
   2  -1  -2   80.86    1.92
   2  -1  -2   81.72    1.89
  -2  -1   2   76.87    1.79
  -2  -1   2   79.77    1.78
   2  -1  -2   80.69    1.79
   2  -1  -2   77.70    1.94
  -2  -1   2   78.39    1.80
   2  -1  -2   79.00    1.71
   2   1  -2   79.46    1.67
   2   1  -2   78.06    1.78
   2   1  -2   79.85    1.94
   2   1  -2   77.35    1.71
   2   1  -2   79.53    1.77
   2   1  -2   79.99    1.87
  -2   1   2   82.50    2.03
  -2   1   2   80.98    1.90
  -2   1   2   80.05    1.87
   2   1  -2   81.03    1.78
  -2   1   2   81.62    1.87
  -2   1   2   79.56    1.84
   2   1  -2   79.95    1.80
  -2   1   2   79.30    1.93
  -2   1   2   78.48    1.86
   1  -1  -2   94.56    2.07
  -1  -1   2   98.27    2.17
  -1  -1   2   96.92    2.18
   1  -1  -2   96.47    2.14
  -1  -1   2   99.67    2.20
   1  -1  -2   98.18    2.18
   1  -1  -2   99.68    2.16
   1  -1  -2   98.28    2.25
  -1  -1   2   98.11    2.05
  -1  -1   2   96.18    2.21
   1  -1  -2   97.71    2.26
   1  -1  -2   98.50    2.17
  -1  -1   2   99.28    2.07
   1  -1  -2   96.51    2.14
   1  -1  -2   95.80    2.11
  -1  -1   2   99.56    2.22
   1  -1  -2   90.99    2.17
   1   1  -2  100.46    2.21
   1   1  -2   99.20    2.13
  -1   1   2   97.99    2.28
   1   1  -2   97.69    2.09
   1   1  -2   97.80    2.18
   1   1  -2   96.24    2.22
   1   1  -2   94.78    2.23
  -1   1   2   95.28    2.17
   1   1  -2   96.93    2.13
   1   1  -2   96.68    2.18
  -1   1   2   97.56    2.14
  -1   1   2  100.13    2.14
  -1   1   2   94.68    2.21
   0  -1   2  374.19   17.67
   0  -1  -2  371.67   14.82
   0   1   2  402.89   15.99
   1  -1   2  219.42   13.43
  -1  -1  -2  249.41   10.62
   1   1   2  231.43   10.47
   2  -1   2    8.00    0.33
   2  -1   2    8.80    0.36
  -2  -1  -2    8.59    0.38
  -2  -1  -2    8.30    0.41
  -2  -1  -2    7.91    0.20
   2  -1   2    8.16    0.46
  -2  -1  -2    8.33    0.42
  -2  -1  -2    8.14    0.19
   2  -1   2    8.28    0.43
   2  -1   2    8.01    0.46
   2  -1   2    8.10    0.43
  -2  -1  -2    7.95    0.29
   2  -1   2    8.00    0.37
   2  -1   2    8.16    0.23
   2  -1   2    8.16    0.37
  -2  -1  -2    8.61    0.35
  -2  -1  -2    8.22    0.19
   2   1   2    8.42    0.32
  -2   1  -2    8.15    0.42
  -2   1  -2    7.75    0.38
  -2   1  -2    7.67    0.41
  -2   1  -2    8.17    0.38
   2   1   2    8.25    0.25
  -2   1  -2    8.10    0.27
  -2   1  -2    7.80    0.41
  -3  -1  -2  175.23    3.89
   3  -1   2  173.35    3.64
   3  -1   2  174.83    3.67
   3  -1   2  174.32    3.74
  -3  -1  -2  180.30    4.02
   3  -1   2  174.88    3.88
   3  -1   2  173.31    3.70
   3  -1   2  163.92    3.91
  -3  -1  -2  176.09    3.77
  -3  -1  -2  163.30    3.70
  -3   1  -2  174.92    3.88
  -3   1  -2  174.31    3.85
  -3   1  -2  174.48    3.74
  -3   1  -2  172.80    3.85
  -3   1  -2  178.43    3.84
  -3   1  -2  178.83    3.90
  -3   1  -2  164.40    3.72
   3   1   2  176.49    3.49
  -3   1  -2  173.26    3.77
   4  -1   2   43.58    1.11
  -4  -1  -2   43.93    1.33
  -4  -1  -2   45.12    1.03
  -4  -1  -2   44.89    1.06
  -4  -1  -2   45.07    1.10
   4  -1   2   47.78    1.45
  -4  -1  -2   43.16    0.97
   4  -1   2   45.15    1.04
  -4  -1  -2   44.88    1.54
   4  -1   2   45.26    1.22
   4  -1   2   43.17    1.15
   4  -1   2   43.07    1.03
   4  -1   2   43.10    1.33
  -4  -1  -2   43.37    1.17
  -4   1  -2   42.81    1.25
  -4   1  -2   45.79    1.29
  -4   1  -2   42.98    1.36
  -4   1  -2   44.58    1.22
  -4   1  -2   45.01    1.44
  -4   1  -2   42.65    1.33
   4   1   2   44.39    1.07
  -4   1  -2   44.96    1.30
  -4   1  -2   43.88    1.63
  -4   1  -2   42.27    1.32
  -4   1  -2   43.38    1.23
  -4   1  -2   43.70    1.31
  -5  -1  -2   11.26    0.31
   5  -1   2   11.13    0.64
  -5  -1  -2   11.49    0.25
  -5  -1  -2   12.37    0.61
   5  -1   2   11.23    0.38
  -5  -1  -2   11.47    0.42
  -5  -1  -2   12.09    0.61
  -5  -1  -2   11.78    0.41
   5  -1   2   12.37    0.53
   5  -1   2   13.04    0.62
  -5  -1  -2   12.03    0.42
   5  -1   2   11.77    0.45
   5  -1   2   11.54    0.31
  -5  -1  -2   11.55    0.28
   5  -1   2   11.83    0.66
  -5  -1  -2   10.72    0.27
  -5  -1  -2   12.10    0.50
  -5  -1  -2   11.89    0.29
   5  -1   2   11.24    0.40
  -5  -1  -2   10.28    0.73
  -5   1  -2   10.31    0.65
   5   1   2   11.61    0.28
  -5   1  -2   10.96    0.56
   5   1   2   11.67    0.45
  -5   1  -2   11.71    0.54
  -5   1  -2   11.74    0.54
  -5   1  -2   11.30    0.61
  -5   1  -2   11.20    0.30
  -5   1  -2   11.93    0.62
  -5   1  -2    9.45    0.48
   5   1   2   11.10    0.30
  -5   1  -2   11.17    0.58
  -5   1  -2   12.03    0.77
  -6  -1  -2    2.84    0.19
   6  -1   2    2.85    0.19
  -6  -1  -2    2.85    0.10
  -6  -1  -2    2.82    0.21
   6  -1   2    2.68    0.28
   6  -1   2    3.29    0.27
   6  -1   2    2.84    0.09
  -6  -1  -2    2.15    0.45
   6  -1   2    2.74    0.19
   6  -1   2    2.74    0.08
  -6  -1  -2    2.84    0.24
  -6  -1  -2    2.56    0.08
  -6  -1  -2    2.83    0.22
  -6  -1  -2    2.63    0.28
   6  -1   2    3.24    0.38
   6  -1   2    2.80    0.13
   6   1   2    2.78    0.13
   6   1   2    2.68    0.09
   6   1   2    2.77    0.24
  -6   1  -2    3.01    0.33
  -6   1  -2    2.54    0.30
  -6   1  -2    2.46    0.08
  -6   1  -2    2.13    0.40
  -6   1  -2    2.76    0.31
  -6   1  -2    2.13    0.23
  -6   1  -2    2.81    0.25
  -6   1  -2    2.73    0.29
  -6   1  -2    3.48    0.57
  -6   1  -2    2.53    0.28
   6   1   2    2.79    0.11
  -6   1  -2    3.46    0.40
  -7  -1  -2    0.80    0.19
  -7  -1  -2    0.99    0.14
  -7  -1  -2    1.01    0.17
  -7  -1  -2    0.98    0.20
  -7  -1  -2    0.60    0.31
   7  -1   2    0.96    0.19
  -7  -1  -2    0.93    0.07
   7  -1   2    0.77    0.11
   7  -1   2    0.89    0.04
   7  -1   2    0.92    0.21
   7  -1   2    0.74    0.12
   7  -1   2    0.91    0.17
  -7  -1  -2    0.85    0.15
  -7  -1  -2    0.53    0.21
  -7  -1  -2    0.86    0.16
  -7   1  -2    1.05    0.25
  -7   1  -2    0.89    0.23
  -7   1  -2    0.61    0.17
  -7   1  -2    0.74    0.15
  -7   1  -2    1.15    0.30
  -7   1  -2    0.59    0.17
   7   1   2    0.91    0.16
   7   1   2    0.95    0.08
  -7   1  -2    0.77    0.20
  -7   1  -2    0.64    0.19
  -7   1  -2    0.68    0.28
  -8  -1  -2    5.21    0.55
  -8  -1  -2    7.11    0.74
   8  -1   2    6.56    0.37
  -8  -1  -2    5.75    0.45
  -8  -1  -2    7.07    0.42
  -8  -1  -2    6.22    0.27
  -8  -1  -2    6.31    0.40
   8  -1   2    6.73    0.41
   8  -1   2    6.13    0.39
  -8  -1  -2    6.52    0.35
  -8  -1  -2    6.83    0.41
   8  -1   2    6.51    0.16
  -8  -1  -2    6.69    0.43
   8   1   2    6.43    0.24
  -8   1  -2    6.63    0.50
   8   1   2    6.54    0.21
  -8   1  -2    5.98    0.40
  -8   1  -2    6.86    0.53
  -8   1  -2    6.46    0.79
  -8   1  -2    6.51    0.52
  -8   1  -2    6.13    0.49
  -8   1  -2    6.95    0.55
  -8   1  -2    5.61    0.49
  -8   1  -2    6.82    0.80
   9  -1   2    5.91    0.16
   9  -1   2    5.65    0.40
  -9  -1  -2    4.44    0.53
  -9  -1  -2    6.39    0.76
   9  -1   2    5.46    0.36
  -9  -1  -2    6.44    0.38
  -9   1  -2    6.55    0.56
  -9   1  -2    5.62    0.65
  -9   1  -2    5.50    0.52
  -9   1  -2    6.17    0.54
  -9   1  -2    5.76    0.52
  -9   1  -2    5.01    0.89
  -9   1  -2    5.10    0.48
   9   1   2    5.82    0.21
   9   1   2    5.94    0.25
 -10  -1  -2    1.66    0.40
 -10  -1  -2    2.44    0.29
  10  -1   2    2.59    0.11
 -10  -1  -2    1.67    0.49
 -10  -1  -2    1.67    0.44
 -10   1  -2    2.16    0.39
 -10   1  -2    1.98    0.48
 -10   1  -2    1.85    0.59
 -10   1  -2    3.36    0.31
  10   1   2    2.58    0.14
  10   1   2    2.60    0.18
 -11  -1  -2    1.82    0.31
 -11  -1  -2    2.59    0.60
  11  -1   2    2.05    0.09
  11   1   2    1.76    0.16
 -11   1  -2    1.67    0.49
 -11   1  -2    1.56    0.67
 -11  -2   2    0.06    0.24
 -11  -2   2   -0.06    0.09
 -11  -2   2    0.07    0.11
 -11   2   2    0.25    0.19
  11   2  -2    0.13    0.08
 -11   2   2   -0.30    0.28
 -11   2   2   -0.11    0.36
 -11   2   2   -0.19    0.20
 -11   2   2   -0.07    0.23
 -10  -2   2   -0.17    0.16
  10  -2  -2    0.41    0.25
 -10  -2   2   -0.17    0.09
 -10  -2   2   -0.04    0.08
 -10   2   2    0.20    0.18
  10   2  -2   -0.06    0.41
 -10   2   2   -0.26    0.17
 -10   2   2    0.02    0.37
  10   2  -2    0.06    0.06
 -10   2   2   -0.04    0.15
 -10   2   2   -0.10    0.19
  -9  -2   2    0.38    0.18
   9  -2  -2    0.22    0.15
   9  -2  -2    0.44    0.04
   9  -2  -2    0.33    0.34
   9  -2  -2    0.64    0.19
  -9  -2   2    0.43    0.15
   9  -2  -2    0.31    0.12
  -9  -2   2    0.23    0.10
  -9  -2   2    0.41    0.11
  -9   2   2    0.74    0.25
   9   2  -2    0.07    0.33
   9   2  -2    0.50    0.09
   9   2  -2    0.18    0.27
  -9   2   2    0.22    0.20
  -9   2   2    0.67    0.26
  -9   2   2    0.20    0.18
  -9   2   2    0.27    0.20
  -9   2   2    0.05    0.15
  -9   2   2    0.42    0.22
   9   2  -2    0.45    0.17
  -9   2   2    0.46    0.21
   8  -2  -2   11.68    0.26
   8  -2  -2   10.73    0.48
  -8  -2   2   10.68    0.57
   8  -2  -2   12.07    0.55
  -8  -2   2   12.35    0.53
  -8  -2   2   10.33    0.66
  -8  -2   2   11.43    0.69
   8  -2  -2   12.72    0.49
   8  -2  -2   10.97    0.68
   8  -2  -2   11.69    0.66
   8  -2  -2   10.96    1.02
   8  -2  -2   11.30    0.85
  -8  -2   2   11.30    0.52
  -8   2   2   11.20    0.61
  -8   2   2   11.31    0.87
   8   2  -2   10.49    0.86
   8   2  -2   11.62    0.28
  -8   2   2   10.72    0.71
  -8   2   2   11.90    0.81
   8   2  -2   12.33    0.72
  -8   2   2   11.93    0.82
   8   2  -2   12.14    0.61
  -8   2   2   11.56    0.90
   8   2  -2   12.01    0.36
  -8   2   2   12.00    0.77
  -8   2   2   12.09    0.96
  -8   2   2   12.21    0.76
  -8   2   2   12.88    1.08
   7  -2  -2    1.18    0.40
  -7  -2   2    1.45    0.26
  -7  -2   2    1.61    0.30
   7  -2  -2    1.72    0.20
   7  -2  -2    1.90    0.17
   7  -2  -2    1.97    0.24
   7  -2  -2    1.76    0.13
   7  -2  -2    1.27    0.14
  -7  -2   2    1.81    0.27
   7  -2  -2    1.85    0.39
  -7  -2   2    1.58    0.06
  -7  -2   2    1.78    0.18
  -7  -2   2    1.71    0.15
  -7  -2   2    1.61    0.24
   7  -2  -2    1.78    0.30
  -7  -2   2    2.36    0.23
   7  -2  -2    1.72    0.31
  -7  -2   2    1.58    0.14
   7  -2  -2    1.29    0.32
   7   2  -2    1.94    0.25
   7   2  -2    1.44    0.21
  -7   2   2    1.66    0.34
  -7   2   2    1.53    0.31
  -7   2   2    1.66    0.28
   7   2  -2    1.13    0.31
  -7   2   2    1.42    0.34
  -7   2   2    1.93    0.45
   7   2  -2    1.89    0.08
  -7   2   2    1.62    0.32
  -7   2   2    1.55    0.17
  -7   2   2    1.23    0.28
  -7   2   2    1.46    0.41
   7   2  -2    1.76    0.12
  -7   2   2    1.29    0.30
   7   2  -2    1.74    0.16
   7   2  -2    2.01    0.45
  -7   2   2    1.68    0.32
  -6  -2   2   77.24    1.91
  -6  -2   2   75.84    2.01
   6  -2  -2   80.40    2.44
   6  -2  -2   79.41    2.32
   6  -2  -2   78.28    2.43
  -6  -2   2   77.64    1.76
  -6  -2   2   76.95    1.87
   6  -2  -2   77.85    1.71
  -6  -2   2   80.10    2.25
   6  -2  -2   80.30    2.74
   6  -2  -2   78.05    1.68
  -6  -2   2   77.25    1.79
   6  -2  -2   76.25    2.20
   6  -2  -2   75.75    2.37
  -6  -2   2   78.55    2.03
  -6  -2   2   77.32    1.97
   6  -2  -2   78.74    1.99
   6  -2  -2   75.40    1.87
   6  -2  -2   75.55    2.14
   6  -2  -2   74.74    1.96
   6   2  -2   76.89    1.91
  -6   2   2   75.94    1.86
  -6   2   2   77.12    2.31
   6   2  -2   77.49    2.40
  -6   2   2   79.40    2.40
  -6   2   2   77.15    2.30
   6   2  -2   77.09    2.06
  -6   2   2   76.19    2.66
   6   2  -2   75.43    1.72
  -6   2   2   77.44    2.30
  -6   2   2   77.33    2.11
  -6   2   2   77.13    2.23
  -6   2   2   76.74    2.57
   6   2  -2   76.49    2.46
  -6   2   2   77.23    2.27
  -5  -2   2   14.90    0.53
  -5  -2   2   15.30    0.35
  -5  -2   2   15.41    0.67
  -5  -2   2   14.97    0.77
   5  -2  -2   14.84    0.80
  -5  -2   2   16.09    0.64
  -5  -2   2   16.16    0.57
   5  -2  -2   15.50    0.86
   5  -2  -2   15.60    0.74
   5  -2  -2   16.05    0.68
  -5  -2   2   14.51    0.36
  -5  -2   2   15.19    0.45
   5  -2  -2   15.89    0.46
  -5  -2   2   15.37    0.63
   5  -2  -2   15.29    0.46
   5  -2  -2   14.99    0.76
   5  -2  -2   15.57    0.75
   5  -2  -2   15.35    0.95
   5  -2  -2   15.04    0.60
  -5  -2   2   15.68    0.56
  -5  -2   2   16.00    0.70
   5  -2  -2   14.97    0.59
   5  -2  -2   14.33    0.80
  -5   2   2   15.59    0.77
  -5   2   2   15.23    0.36
  -5   2   2   15.16    0.77
   5   2  -2   15.10    0.39
   5   2  -2   14.32    0.51
  -5   2   2   15.60    0.73
   5   2  -2   15.33    0.52
  -5   2   2   14.99    0.97
   5   2  -2   14.79    0.57
  -5   2   2   16.13    0.61
  -5   2   2   14.09    0.92
   5   2  -2   15.74    0.71
  -5   2   2   15.05    0.76
  -5   2   2   14.48    0.79
   5   2  -2   15.92    0.87
  -5   2   2   14.28    0.79
   4  -2  -2   21.98    0.99
  -4  -2   2   22.19    0.73
   4  -2  -2   21.77    0.83
  -4  -2   2   21.66    0.65
  -4  -2   2   22.42    0.83
   4  -2  -2   23.59    0.98
  -4  -2   2   22.69    0.83
   4  -2  -2   22.68    1.09
   4  -2  -2   22.66    0.80
  -4  -2   2   22.15    0.50
  -4  -2   2   23.53    0.77
   4  -2  -2   22.21    0.88
   4  -2  -2   22.78    0.64
  -4  -2   2   21.64    0.84
   4  -2  -2   22.44    0.80
   4  -2  -2   22.82    0.92
   4  -2  -2   22.63    0.91
   4  -2  -2   22.66    0.97
  -4   2   2   22.21    1.06
   4   2  -2   22.12    0.94
  -4   2   2   21.88    1.09
  -4   2   2   23.08    0.97
  -4   2   2   20.42    0.87
  -4   2   2   22.45    0.92
  -4   2   2   23.37    0.94
   4   2  -2   22.46    1.02
  -4   2   2   23.78    0.97
  -4   2   2   22.29    0.99
   4   2  -2   23.24    0.73
  -4   2   2   22.48    0.94
   4   2  -2   22.13    0.72
  -4   2   2   22.05    0.91
   4   2  -2   23.02    0.91
   4   2  -2   22.79    0.78
  -4   2   2   22.16    0.49
  -3  -2   2   42.69    1.30
   3  -2  -2   41.44    1.10
   3  -2  -2   38.34    1.40
   3  -2  -2   41.81    1.27
   3  -2  -2   44.10    1.48
   3  -2  -2   43.37    1.37
   3  -2  -2   42.14    1.45
  -3  -2   2   42.97    1.39
  -3  -2   2   41.39    1.27
   3  -2  -2   43.33    1.27
   3  -2  -2   42.42    1.33
  -3  -2   2   43.25    1.27
  -3  -2   2   41.60    1.17
   3  -2  -2   41.97    1.26
  -3  -2   2   41.33    1.28
  -3  -2   2   41.48    1.24
   3  -2  -2   42.88    1.25
   3  -2  -2   43.18    1.45
   3   2  -2   38.57    1.23
  -3   2   2   42.23    1.32
  -3   2   2   43.18    1.41
  -3   2   2   44.27    1.27
   3   2  -2   40.83    1.34
   3   2  -2   42.10    1.12
  -3   2   2   42.99    1.44
  -3   2   2   40.66    1.30
   3   2  -2   41.56    1.43
   3   2  -2   43.57    1.17
  -3   2   2   41.81    1.33
  -3   2   2   42.16    1.42
   3   2  -2   41.87    1.27
  -3   2   2   42.45    1.33
  -3   2   2   41.71    1.38
  -3   2   2   39.98    1.52
   3   2  -2   41.45    1.19
  -3   2   2   41.33    1.34
  -2  -2   2   17.44    0.74
  -2  -2   2   16.76    0.64
   2  -2  -2   16.60    0.71
   2  -2  -2   17.27    0.79
   2  -2  -2   16.85    0.72
   2  -2  -2   17.22    0.71
   2  -2  -2   17.84    0.82
   2  -2  -2   17.31    0.80
   2  -2  -2   16.73    0.70
  -2  -2   2   16.93    0.69
  -2  -2   2   16.35    0.73
  -2  -2   2   17.34    0.73
  -2  -2   2   16.88    0.70
  -2  -2   2   17.50    0.61
  -2  -2   2   17.48    0.78
   2  -2  -2   17.49    0.63
   2  -2  -2   16.89    0.64
   2  -2  -2   16.21    0.71
   2  -2  -2   16.79    0.70
   2   2  -2   17.15    0.62
   2   2  -2   16.09    0.72
  -2   2   2   17.59    0.70
  -2   2   2   17.15    0.74
   2   2  -2   15.27    0.63
  -2   2   2   17.82    0.88
   2   2  -2   16.60    0.63
  -2   2   2   17.42    0.72
  -2   2   2   16.76    0.79
  -2   2   2   17.40    0.79
   2   2  -2   17.33    0.79
  -2   2   2   17.18    0.71
   2   2  -2   17.55    0.71
  -2   2   2   17.93    0.78
   2   2  -2   16.37    0.59
  -2   2   2   17.08    0.74
  -2   2   2   16.91    0.67
  -1  -2   2   75.08    1.94
   1  -2  -2   77.85    1.96
  -1  -2   2   66.07    1.96
   1  -2  -2   76.04    2.02
  -1  -2   2   75.46    2.03
   1  -2  -2   73.58    2.09
   1  -2  -2   76.30    1.91
   1  -2  -2   77.42    1.98
   1  -2  -2   75.47    1.80
   1  -2  -2   78.28    2.07
  -1  -2   2   77.77    1.90
  -1  -2   2   74.47    1.97
   1  -2  -2   74.98    1.94
  -1  -2   2   73.95    2.04
  -1  -2   2   79.05    2.11
   1  -2  -2   73.35    1.89
  -1   2   2   78.06    1.84
  -1   2   2   76.32    1.99
   1   2  -2   78.24    1.93
   1   2  -2   76.25    2.06
   1   2  -2   74.72    2.10
   1   2  -2   80.31    2.03
   1   2  -2   71.80    1.69
   1   2  -2   76.48    1.89
  -1   2   2   75.01    1.98
   1   2  -2   80.74    2.11
  -1   2   2   76.91    2.09
  -1   2   2   76.48    1.92
  -1   2   2   77.72    2.16
  -1   2   2   71.80    1.86
   0  -2   2   27.45    0.95
   0  -2   2   25.50    1.07
   0  -2  -2   29.11    1.09
   0  -2  -2   28.99    1.05
   0  -2  -2   27.30    0.80
   0  -2  -2   28.33    1.07
   0  -2   2   29.21    0.95
   0  -2   2   29.47    0.97
   0  -2   2   27.58    1.05
   0  -2   2   28.85    0.92
   0  -2   2   27.52    1.02
   0  -2   2   27.62    0.97
   0  -2  -2   29.04    0.95
   0  -2  -2   28.20    0.95
   0  -2  -2   27.33    1.06
   0  -2  -2   27.92    0.93
   0   2   2   29.39    0.95
   0   2   2   28.40    1.01
   0   2  -2   27.65    0.93
   0   2  -2   28.52    0.94
   0   2  -2   29.74    0.97
   0   2   2   28.53    1.03
   0   2   2   27.82    0.84
   0   2  -2   26.56    1.00
   0   2  -2   27.68    1.05
   0   2  -2   29.90    1.14
   0   2   2   28.41    0.96
   0   2  -2   28.32    0.99
   0   2  -2   28.12    0.95
   0   2   2   28.02    0.80
  -1  -2  -2    6.77    0.40
  -1  -2  -2    6.35    0.42
   1  -2   2    6.97    0.39
  -1  -2  -2    6.77    0.30
   1  -2   2    7.74    0.44
   1  -2   2    7.17    0.45
   1  -2   2    7.23    0.47
  -1  -2  -2    7.47    0.41
  -1  -2  -2    6.93    0.44
   1  -2   2    7.15    0.53
  -1  -2  -2    6.81    0.45
   1  -2   2    7.01    0.42
   1  -2   2    6.66    0.43
   1  -2   2    6.95    0.46
   1  -2   2    6.73    0.49
  -1  -2  -2    6.22    0.45
  -1  -2  -2    7.01    0.32
  -1  -2  -2    6.57    0.47
   1  -2   2    7.04    0.44
  -1   2  -2    7.55    0.43
  -1   2  -2    6.77    0.42
   1   2   2    6.95    0.18
  -1   2  -2    7.03    0.49
   1   2   2    6.78    0.39
   1   2   2    6.84    0.44
   1   2   2    6.83    0.18
   1   2   2    6.54    0.30
  -1   2  -2    6.63    0.42
  -1   2  -2    6.04    0.49
  -1   2  -2    7.42    0.50
   1   2   2    7.21    0.43
   1   2   2    7.34    0.41
  -1   2  -2    6.29    0.42
  -1   2  -2    5.58    0.38
   1   2   2    6.81    0.30
  -2  -2  -2  464.92   21.20
  -2   2  -2  441.64   26.29
  -3  -2  -2  116.53    2.90
  -3  -2  -2  117.68    2.68
   3  -2   2  117.61    2.74
   3  -2   2  115.86    3.14
  -3  -2  -2  119.50    3.04
   3  -2   2  117.21    2.83
   3  -2   2  115.02    3.10
  -3  -2  -2  121.80    2.68
  -3  -2  -2  108.62    2.70
   3  -2   2  117.27    2.81
   3  -2   2  117.21    2.53
   3  -2   2  117.86    2.54
   3  -2   2  116.40    2.81
   3  -2   2  117.10    2.93
   3  -2   2  117.64    2.84
  -3  -2  -2  117.64    2.79
  -3   2  -2  115.57    3.01
  -3   2  -2  118.50    2.96
   3   2   2  115.55    2.63
  -3   2  -2  119.10    3.00
  -3   2  -2  122.99    3.03
  -3   2  -2  114.62    2.87
  -3   2  -2  115.08    2.92
  -3   2  -2  116.80    3.07
   3   2   2  114.01    2.60
  -3   2  -2  120.27    3.16
   3   2   2  113.31    2.69
  -3   2  -2  115.75    2.93
   3   2   2  116.66    2.36
   4  -2   2   29.38    0.72
  -4  -2  -2   28.83    1.42
  -4  -2  -2   31.78    0.84
   4  -2   2   32.42    1.04
   4  -2   2   31.66    0.73
  -4  -2  -2   31.87    0.94
   4  -2   2   31.61    1.09
  -4  -2  -2   31.08    0.94
   4  -2   2   31.36    1.09
   4  -2   2   31.48    1.34
   4  -2   2   31.23    0.96
  -4  -2  -2   29.41    0.90
  -4  -2  -2   30.17    0.68
   4  -2   2   29.65    1.37
   4  -2   2   31.49    1.19
   4  -2   2   30.57    1.05
  -4  -2  -2   32.39    1.21
  -4  -2  -2   31.61    0.84
  -4   2  -2   32.64    1.13
  -4   2  -2   31.67    1.19
   4   2   2   31.12    0.69
  -4   2  -2   30.51    1.18
   4   2   2   31.19    0.78
  -4   2  -2   30.03    1.21
  -4   2  -2   32.20    1.19
   4   2   2   31.37    0.91
  -4   2  -2   34.24    1.53
  -4   2  -2   31.11    1.38
  -4   2  -2   32.25    1.28
  -4   2  -2   31.54    1.43
  -4   2  -2   31.02    0.69
   4   2   2   31.36    0.85
   5  -2   2    2.96    0.48
   5  -2   2    2.07    0.29
  -5  -2  -2    1.94    0.36
  -5  -2  -2    2.45    0.12
   5  -2   2    2.43    0.29
  -5  -2  -2    1.94    0.15
   5  -2   2    2.15    0.34
   5  -2   2    1.86    0.34
  -5  -2  -2    2.68    0.30
   5  -2   2    2.61    0.27
   5  -2   2    2.34    0.20
  -5  -2  -2    2.16    0.20
   5  -2   2    2.37    0.23
  -5  -2  -2    2.49    0.40
  -5  -2  -2    2.61    0.20
  -5  -2  -2    2.32    0.24
  -5  -2  -2    2.52    0.09
  -5  -2  -2    2.54    0.18
   5   2   2    2.25    0.09
  -5   2  -2    2.38    0.29
  -5   2  -2    2.23    0.35
   5   2   2    2.29    0.12
  -5   2  -2    2.76    0.35
  -5   2  -2    1.92    0.35
   5   2   2    2.39    0.10
  -5   2  -2    2.67    0.33
  -5   2  -2    3.12    0.55
  -5   2  -2    2.36    0.11
  -5   2  -2    2.47    0.49
   5   2   2    2.45    0.14
  -5   2  -2    2.21    0.35
  -5   2  -2    2.33    0.35
  -6  -2  -2    7.63    0.31
  -6  -2  -2    8.20    0.53
  -6  -2  -2    7.94    0.35
  -6  -2  -2    8.23    0.37
  -6  -2  -2    7.99    0.69
   6  -2   2    7.82    0.61
   6  -2   2    7.75    0.37
   6  -2   2    7.83    0.47
   6  -2   2    7.87    0.60
   6  -2   2    7.24    0.50
  -6  -2  -2    8.09    0.24
  -6  -2  -2    8.22    0.51
   6  -2   2    8.46    0.71
  -6  -2  -2    7.54    0.58
   6  -2   2    8.03    0.46
  -6  -2  -2    7.57    0.40
   6  -2   2    8.22    0.37
  -6   2  -2    7.84    0.65
   6   2   2    7.26    0.30
  -6   2  -2    8.42    0.60
  -6   2  -2    6.95    0.63
  -6   2  -2    8.49    0.61
  -6   2  -2    7.97    0.53
  -6   2  -2    6.81    0.52
   6   2   2    8.18    0.25
  -6   2  -2    8.42    0.61
   6   2   2    7.55    0.20
  -6   2  -2    7.87    0.76
  -6   2  -2    7.93    0.63
  -6   2  -2    7.77    0.63
  -7  -2  -2   14.36    0.74
   7  -2   2   14.38    0.74
  -7  -2  -2   14.74    0.83
   7  -2   2   14.51    0.45
  -7  -2  -2   14.41    0.36
   7  -2   2   14.50    0.32
   7  -2   2   14.35    0.53
  -7  -2  -2   14.11    0.81
   7  -2   2   15.04    0.85
  -7  -2  -2   15.32    0.82
  -7  -2  -2   14.78    0.44
  -7  -2  -2   15.57    1.07
  -7  -2  -2   14.85    0.43
  -7  -2  -2   14.96    0.77
  -7  -2  -2   14.88    0.59
   7  -2   2   15.45    0.62
  -7   2  -2   14.29    0.89
  -7   2  -2   15.60    0.94
  -7   2  -2   15.49    0.77
  -7   2  -2   13.88    0.84
   7   2   2   14.41    0.40
  -7   2  -2   14.05    0.75
   7   2   2   14.63    0.34
  -7   2  -2   16.17    1.01
  -7   2  -2   14.78    1.12
  -7   2  -2   15.57    0.89
  -7   2  -2   13.10    0.87
  -7   2  -2   14.27    0.84
  -8  -2  -2    1.33    0.29
  -8  -2  -2    0.86    0.21
   8  -2   2    1.48    0.06
  -8  -2  -2    1.31    0.27
  -8  -2  -2    1.21    0.30
   8  -2   2    1.95    0.33
   8  -2   2    0.85    0.32
  -8  -2  -2    1.01    0.38
  -8  -2  -2    1.61    0.31
  -8  -2  -2    1.35    0.19
   8  -2   2    1.25    0.18
  -8   2  -2    1.46    0.33
  -8   2  -2    1.37    0.31
  -8   2  -2    1.51    0.35
  -8   2  -2    1.65    0.38
  -8   2  -2    1.59    0.34
  -8   2  -2    1.68    0.37
   8   2   2    1.47    0.09
  -8   2  -2    1.52    0.35
  -8   2  -2    1.20    0.44
  -9  -2  -2    4.13    0.31
  -9  -2  -2    4.47    0.52
   9  -2   2    4.42    0.58
   9  -2   2    4.00    0.32
  -9  -2  -2    3.88    0.44
  -9  -2  -2    5.31    0.50
  -9  -2  -2    3.66    0.68
   9  -2   2    4.56    0.13
  -9   2  -2    2.56    0.68
  -9   2  -2    5.44    0.57
  -9   2  -2    4.07    0.66
  -9   2  -2    3.95    0.75
  -9   2  -2    5.12    0.59
  -9   2  -2    4.62    0.54
   9   2   2    4.41    0.21
  -9   2  -2    4.66    0.50
 -10  -2  -2    1.58    0.36
  10  -2   2    1.17    0.06
 -10  -2  -2    1.72    0.36
 -10  -2  -2    1.07    0.20
 -10   2  -2    1.15    0.30
 -10   2  -2    0.81    0.26
 -10   2  -2    0.74    0.49
 -10   2  -2    1.05    0.38
  10   2   2    1.22    0.14
 -10   2  -2    1.84    0.45
  10  -3  -2    4.96    0.14
 -10  -3   2    4.90    0.39
 -10  -3   2    5.34    0.36
 -10  -3   2    5.12    0.51
 -10   3   2    4.24    0.73
 -10   3   2    5.06    0.78
  10   3  -2    4.96    0.25
 -10   3   2    3.92    0.68
 -10   3   2    4.73    0.96
 -10   3   2    4.11    0.68
  -9  -3   2    0.85    0.17
   9  -3  -2    0.69    0.36
  -9  -3   2    0.67    0.17
  -9  -3   2    0.67    0.26
  -9   3   2    1.01    0.31
   9   3  -2    1.09    0.13
  -9   3   2    0.60    0.16
  -9   3   2    0.96    0.31
   9   3  -2    0.99    0.08
  -9   3   2    0.58    0.37
  -9   3   2    0.71    0.26
  -9   3   2    0.73    0.47
  -9   3   2    0.39    0.31
   8  -3  -2    1.48    0.35
  -8  -3   2    1.47    0.24
  -8  -3   2    1.22    0.16
  -8  -3   2    1.40    0.17
   8  -3  -2    1.39    0.24
   8  -3  -2    1.03    0.18
  -8  -3   2    1.47    0.36
   8  -3  -2    1.55    0.42
   8  -3  -2    1.10    0.21
   8  -3  -2    1.04    0.29
  -8   3   2    0.82    0.36
  -8   3   2    0.68    0.30
  -8   3   2    1.00    0.54
  -8   3   2    1.05    0.28
   8   3  -2    1.41    0.13
   8   3  -2    1.15    0.39
  -8   3   2    1.58    0.46
   8   3  -2    1.45    0.08
  -8   3   2    1.26    0.36
  -8   3   2    1.67    0.37
  -8   3   2    0.70    0.30
  -8   3   2    0.44    0.34
   8   3  -2    1.07    0.26
  -8   3   2    1.65    0.39
   7  -3  -2    0.71    0.20
  -7  -3   2    0.56    0.15
  -7  -3   2    0.77    0.26
  -7  -3   2    0.89    0.21
   7  -3  -2    0.36    0.21
   7  -3  -2    0.95    0.42
   7  -3  -2    0.47    0.27
   7  -3  -2    0.51    0.25
  -7  -3   2    0.64    0.16
   7  -3  -2    0.79    0.16
  -7  -3   2    0.51    0.20
   7  -3  -2    0.82    0.11
  -7   3   2    0.98    0.39
  -7   3   2    0.75    0.23
  -7   3   2    0.55    0.19
   7   3  -2    0.92    0.19
  -7   3   2    0.60    0.22
  -7   3   2    0.92    0.36
  -7   3   2    0.59    0.24
   7   3  -2    0.59    0.20
  -7   3   2    0.75    0.26
  -7   3   2    0.57    0.25
  -7   3   2    0.92    0.30
  -7   3   2    0.36    0.25
  -7   3   2    0.72    0.25
   7   3  -2    0.37    0.29
  -6  -3   2    7.37    0.52
   6  -3  -2    7.21    0.60
  -6  -3   2    7.37    0.63
   6  -3  -2    7.32    0.67
  -6  -3   2    7.49    0.44
  -6  -3   2    7.61    0.49
   6  -3  -2    7.45    0.48
   6  -3  -2    7.52    0.47
   6  -3  -2    7.26    0.60
   6  -3  -2    7.68    0.75
   6  -3  -2    6.23    0.63
  -6  -3   2    7.46    0.35
   6  -3  -2    7.38    0.75
   6  -3  -2    6.90    0.77
   6  -3  -2    7.75    0.32
   6  -3  -2    6.77    0.44
  -6  -3   2    7.76    0.41
   6  -3  -2    8.31    0.56
  -6  -3   2    7.68    0.65
  -6   3   2    8.82    0.73
  -6   3   2    8.84    0.73
   6   3  -2    7.40    0.20
  -6   3   2    6.98    0.61
   6   3  -2    6.78    0.59
  -6   3   2    6.81    0.57
   6   3  -2    7.85    0.41
  -6   3   2    7.66    0.65
  -6   3   2    8.80    0.79
  -6   3   2    7.83    0.74
  -6   3   2    7.40    0.21
  -6   3   2    7.78    0.63
  -6   3   2    6.98    0.67
   6   3  -2    7.33    0.57
  -6   3   2    7.17    0.61
   6   3  -2    7.33    0.26
   6   3  -2    7.95    0.40
   6   3  -2    6.28    0.68
  -6   3   2    7.49    0.80
   6   3  -2    7.06    0.42
   5  -3  -2   30.13    1.09
   5  -3  -2   30.03    1.16
   5  -3  -2   32.37    1.77
  -5  -3   2   30.74    1.33
   5  -3  -2   29.84    1.26
  -5  -3   2   29.67    0.68
   5  -3  -2   30.69    1.26
  -5  -3   2   30.83    1.03
   5  -3  -2   30.45    1.35
   5  -3  -2   31.01    1.11
   5  -3  -2   31.97    1.62
  -5  -3   2   30.65    0.95
  -5  -3   2   30.66    1.24
  -5  -3   2   29.74    1.17
   5  -3  -2   29.39    1.21
   5  -3  -2   30.59    0.88
   5  -3  -2   30.50    1.48
  -5  -3   2   30.43    1.19
   5  -3  -2   30.18    1.10
  -5  -3   2   31.85    1.07
   5  -3  -2   31.18    1.42
   5  -3  -2   31.04    1.38
  -5   3   2   28.57    0.69
   5   3  -2   29.82    1.24
  -5   3   2   31.18    1.33
   5   3  -2   29.44    1.20
  -5   3   2   31.56    1.32
   5   3  -2   31.05    1.01
   5   3  -2   29.19    0.71
  -5   3   2   32.19    1.43
  -5   3   2   30.16    1.31
  -5   3   2   29.89    1.58
   5   3  -2   30.39    1.09
  -5   3   2   29.25    1.25
  -5   3   2   31.46    1.41
  -5   3   2   28.81    1.25
   5   3  -2   30.21    1.43
  -5   3   2   30.18    1.38
  -5   3   2   30.01    1.45
  -5   3   2   30.40    1.42
   5   3  -2   31.12    0.97
  -4  -3   2   10.63    0.72
  -4  -3   2   11.94    0.75
  -4  -3   2   11.95    0.70
  -4  -3   2   12.15    0.64
   4  -3  -2   10.86    0.64
   4  -3  -2   12.07    0.53
  -4  -3   2   11.63    0.69
   4  -3  -2   12.36    0.72
   4  -3  -2   11.09    0.71
  -4  -3   2   11.66    0.55
   4  -3  -2   10.05    0.76
   4  -3  -2   12.25    0.70
   4  -3  -2   11.73    0.80
  -4  -3   2   11.44    0.31
   4  -3  -2   11.85    0.66
   4  -3  -2   11.84    0.79
   4  -3  -2   12.01    0.68
   4  -3  -2   11.87    0.85
   4  -3  -2   12.08    0.65
  -4   3   2   11.51    0.79
  -4   3   2   11.48    0.72
  -4   3   2   10.55    0.87
  -4   3   2   11.68    0.70
   4   3  -2   11.27    0.82
  -4   3   2   11.42    0.79
  -4   3   2   12.55    0.86
   4   3  -2   11.55    0.66
  -4   3   2   12.42    0.81
   4   3  -2   11.20    0.28
  -4   3   2   11.41    0.29
  -4   3   2   12.16    0.74
  -4   3   2   11.63    0.72
   4   3  -2   11.25    0.72
  -4   3   2   12.27    0.76
   4   3  -2   12.75    0.55
   4   3  -2   11.41    0.59
  -4   3   2   10.50    0.73
   4   3  -2   11.88    0.33
   3  -3  -2   23.96    1.03
   3  -3  -2   23.92    1.20
   3  -3  -2   22.34    0.92
  -3  -3   2   23.62    1.04
  -3  -3   2   24.44    1.07
   3  -3  -2   21.72    1.39
   3  -3  -2   24.93    0.89
   3  -3  -2   24.12    1.01
   3  -3  -2   21.87    1.14
   3  -3  -2   24.55    1.03
   3  -3  -2   23.90    1.28
  -3  -3   2   23.74    0.99
  -3  -3   2   25.05    1.15
   3  -3  -2   23.66    1.05
   3  -3  -2   23.32    1.04
   3  -3  -2   23.39    1.00
  -3  -3   2   23.28    1.01
   3  -3  -2   23.84    1.03
  -3  -3   2   22.96    1.02
  -3  -3   2   23.47    0.87
  -3   3   2   23.33    1.16
   3   3  -2   23.84    0.82
  -3   3   2   24.93    1.14
   3   3  -2   24.45    1.04
  -3   3   2   22.86    1.22
   3   3  -2   23.72    0.97
  -3   3   2   24.02    1.08
  -3   3   2   23.84    1.07
   3   3  -2   25.49    1.20
  -3   3   2   26.02    1.33
   3   3  -2   23.02    0.53
   3   3  -2   23.63    0.91
  -3   3   2   24.42    1.09
  -3   3   2   23.28    1.00
   3   3  -2   22.27    1.08
   2  -3  -2   71.06    2.42
   2  -3  -2   74.30    2.34
   2  -3  -2   73.43    2.15
   2  -3  -2   70.09    1.94
   2  -3  -2   72.93    2.08
  -2  -3   2   70.27    2.10
  -2  -3   2   69.91    1.99
  -2  -3   2   74.09    2.07
   2  -3  -2   75.49    2.45
   2  -3  -2   72.85    1.94
   2  -3  -2   71.88    2.07
  -2  -3   2   74.22    1.97
  -2  -3   2   73.26    2.20
   2  -3  -2   72.41    2.37
  -2   3   2   69.95    2.06
   2   3  -2   69.45    2.25
  -2   3   2   64.80    1.89
  -2   3   2   71.85    2.26
  -2   3   2   72.82    2.04
   2   3  -2   72.69    2.09
  -2   3   2   76.84    2.36
  -2   3   2   76.65    2.34
   2   3  -2   72.37    2.29
   2   3  -2   69.65    2.15
   2   3  -2   73.31    2.03
  -2   3   2   73.76    2.15
  -1  -3   2   38.80    1.54
  -1  -3   2   38.51    1.40
  -1  -3   2   37.52    1.29
  -1  -3   2   38.87    1.45
   1  -3  -2   38.09    1.49
  -1  -3   2   37.65    1.28
   1  -3  -2   39.47    1.36
   1  -3  -2   35.63    1.30
  -1  -3   2   37.72    1.47
  -1  -3   2   38.01    1.44
   1  -3  -2   36.59    1.41
   1  -3  -2   37.53    1.52
   1  -3  -2   35.48    1.25
  -1  -3   2   37.22    1.24
   1  -3  -2   37.60    1.49
   1  -3  -2   37.83    1.18
   1   3  -2   36.10    1.50
   1   3  -2   36.40    1.42
  -1   3   2   36.95    1.19
  -1   3   2   37.04    1.47
  -1   3   2   36.56    1.39
   1   3  -2   37.52    1.25
   1   3  -2   36.82    1.37
  -1   3   2   36.54    1.23
  -1   3   2   38.50    1.25
   1   3  -2   37.22    1.25
   1   3  -2   37.27    1.03
  -1   3   2   38.28    1.46
   1   3  -2   39.22    1.33
  -1   3   2   39.28    1.38
   1   3  -2   35.45    1.41
   0  -3   2   10.31    0.77
   0  -3   2    9.14    0.57
   0  -3  -2    8.80    0.57
   0  -3  -2    9.88    0.61
   0  -3  -2    9.68    0.68
   0  -3   2   10.44    0.74
   0  -3  -2    9.47    0.70
   0  -3  -2    9.80    0.72
   0  -3  -2    9.56    0.61
   0  -3  -2    9.66    0.60
   0  -3   2    9.77    0.67
   0  -3  -2    9.55    0.67
   0  -3  -2   10.12    0.50
   0  -3  -2   10.07    0.60
   0  -3   2    8.15    0.68
   0  -3   2    9.73    0.57
   0  -3   2   10.26    0.60
   0  -3   2    9.68    0.73
   0  -3   2    9.89    0.69
   0   3   2   10.13    0.50
   0   3   2   10.92    0.68
   0   3  -2   10.38    0.60
   0   3  -2   11.33    0.71
   0   3  -2    9.76    0.65
   0   3  -2    9.90    0.74
   0   3   2   10.08    0.61
   0   3  -2    9.50    0.59
   0   3  -2    9.70    0.47
   0   3   2    9.87    0.50
   0   3  -2    9.90    0.59
   0   3   2   10.44    0.53
  -1  -3  -2   37.35    1.13
   1  -3   2   38.89    1.60
  -1  -3  -2   38.10    1.27
  -1  -3  -2   38.48    1.34
   1  -3   2   38.57    1.32
   1  -3   2   35.43    1.36
  -1  -3  -2   37.99    1.51
   1  -3   2   39.53    1.60
  -1  -3  -2   39.46    1.32
   1  -3   2   37.63    1.38
   1  -3   2   39.19    1.35
   1  -3   2   37.00    1.30
  -1  -3  -2   38.40    1.50
   1  -3   2   36.61    1.40
  -1  -3  -2   36.29    1.48
  -1  -3  -2   36.97    1.37
  -1  -3  -2   37.59    1.30
   1  -3   2   37.46    1.71
  -1  -3  -2   38.21    1.49
  -1   3  -2   39.91    1.43
   1   3   2   37.35    1.02
   1   3   2   36.54    1.40
  -1   3  -2   37.94    1.36
   1   3   2   37.72    1.14
  -1   3  -2   38.76    1.24
  -1   3  -2   37.13    1.52
   1   3   2   37.12    1.37
  -1   3  -2   37.52    1.35
  -1   3  -2   39.96    1.49
  -1   3  -2   37.09    1.32
   2  -3   2   23.33    1.03
   2  -3   2   23.55    1.05
   2  -3   2   23.40    1.00
  -2  -3  -2   22.86    0.90
   2  -3   2   24.83    0.93
  -2  -3  -2   22.82    1.06
   2  -3   2   21.83    1.19
   2  -3   2   24.40    0.99
  -2  -3  -2   25.00    1.08
  -2  -3  -2   26.24    1.09
  -2  -3  -2   24.06    0.96
  -2  -3  -2   23.93    0.96
  -2  -3  -2   24.14    1.14
   2  -3   2   22.86    1.22
  -2  -3  -2   22.50    1.10
  -2  -3  -2   23.70    0.84
   2  -3   2   23.51    1.10
   2  -3   2   23.92    1.01
   2   3   2   23.41    0.77
   2   3   2   23.95    1.04
  -2   3  -2   23.69    1.04
  -2   3  -2   23.93    1.06
   2   3   2   23.69    0.95
  -2   3  -2   23.46    1.18
   2   3   2   22.57    0.96
  -2   3  -2   23.52    1.06
  -2   3  -2   21.54    1.00
   3  -3   2   67.82    2.44
   3  -3   2   71.86    2.18
  -3  -3  -2   73.76    2.00
   3  -3   2   72.09    2.15
  -3  -3  -2   71.78    2.10
   3  -3   2   72.87    2.12
   3  -3   2   72.23    2.24
   3  -3   2   71.47    2.13
  -3  -3  -2   72.90    1.91
   3  -3   2   67.85    2.41
  -3  -3  -2   70.56    1.98
   3  -3   2   73.33    1.91
  -3  -3  -2   73.77    2.28
  -3  -3  -2   68.40    2.19
   3  -3   2   70.87    2.08
  -3  -3  -2   71.94    2.07
   3  -3   2   70.45    2.12
  -3  -3  -2   71.80    2.32
   3  -3   2   70.86    1.93
   3   3   2   75.17    1.99
   3   3   2   70.89    2.04
  -3   3  -2   70.85    2.19
  -3   3  -2   70.43    2.37
   3   3   2   71.03    1.68
  -3   3  -2   69.76    2.16
  -3   3  -2   70.22    2.15
   3   3   2   74.36    1.98
   3   3   2   66.17    2.35
  -3   3  -2   69.91    2.24
  -3   3  -2   73.61    2.38
  -3   3  -2   75.95    2.32
   4  -3   2    0.39    0.17
  -4  -3  -2    0.45    0.21
  -4  -3  -2    0.41    0.14
  -4  -3  -2    0.35    0.16
   4  -3   2    0.99    0.22
   4  -3   2    0.19    0.17
  -4  -3  -2    0.49    0.16
  -4  -3  -2    0.54    0.15
  -4  -3  -2    0.42    0.18
  -4  -3  -2    0.61    0.17
   4  -3   2    0.24    0.14
  -4  -3  -2    0.89    0.19
   4  -3   2    0.76    0.27
   4  -3   2    0.49    0.16
   4  -3   2    0.45    0.19
   4  -3   2    0.63    0.13
   4  -3   2    0.49    0.12
   4  -3   2    0.54    0.18
  -4  -3  -2    0.42    0.13
  -4  -3  -2    0.36    0.14
  -4   3  -2    0.38    0.17
   4   3   2    0.45    0.06
  -4   3  -2    0.43    0.18
   4   3   2    0.54    0.08
   4   3   2    0.52    0.15
   4   3   2    0.42    0.13
   4   3   2    0.59    0.06
  -4   3  -2    0.35    0.22
  -4   3  -2    0.49    0.26
   4   3   2    0.53    0.08
   4   3   2    0.39    0.13
  -4   3  -2    0.33    0.19
  -4   3  -2    0.19    0.17
  -4   3  -2    0.56    0.22
  -4   3  -2    0.47    0.20
   4   3   2    0.29    0.13
  -5  -3  -2    6.07    0.59
   5  -3   2    7.34    0.29
   5  -3   2    5.96    0.52
   5  -3   2    7.09    0.53
   5  -3   2    6.49    0.65
  -5  -3  -2    6.89    0.39
  -5  -3  -2    6.92    0.44
  -5  -3  -2    6.72    0.52
   5  -3   2    7.03    0.75
  -5  -3  -2    6.32    0.55
   5  -3   2    6.85    0.46
  -5  -3  -2    7.16    0.47
  -5  -3  -2    6.72    0.41
  -5  -3  -2    6.60    0.59
   5  -3   2    6.61    0.30
  -5  -3  -2    6.97    0.46
   5  -3   2    7.68    0.63
   5  -3   2    7.02    0.51
   5   3   2    6.63    0.22
  -5   3  -2    6.93    0.65
  -5   3  -2    6.01    0.56
  -5   3  -2    8.07    0.66
  -5   3  -2    6.73    0.56
  -5   3  -2    6.69    0.68
   5   3   2    6.82    0.20
  -5   3  -2    5.83    0.65
  -5   3  -2    5.74    0.56
   5   3   2    7.23    0.46
  -5   3  -2    6.94    0.64
   5   3   2    6.67    0.52
  -5   3  -2    7.03    0.60
  -6  -3  -2    7.60    0.64
   6  -3   2    7.23    0.54
   6  -3   2    7.10    0.44
   6  -3   2    6.73    0.79
   6  -3   2    6.48    0.52
  -6  -3  -2    7.14    0.31
  -6  -3  -2    7.50    0.59
   6  -3   2    6.42    0.47
  -6  -3  -2    6.65    0.42
  -6  -3  -2    7.16    0.42
   6  -3   2    7.32    0.56
  -6  -3  -2    6.27    0.44
  -6  -3  -2    7.85    0.51
  -6  -3  -2    7.41    0.66
   6  -3   2    7.10    0.69
   6  -3   2    6.62    0.64
  -6  -3  -2    6.71    0.29
  -6  -3  -2    7.18    0.30
  -6  -3  -2    7.59    0.41
  -6  -3  -2    8.08    0.68
   6  -3   2    7.07    0.18
  -6   3  -2    7.55    0.73
   6   3   2    6.87    0.33
  -6   3  -2    7.43    0.64
   6   3   2    7.05    0.21
  -6   3  -2    7.55    0.60
  -6   3  -2    7.15    0.69
  -6   3  -2    6.53    0.61
  -6   3  -2    5.69    0.63
  -6   3  -2    6.37    0.64
  -6   3  -2    6.02    0.71
   6   3   2    7.20    0.24
  -6   3  -2    7.26    0.63
  -6   3  -2    7.94    0.74
  -7  -3  -2   20.11    0.52
   7  -3   2   20.40    1.14
  -7  -3  -2   19.63    1.15
   7  -3   2   20.10    0.99
  -7  -3  -2   21.36    0.89
  -7  -3  -2   20.08    0.65
   7  -3   2   20.03    0.92
   7  -3   2   17.52    1.13
  -7  -3  -2   19.15    1.11
   7  -3   2   19.51    0.75
   7  -3   2   19.92    0.92
  -7  -3  -2   19.58    0.87
  -7  -3  -2   19.34    0.99
  -7  -3  -2   19.60    0.62
  -7  -3  -2   20.70    1.31
   7  -3   2   19.92    0.78
  -7   3  -2   18.93    1.10
  -7   3  -2   18.64    1.09
  -7   3  -2   20.40    1.25
   7   3   2   20.03    0.45
  -7   3  -2   20.83    1.41
  -7   3  -2   19.95    1.15
  -7   3  -2   21.01    1.07
  -7   3  -2   18.55    1.00
   7   3   2   20.09    0.52
  -7   3  -2   19.90    1.25
  -7   3  -2   20.06    1.23
  -8  -3  -2    8.33    0.74
  -8  -3  -2    7.53    0.64
  -8  -3  -2    6.72    0.74
  -8  -3  -2    6.90    0.67
   8  -3   2    7.37    0.43
  -8  -3  -2    6.99    0.45
   8  -3   2    5.77    0.54
   8   3   2    7.66    0.28
   8   3   2    7.67    0.21
  -8   3  -2    7.08    0.62
  -8   3  -2    5.97    0.72
  -8   3  -2    6.93    0.71
  -8   3  -2    7.94    1.02
  -8   3  -2    7.48    0.76
  -8   3  -2    6.71    0.72
  -8   3  -2    8.22    0.77
  -9  -3  -2    0.65    0.22
  -9  -3  -2    0.37    0.22
   9  -3   2    0.70    0.05
  -9  -3  -2    0.69    0.22
  -9   3  -2    0.26    0.24
   9   3   2    0.63    0.07
  -9   3  -2    0.51    0.34
  -9   3  -2    0.39    0.32
  -9   3  -2    0.67    0.41
  -9   3  -2    1.12    0.38
   9   3   2    0.57    0.10
  -9  -4   2   12.98    1.01
  -9  -4   2   12.81    0.97
  -9  -4   2   12.63    0.56
  -9   4   2   10.99    1.05
   9   4  -2   14.27    0.44
   9   4  -2   13.64    0.34
  -9   4   2   14.71    1.23
  -9   4   2   13.03    1.17
  -9   4   2   14.64    1.07
  -9   4   2   13.66    1.35
  -8  -4   2    0.92    0.31
   8  -4  -2    0.63    0.22
  -8  -4   2    0.77    0.15
  -8  -4   2    0.99    0.24
  -8   4   2    1.34    0.39
   8   4  -2    0.96    0.13
  -8   4   2    0.86    0.38
   8   4  -2    1.09    0.08
  -8   4   2    0.54    0.39
  -8   4   2    0.71    0.42
  -8   4   2    1.12    0.32
  -8   4   2    0.90    0.38
   7  -4  -2    0.67    0.25
  -7  -4   2    0.98    0.30
  -7  -4   2    0.69    0.17
   7  -4  -2    0.59    0.26
  -7  -4   2    1.44    0.28
  -7  -4   2    0.93    0.20
   7  -4  -2    0.61    0.26
   7  -4  -2    0.54    0.37
   7  -4  -2    0.49    0.29
  -7  -4   2    0.64    0.19
  -7   4   2    1.11    0.30
  -7   4   2    0.72    0.26
  -7   4   2    0.42    0.22
  -7   4   2    0.54    0.29
  -7   4   2    0.26    0.19
  -7   4   2    0.81    0.31
   7   4  -2    0.81    0.07
  -7   4   2    0.11    0.30
   7   4  -2    0.76    0.11
  -6  -4   2    0.01    0.19
   6  -4  -2    0.15    0.11
   6  -4  -2    0.20    0.22
   6  -4  -2   -0.05    0.14
   6  -4  -2    0.33    0.28
  -6  -4   2   -0.01    0.11
   6  -4  -2    0.23    0.20
  -6  -4   2   -0.01    0.14
   6  -4  -2    0.25    0.13
  -6  -4   2    0.16    0.12
   6  -4  -2    0.27    0.17
  -6  -4   2    0.32    0.12
  -6  -4   2    0.39    0.17
  -6   4   2    0.45    0.16
  -6   4   2    0.24    0.23
  -6   4   2    0.27    0.22
  -6   4   2    0.18    0.19
  -6   4   2    0.03    0.23
   6   4  -2    0.29    0.05
  -6   4   2    0.15    0.23
  -6   4   2    0.23    0.24
  -6   4   2    0.20    0.29
  -6   4   2    0.06    0.25
   6   4  -2    0.32    0.09
  -5  -4   2    0.13    0.15
   5  -4  -2    0.09    0.15
   5  -4  -2    0.05    0.19
   5  -4  -2   -0.02    0.14
  -5  -4   2    0.19    0.13
   5  -4  -2    0.25    0.28
  -5  -4   2    0.21    0.14
  -5  -4   2    0.10    0.16
   5  -4  -2    0.15    0.15
  -5  -4   2   -0.03    0.14
   5  -4  -2    0.16    0.12
   5  -4  -2    0.27    0.12
  -5  -4   2    0.36    0.22
  -5  -4   2    0.15    0.13
   5  -4  -2    0.57    0.15
   5  -4  -2    0.11    0.24
   5  -4  -2    0.35    0.23
  -5   4   2   -0.05    0.14
   5   4  -2    0.00    0.18
  -5   4   2    0.59    0.30
  -5   4   2    0.12    0.22
   5   4  -2    0.36    0.16
  -5   4   2    0.07    0.16
   5   4  -2    0.54    0.18
   5   4  -2    0.19    0.06
  -5   4   2    0.15    0.26
   5   4  -2    0.19    0.05
  -5   4   2    0.14    0.20
  -5   4   2   -0.03    0.21
  -5   4   2    0.09    0.22
   4  -4  -2   11.13    0.71
   4  -4  -2   11.09    0.60
   4  -4  -2   10.41    0.74
   4  -4  -2   10.85    0.76
   4  -4  -2   11.95    0.81
   4  -4  -2   10.71    0.73
  -4  -4   2   10.68    0.74
  -4  -4   2   10.13    0.74
  -4  -4   2   10.48    0.73
  -4  -4   2   10.73    0.77
   4  -4  -2    9.68    0.76
  -4  -4   2   10.57    0.80
  -4  -4   2   11.72    0.68
  -4  -4   2   10.92    0.63
   4  -4  -2   10.32    0.84
   4  -4  -2   10.74    0.73
   4  -4  -2   10.68    0.98
  -4  -4   2   10.28    0.74
   4  -4  -2   11.10    0.90
  -4   4   2   12.34    0.87
   4   4  -2    9.93    0.57
   4   4  -2   11.13    0.35
   4   4  -2   10.27    0.89
   4   4  -2   11.59    0.80
  -4   4   2   11.87    0.96
  -4   4   2   10.60    0.78
  -4   4   2   11.13    0.78
  -4   4   2   11.45    0.84
   4   4  -2   11.27    0.69
  -4   4   2    9.96    0.77
  -4   4   2   11.54    0.79
   4   4  -2   10.65    0.29
  -4   4   2   10.99    0.93
   3  -4  -2    2.74    0.45
  -3  -4   2    3.08    0.37
   3  -4  -2    3.13    0.48
   3  -4  -2    2.71    0.54
   3  -4  -2    2.63    0.44
   3  -4  -2    2.82    0.39
  -3  -4   2    2.92    0.51
  -3  -4   2    3.47    0.42
  -3  -4   2    3.31    0.38
  -3  -4   2    2.99    0.50
   3  -4  -2    3.71    0.43
   3  -4  -2    3.70    0.62
  -3  -4   2    3.02    0.48
   3  -4  -2    2.47    0.41
   3  -4  -2    3.32    0.41
  -3  -4   2    3.54    0.46
   3  -4  -2    3.03    0.35
   3  -4  -2    3.14    0.53
   3   4  -2    2.67    0.41
   3   4  -2    2.28    0.46
  -3   4   2    3.47    0.47
   3   4  -2    3.31    0.41
  -3   4   2    2.50    0.45
  -3   4   2    3.51    0.52
  -3   4   2    3.12    0.49
   3   4  -2    3.34    0.14
  -3   4   2    3.77    0.42
  -3   4   2    3.03    0.58
  -3   4   2    4.11    0.52
   3   4  -2    3.92    0.48
  -2  -4   2    0.06    0.17
   2  -4  -2    0.15    0.15
   2  -4  -2    0.22    0.11
  -2  -4   2    0.17    0.10
   2  -4  -2    0.14    0.17
   2  -4  -2    0.16    0.15
   2  -4  -2    0.15    0.18
  -2  -4   2    0.04    0.09
  -2  -4   2    0.28    0.18
  -2  -4   2    0.09    0.17
   2  -4  -2    0.09    0.14
  -2  -4   2    0.38    0.21
   2  -4  -2    0.04    0.13
   2  -4  -2    0.01    0.14
   2  -4  -2   -0.14    0.10
  -2  -4   2    0.11    0.14
   2  -4  -2    0.07    0.10
   2   4  -2    0.36    0.20
  -2   4   2    0.20    0.13
   2   4  -2    0.13    0.04
  -2   4   2    0.20    0.10
  -2   4   2    0.02    0.12
   2   4  -2   -0.02    0.10
  -2   4   2   -0.08    0.13
  -2   4   2    0.09    0.15
  -2   4   2   -0.12    0.12
   2   4  -2    0.11    0.16
   2   4  -2    0.08    0.20
   2   4  -2    0.22    0.17
  -2   4   2    0.35    0.21
  -1  -4   2    5.89    0.52
   1  -4  -2    6.22    0.46
   1  -4  -2    6.04    0.67
   1  -4  -2    5.56    0.55
  -1  -4   2    5.71    0.66
   1  -4  -2    5.74    0.53
  -1  -4   2    5.41    0.57
   1  -4  -2    5.12    0.55
  -1  -4   2    5.50    0.59
  -1  -4   2    6.33    0.53
   1  -4  -2    6.51    0.68
  -1  -4   2    5.91    0.57
   1  -4  -2    5.93    0.54
  -1  -4   2    5.84    0.56
  -1  -4   2    6.97    0.67
   1  -4  -2    6.00    0.55
   1  -4  -2    6.26    0.53
  -1  -4   2    6.24    0.51
   1  -4  -2    6.45    0.67
   1  -4  -2    6.54    0.60
   1   4  -2    5.66    0.52
   1   4  -2    6.16    0.36
   1   4  -2    6.24    0.63
   1   4  -2    6.04    0.20
  -1   4   2    4.77    0.50
  -1   4   2    5.22    0.46
  -1   4   2    7.02    0.67
   1   4  -2    5.68    0.57
   1   4  -2    6.10    0.36
   1   4  -2    5.37    0.60
  -1   4   2    5.40    0.61
  -1   4   2    6.93    0.61
  -1   4   2    5.36    0.46
   1   4  -2    6.35    0.52
   0  -4  -2    7.34    0.59
   0  -4   2    7.45    0.67
   0  -4   2    6.79    0.56
   0  -4   2    8.84    0.68
   0  -4   2    7.03    0.75
   0  -4   2    7.12    0.72
   0  -4  -2    7.33    0.67
   0  -4   2    7.87    0.68
   0  -4  -2    7.95    0.63
   0  -4  -2    7.10    0.61
   0  -4   2    7.84    0.60
   0  -4  -2    7.21    0.59
   0  -4   2    6.57    0.65
   0  -4  -2    7.56    0.51
   0  -4  -2    7.85    0.74
   0  -4  -2    7.40    0.59
   0  -4   2    7.69    0.61
   0  -4  -2    8.51    0.71
   0  -4   2    6.41    0.58
   0  -4  -2    6.29    0.65
   0  -4  -2    7.15    0.72
   0   4  -2    6.70    0.58
   0   4  -2    7.46    0.67
   0   4  -2    7.74    0.62
   0   4  -2    5.77    0.61
   0   4  -2    7.03    0.69
   0   4   2    7.54    0.48
   0   4  -2    7.44    0.61
   0   4   2    6.98    0.49
   0   4  -2    7.37    0.37
   0   4   2    7.85    0.63
   0   4   2    7.70    0.70
   0   4   2    7.83    0.54
   0   4   2    7.67    0.64
   0   4  -2    6.99    0.57
   0   4   2    6.92    0.68
  -1  -4  -2   32.36    1.50
  -1  -4  -2   32.00    1.33
  -1  -4  -2   32.15    1.34
   1  -4   2   34.66    1.55
  -1  -4  -2   36.36    1.63
  -1  -4  -2   33.79    1.55
   1  -4   2   36.15    1.43
   1  -4   2   36.18    1.41
   1  -4   2   32.29    1.46
   1  -4   2   32.90    1.36
   1  -4   2   30.73    1.39
   1  -4   2   32.55    1.46
  -1  -4  -2   35.77    1.62
  -1  -4  -2   34.24    1.34
   1  -4   2   30.56    1.31
   1  -4   2   34.80    1.40
  -1  -4  -2   32.97    1.40
  -1  -4  -2   34.34    1.44
  -1  -4  -2   33.95    1.18
   1  -4   2   33.38    1.66
   1  -4   2   36.50    1.73
  -1   4  -2   33.25    1.40
   1   4   2   32.59    1.35
  -1   4  -2   34.26    1.40
  -1   4  -2   32.60    1.58
   1   4   2   33.52    1.38
  -1   4  -2   33.39    1.13
  -1   4  -2   34.38    1.44
   1   4   2   34.51    0.99
   1   4   2   34.47    1.46
  -1   4  -2   32.42    1.50
  -1   4  -2   32.98    1.53
   1   4   2   33.03    1.18
  -1   4  -2   34.94    1.40
   1   4   2   31.63    1.45
  -2  -4  -2   13.38    0.77
   2  -4   2   13.01    1.00
  -2  -4  -2   12.30    0.85
   2  -4   2   11.90    0.82
   2  -4   2   11.87    0.99
   2  -4   2   12.46    0.80
   2  -4   2   13.11    0.76
  -2  -4  -2   12.64    0.77
  -2  -4  -2   13.45    0.78
  -2  -4  -2   12.49    0.81
  -2  -4  -2   13.25    0.94
   2  -4   2   12.27    0.88
   2  -4   2   13.09    0.85
   2  -4   2   12.04    0.79
  -2  -4  -2   13.54    0.92
   2  -4   2   12.38    0.79
   2  -4   2   13.06    0.78
  -2  -4  -2   12.98    0.88
  -2  -4  -2   13.44    0.94
   2  -4   2   12.86    0.85
  -2  -4  -2   13.46    0.67
   2   4   2   12.37    0.34
  -2   4  -2   12.04    0.81
  -2   4  -2   13.59    0.85
   2   4   2   13.45    0.80
   2   4   2   13.01    0.78
   2   4   2   12.68    0.61
  -2   4  -2   13.09    0.92
  -2   4  -2   13.28    0.75
   2   4   2   12.90    0.82
  -2   4  -2   13.22    0.87
  -2   4  -2   13.76    0.97
  -2   4  -2   12.68    0.82
   2   4   2   13.41    0.41
   2   4   2   12.84    0.86
  -2   4  -2   11.22    0.91
  -3  -4  -2    1.93    0.38
  -3  -4  -2    1.51    0.34
  -3  -4  -2    1.68    0.32
  -3  -4  -2    2.02    0.31
  -3  -4  -2    2.02    0.37
  -3  -4  -2    1.71    0.41
   3  -4   2    1.99    0.38
   3  -4   2    1.55    0.37
  -3  -4  -2    1.53    0.37
   3  -4   2    2.41    0.41
   3  -4   2    2.01    0.32
  -3  -4  -2    2.03    0.31
   3  -4   2    1.99    0.36
   3  -4   2    1.49    0.35
   3  -4   2    2.29    0.45
   3  -4   2    1.39    0.37
  -3  -4  -2    2.34    0.48
  -3  -4  -2    2.08    0.37
   3  -4   2    1.94    0.33
   3  -4   2    1.43    0.32
  -3   4  -2    1.43    0.35
   3   4   2    1.96    0.31
   3   4   2    1.67    0.38
  -3   4  -2    1.31    0.34
  -3   4  -2    1.52    0.46
   3   4   2    1.86    0.33
  -3   4  -2    2.20    0.43
   3   4   2    2.59    0.39
   3   4   2    1.88    0.11
  -3   4  -2    1.46    0.40
   3   4   2    1.66    0.21
   3   4   2    1.79    0.11
  -3   4  -2    1.39    0.36
  -3   4  -2    2.04    0.41
  -3   4  -2    1.88    0.38
  -4  -4  -2    1.98    0.45
   4  -4   2    2.24    0.40
  -4  -4  -2    1.53    0.33
  -4  -4  -2    1.98    0.34
  -4  -4  -2    1.50    0.31
   4  -4   2    2.30    0.41
   4  -4   2    1.92    0.37
   4  -4   2    2.42    0.39
   4  -4   2    2.29    0.46
  -4  -4  -2    2.16    0.37
  -4  -4  -2    1.93    0.34
   4  -4   2    2.10    0.49
  -4  -4  -2    2.06    0.33
  -4  -4  -2    2.20    0.45
   4  -4   2    2.47    0.32
   4  -4   2    2.43    0.41
   4  -4   2    2.28    0.47
   4  -4   2    1.47    0.33
  -4  -4  -2    1.37    0.34
  -4   4  -2    1.78    0.44
  -4   4  -2    2.15    0.45
  -4   4  -2    2.33    0.46
   4   4   2    2.66    0.34
  -4   4  -2    1.45    0.36
  -4   4  -2    2.88    0.37
   4   4   2    1.77    0.19
   4   4   2    2.12    0.12
  -4   4  -2    2.54    0.59
   4   4   2    1.85    0.34
  -4   4  -2    2.93    0.50
   4   4   2    1.97    0.32
   4   4   2    2.03    0.12
   4   4   2    1.87    0.35
  -4   4  -2    2.24    0.48
   5  -4   2    2.60    0.55
  -5  -4  -2    2.53    0.37
  -5  -4  -2    3.11    0.34
  -5  -4  -2    2.79    0.56
   5  -4   2    2.86    0.47
   5  -4   2    2.37    0.25
  -5  -4  -2    2.87    0.32
   5  -4   2    2.64    0.42
  -5  -4  -2    2.80    0.52
   5  -4   2    3.19    0.49
  -5  -4  -2    1.79    0.42
   5  -4   2    1.93    0.35
  -5  -4  -2    2.59    0.40
  -5  -4  -2    2.07    0.34
   5  -4   2    2.83    0.45
   5  -4   2    2.21    0.52
   5   4   2    1.76    0.34
  -5   4  -2    2.87    0.59
  -5   4  -2    2.56    0.47
   5   4   2    2.92    0.16
  -5   4  -2    2.94    0.50
   5   4   2    3.09    0.41
  -5   4  -2    2.62    0.45
  -5   4  -2    3.42    0.57
  -5   4  -2    2.64    0.54
  -5   4  -2    3.35    0.52
  -5   4  -2    2.03    0.44
  -6  -4  -2    0.66    0.32
   6  -4   2    1.33    0.32
   6  -4   2    0.98    0.24
   6  -4   2    1.31    0.25
   6  -4   2    0.63    0.28
   6  -4   2    1.09    0.30
  -6  -4  -2    1.12    0.32
  -6  -4  -2    1.22    0.21
   6  -4   2    0.42    0.26
  -6  -4  -2    0.94    0.20
  -6  -4  -2    1.04    0.32
  -6   4  -2    0.90    0.31
   6   4   2    1.13    0.11
  -6   4  -2    0.81    0.34
  -6   4  -2    0.92    0.31
   6   4   2    1.11    0.09
  -6   4  -2    0.85    0.28
  -6   4  -2    1.15    0.41
  -6   4  -2    0.85    0.36
   7  -4   2    3.42    0.50
  -7  -4  -2    3.56    0.23
  -7  -4  -2    3.37    0.60
  -7  -4  -2    3.63    0.65
   7  -4   2    3.00    0.37
  -7  -4  -2    3.37    0.40
   7  -4   2    2.50    0.48
  -7   4  -2    3.31    0.67
   7   4   2    3.76    0.19
  -7   4  -2    3.97    0.72
  -7   4  -2    3.03    0.56
  -7   4  -2    2.57    0.47
  -7   4  -2    3.11    0.70
   7   4   2    3.77    0.15
  -8  -4  -2    3.73    0.66
  -8  -4  -2    4.69    0.19
  -8  -4  -2    4.92    0.73
  -8  -4  -2    5.00    0.45
  -8   4  -2    5.00    0.81
   8   4   2    4.87    0.17
  -8   4  -2    4.27    0.90
  -8   4  -2    4.58    0.79
  -8   4  -2    3.57    0.62
   8   4   2    4.84    0.23
  -8   4  -2    4.87    0.57
  -7  -5   2    2.05    0.56
   7  -5  -2    2.66    0.48
   7  -5  -2    2.35    0.52
  -7   5   2    2.00    0.35
   7   5  -2    1.89    0.16
   7   5  -2    1.88    0.12
  -7   5   2    2.03    0.50
  -6  -5   2    3.32    0.40
   6  -5  -2    3.23    0.55
  -6  -5   2    3.58    0.67
   6  -5  -2    3.98    0.65
  -6  -5   2    3.09    0.40
  -6   5   2    3.75    0.66
  -6   5   2    3.66    0.68
  -6   5   2    4.03    0.82
   6   5  -2    3.82    0.16
   6   5  -2    3.60    0.20
  -5  -5   2    2.11    0.37
   5  -5  -2    2.09    0.48
   5  -5  -2    1.75    0.43
  -5  -5   2    2.13    0.50
  -5  -5   2    2.13    0.47
   5  -5  -2    2.37    0.60
  -5  -5   2    2.14    0.45
  -5  -5   2    2.58    0.41
  -5   5   2    3.00    0.52
  -5   5   2    1.63    0.45
  -5   5   2    2.75    0.64
   5   5  -2    2.22    0.15
   5   5  -2    2.25    0.13
   4  -5  -2    1.41    0.28
  -4  -5   2    1.36    0.28
  -4  -5   2    1.95    0.38
   4  -5  -2    1.44    0.46
   4  -5  -2    1.45    0.32
  -4  -5   2    1.84    0.61
   4  -5  -2    1.42    0.34
   4  -5  -2    1.02    0.31
  -4  -5   2    1.63    0.36
   4  -5  -2    0.92    0.45
  -4  -5   2    0.98    0.33
   4  -5  -2    1.08    0.33
   4   5  -2    1.52    0.11
  -4   5   2    1.51    0.40
  -4   5   2    1.52    0.48
  -4   5   2    0.94    0.36
   4   5  -2    1.57    0.13
  -4   5   2    1.47    0.41
   3  -5  -2    3.76    0.43
   3  -5  -2    4.02    0.79
  -3  -5   2    3.94    0.72
   3  -5  -2    3.06    0.52
  -3  -5   2    3.17    0.53
   3  -5  -2    4.61    0.81
   3  -5  -2    3.40    0.85
   3  -5  -2    4.12    0.61
  -3  -5   2    3.69    0.54
  -3  -5   2    2.83    0.42
   3  -5  -2    3.49    0.54
  -3  -5   2    2.93    0.55
  -3  -5   2    3.32    0.51
  -3  -5   2    2.73    0.50
   3  -5  -2    3.31    0.65
   3   5  -2    4.40    0.50
  -3   5   2    4.32    0.65
   3   5  -2    3.44    0.51
  -3   5   2    2.55    0.51
  -3   5   2    3.20    0.50
  -3   5   2    3.79    0.71
  -3   5   2    3.61    0.53
   3   5  -2    3.48    0.18
  -3   5   2    3.51    0.56
   3   5  -2    3.57    0.56
   3   5  -2    3.33    0.61
  -2  -5   2    0.83    0.30
  -2  -5   2    0.34    0.27
   2  -5  -2    0.84    0.28
   2  -5  -2    0.65    0.22
   2  -5  -2    1.04    0.32
  -2  -5   2    0.73    0.25
   2  -5  -2    0.78    0.30
  -2  -5   2    0.40    0.28
  -2  -5   2    0.91    0.27
   2  -5  -2    0.69    0.18
   2  -5  -2    0.86    0.32
   2  -5  -2    0.79    0.29
  -2  -5   2    1.43    0.41
  -2  -5   2    0.75    0.18
  -2  -5   2    0.82    0.27
   2  -5  -2    0.48    0.23
   2  -5  -2    0.37    0.31
   2  -5  -2    0.90    0.29
   2   5  -2    0.34    0.30
  -2   5   2    0.79    0.35
  -2   5   2    1.41    0.27
  -2   5   2    0.70    0.24
   2   5  -2    0.76    0.09
   2   5  -2    1.02    0.33
  -2   5   2    0.91    0.32
   2   5  -2    1.19    0.26
   2   5  -2    0.67    0.19
  -2   5   2    1.56    0.41
  -2   5   2    0.93    0.26
  -2   5   2    0.52    0.27
   2   5  -2    0.77    0.25
   1  -5  -2    9.96    1.05
  -1  -5   2    8.71    0.72
  -1  -5   2   10.02    0.75
   1  -5  -2    9.10    0.77
  -1  -5   2    8.47    0.85
   1  -5  -2    9.79    0.93
  -1  -5   2   10.57    0.85
   1  -5  -2    9.13    0.75
  -1  -5   2    9.48    0.82
   1  -5  -2    9.01    0.79
  -1  -5   2    8.74    0.85
   1  -5  -2    9.71    1.29
   1  -5  -2    9.51    0.64
  -1  -5   2    9.49    0.82
  -1  -5   2    9.10    0.72
  -1  -5   2    9.89    0.87
   1  -5  -2   10.37    0.81
   1  -5  -2    9.09    0.82
   1  -5  -2    9.87    0.75
  -1   5   2   10.53    0.71
  -1   5   2   10.27    0.83
   1   5  -2    9.68    0.82
   1   5  -2   10.00    0.30
  -1   5   2    9.84    0.68
   1   5  -2    9.34    0.85
   1   5  -2    9.69    0.74
   1   5  -2    9.65    0.87
   1   5  -2   10.82    0.82
  -1   5   2    7.90    0.76
  -1   5   2    8.85    0.83
  -1   5   2    8.93    0.88
   0  -5  -2   23.79    1.47
   0  -5  -2   23.89    1.39
   0  -5   2   23.23    1.37
   0  -5   2   27.40    1.83
   0  -5  -2   24.37    1.26
   0  -5   2   24.67    1.42
   0  -5   2   24.31    1.24
   0  -5  -2   22.03    1.46
   0  -5   2   25.39    1.26
   0  -5  -2   23.93    1.40
   0  -5  -2   26.16    1.32
   0  -5  -2   22.74    1.25
   0  -5   2   23.02    1.36
   0  -5   2   26.54    1.47
   0  -5   2   25.25    1.25
   0  -5   2   24.79    1.30
   0  -5  -2   24.61    1.09
   0  -5   2   21.53    1.24
   0  -5  -2   25.44    1.54
   0  -5  -2   24.71    1.24
   0   5   2   23.54    1.05
   0   5  -2   24.25    1.29
   0   5   2   25.61    1.14
   0   5  -2   22.94    1.40
   0   5  -2   23.21    1.19
   0   5   2   24.30    1.37
   0   5  -2   23.51    1.37
   0   5   2   26.56    1.35
   0   5   2   23.47    1.71
   0   5  -2   23.02    1.02
   0   5   2   23.32    1.40
   0   5  -2   24.36    1.40
   0   5  -2   23.30    1.19
   1  -5   2    1.68    0.37
   1  -5   2    2.47    0.60
   1  -5   2    1.43    0.40
   1  -5   2    1.99    0.44
   1  -5   2    2.14    0.45
   1  -5   2    2.25    0.46
  -1  -5  -2    1.93    0.40
  -1  -5  -2    2.08    0.53
  -1  -5  -2    1.49    0.44
  -1  -5  -2    2.14    0.45
   1  -5   2    1.92    0.41
  -1  -5  -2    2.67    0.57
   1  -5   2    2.11    0.48
  -1  -5  -2    2.66    0.44
   1  -5   2    1.65    0.44
  -1  -5  -2    3.31    0.55
  -1  -5  -2    2.60    0.53
   1  -5   2    3.19    0.53
   1   5   2    2.61    0.49
  -1   5  -2    1.72    0.46
  -1   5  -2    1.84    0.41
   1   5   2    2.45    0.34
  -1   5  -2    1.87    0.47
   1   5   2    2.03    0.14
   1   5   2    3.35    0.59
   1   5   2    2.07    0.42
   1   5   2    2.12    0.43
  -1   5  -2    2.67    0.49
  -1   5  -2    2.93    0.56
   2  -5   2    5.42    0.62
   2  -5   2    6.39    0.60
   2  -5   2    6.79    0.86
   2  -5   2    5.94    0.63
   2  -5   2    6.02    0.59
  -2  -5  -2    6.95    0.67
   2  -5   2    5.92    0.69
  -2  -5  -2    6.63    0.70
   2  -5   2    5.92    0.62
  -2  -5  -2    5.94    0.60
  -2  -5  -2    7.07    0.79
   2  -5   2    5.99    0.66
  -2  -5  -2    7.93    0.82
  -2  -5  -2    6.76    0.68
  -2  -5  -2    6.05    0.70
   2  -5   2    8.06    0.65
   2  -5   2    5.07    0.79
   2  -5   2    7.23    0.60
   2   5   2    6.14    0.62
  -2   5  -2    5.54    0.67
  -2   5  -2    6.08    0.78
   2   5   2    5.90    0.69
  -2   5  -2    7.34    0.70
  -2   5  -2    6.83    0.73
  -2   5  -2    6.07    0.74
   2   5   2    5.73    0.68
   2   5   2    7.94    0.70
   2   5   2    6.65    0.23
  -2   5  -2    7.19    0.69
  -2   5  -2    6.92    0.69
   2   5   2    6.57    0.23
   3  -5   2    1.55    0.33
  -3  -5  -2    1.45    0.47
   3  -5   2    1.00    0.31
   3  -5   2    2.13    0.47
  -3  -5  -2    0.81    0.24
   3  -5   2    1.44    0.42
   3  -5   2    1.83    0.35
  -3  -5  -2    1.42    0.36
  -3  -5  -2    1.29    0.31
  -3  -5  -2    0.87    0.34
   3  -5   2    2.03    0.44
   3  -5   2    2.69    0.67
  -3  -5  -2    1.52    0.37
  -3  -5  -2    1.56    0.42
   3  -5   2    0.75    0.25
   3   5   2    2.15    0.43
  -3   5  -2    0.94    0.36
   3   5   2    1.52    0.13
   3   5   2    1.69    0.39
  -3   5  -2    1.01    0.29
  -3   5  -2    1.08    0.41
  -3   5  -2    1.38    0.41
  -3   5  -2    1.04    0.35
   3   5   2    1.42    0.11
  -3   5  -2    1.06    0.37
  -4  -5  -2    0.36    0.21
   4  -5   2    0.52    0.22
  -4  -5  -2   -0.22    0.26
   4  -5   2    0.09    0.24
  -4  -5  -2    0.14    0.37
   4  -5   2    0.41    0.36
   4  -5   2    0.22    0.23
  -4  -5  -2    0.27    0.25
  -4  -5  -2    0.30    0.28
  -4  -5  -2    0.40    0.18
  -4  -5  -2    0.98    0.28
  -4   5  -2   -0.01    0.22
   4   5   2    0.47    0.23
  -4   5  -2    0.62    0.28
  -4   5  -2    0.88    0.33
   4   5   2    0.69    0.25
  -4   5  -2    0.25    0.15
   4   5   2    0.41    0.08
   4   5   2    0.40    0.07
  -4   5  -2   -0.05    0.25
  -5  -5  -2   -0.04    0.11
  -5  -5  -2   -0.17    0.21
   5  -5   2   -0.21    0.16
  -5  -5  -2   -0.04    0.15
  -5  -5  -2   -0.01    0.11
  -5   5  -2    0.01    0.22
   5   5   2    0.04    0.05
  -5   5  -2    0.07    0.12
   5   5   2    0.40    0.23
  -6  -5  -2    0.82    0.37
  -6  -5  -2    0.51    0.21
  -6  -5  -2    1.61    0.50
   6  -5   2    0.47    0.28
  -6   5  -2    0.63    0.27
   6   5   2    0.58    0.09
  -6   5  -2    0.57    0.31
   6   5   2    0.54    0.09
  -7  -5  -2    0.41    0.14
  -7  -5  -2    0.54    0.38
   7  -5   2    0.38    0.28
  -7  -5  -2    0.28    0.30
  -7   5  -2    0.17    0.27
  -7   5  -2    0.24    0.38
  -7   5  -2    0.40    0.26
   7   5   2    0.50    0.10
  -7   5  -2    0.00    0.42
   7   5   2    0.46    0.09
   4  -6  -2    0.20    0.18
  -4  -6   2   -0.14    0.20
  -4  -6   2    0.44    0.33
  -4  -6   2    0.38    0.15
  -4  -6   2   -0.03    0.23
   4  -6  -2   -0.16    0.24
   4   6  -2    0.30    0.08
   4   6  -2    0.17    0.07
  -4   6   2   -0.04    0.23
  -4   6   2   -0.32    0.43
  -3  -6   2    0.26    0.26
  -3  -6   2    0.77    0.35
  -3  -6   2    0.69    0.25
   3  -6  -2    0.74    0.28
  -3  -6   2    0.57    0.21
   3  -6  -2    0.23    0.29
   3  -6  -2   -0.08    0.41
   3   6  -2    0.70    0.21
   3   6  -2    0.51    0.09
   3   6  -2    0.38    0.08
  -3   6   2    0.67    0.37
  -2  -6   2    8.45    0.89
   2  -6  -2    8.85    0.83
  -2  -6   2    9.30    0.80
   2  -6  -2    7.95    0.78
   2  -6  -2    8.39    0.99
  -2  -6   2    9.72    0.89
  -2  -6   2    8.68    0.87
   2  -6  -2    8.42    1.06
  -2  -6   2    8.03    0.91
  -2   6   2   10.95    0.96
  -2   6   2    8.36    0.89
   2   6  -2    8.33    0.29
   2   6  -2    7.49    0.74
  -1  -6   2    1.22    0.45
   1  -6  -2    1.46    0.49
  -1  -6   2    0.77    0.47
   1  -6  -2    1.84    0.47
   1  -6  -2    1.29    0.40
  -1  -6   2    1.34    0.44
  -1  -6   2    1.05    0.39
  -1  -6   2    1.43    0.37
   1  -6  -2    0.45    0.39
   1  -6  -2    1.80    0.55
   1   6  -2    1.40    0.13
   1   6  -2    1.66    0.41
  -1   6   2    1.33    0.42
   0  -6   2    1.29    0.42
   0  -6  -2    1.83    0.54
   0  -6  -2    1.91    0.59
   0  -6   2    1.82    0.49
   0  -6   2    1.20    0.42
   0  -6  -2    1.50    0.39
   0  -6   2    1.73    0.51
   0  -6  -2    1.37    0.40
   0  -6  -2    1.07    0.43
   0  -6   2    1.75    0.40
   0   6   2    2.31    0.51
   0   6  -2    2.33    0.44
   0   6  -2    1.58    0.48
   0   6  -2    1.72    0.14
   0   6   2    1.71    0.14
   0   6  -2    1.50    0.45
   1  -6   2    1.05    0.39
   1  -6   2    1.26    0.36
   1  -6   2    1.19    0.45
  -1  -6  -2    1.24    0.36
   1  -6   2    0.79    0.30
  -1  -6  -2    1.55    0.41
  -1  -6  -2    1.04    0.39
   1  -6   2    0.81    0.47
  -1  -6  -2    0.94    0.33
  -1   6  -2    1.18    0.35
  -1   6  -2    0.67    0.39
   1   6   2    1.12    0.13
  -1   6  -2    1.68    0.33
  -2  -6  -2    1.00    0.35
   2  -6   2    1.66    0.44
   2  -6   2    1.67    0.46
   2  -6   2    1.33    0.61
   2  -6   2    1.02    0.47
   2  -6   2    1.43    0.40
  -2  -6  -2    1.75    0.61
  -2  -6  -2    2.25    0.64
  -2  -6  -2    1.67    0.39
  -2  -6  -2    3.06    0.56
  -2   6  -2    1.84    0.50
   2   6   2    1.75    0.14
  -2   6  -2    2.21    0.54
   2   6   2    1.77    0.43
  -2   6  -2    1.97    0.40
   3  -6   2    0.44    0.30
  -3  -6  -2   -0.34    0.30
  -3  -6  -2    0.25    0.10
  -3  -6  -2   -0.08    0.23
  -3  -6  -2    0.17    0.19
   3  -6   2    0.56    0.21
  -3  -6  -2    0.06    0.25
   3   6   2    0.21    0.26
  -3   6  -2    0.48    0.35
  -3   6  -2   -0.05    0.37
   3   6   2    0.41    0.09
  -3   6  -2   -0.17    0.32
 -11   0   3   -0.08    0.12
 -11   0   3   -0.18    0.16
 -11   0   3   -0.01    0.16
  11   0  -3    0.30    0.18
 -11   0   3   -0.56    0.26
  11   0  -3    0.07    0.07
 -10   0   3    0.13    0.15
 -10   0   3    0.01    0.14
 -10   0   3   -0.24    0.21
 -10   0   3    0.30    0.14
  10   0  -3   -0.15    0.10
  10   0  -3   -0.05    0.20
 -10   0   3    0.14    0.24
 -10   0   3    0.29    0.22
 -10   0   3    0.24    0.12
   9   0  -3   58.45    1.89
  -9   0   3   61.56    2.04
   9   0  -3   59.66    1.56
  -9   0   3   67.76    2.35
  -9   0   3   58.31    1.46
   9   0  -3   60.09    2.02
  -9   0   3   60.74    1.66
  -9   0   3   61.99    1.58
  -9   0   3   58.00    1.87
  -9   0   3   60.09    2.63
  -9   0   3   57.86    2.23
  -9   0   3   61.46    1.80
   8   0  -3   19.36    0.54
   8   0  -3   18.80    0.66
  -8   0   3   17.62    0.98
   8   0  -3   18.56    0.82
  -8   0   3   18.84    0.62
  -8   0   3   19.06    0.74
   8   0  -3   19.71    0.96
   8   0  -3   18.71    0.41
   8   0  -3   20.11    0.87
  -8   0   3   18.23    0.92
  -8   0   3   18.95    0.61
   8   0  -3   17.89    1.23
  -8   0   3   20.46    0.83
  -8   0   3   17.59    1.24
  -8   0   3   19.73    0.65
   8   0  -3   19.77    0.78
  -8   0   3   18.13    0.74
  -8   0   3   17.84    0.85
  -8   0   3   18.77    1.09
  -7   0   3    0.18    0.06
   7   0  -3    0.21    0.06
  -7   0   3    0.03    0.06
  -7   0   3   -0.01    0.09
  -7   0   3    0.13    0.07
  -7   0   3   -0.08    0.10
   7   0  -3    0.05    0.08
   7   0  -3    0.05    0.05
   7   0  -3    0.01    0.10
   7   0  -3    0.15    0.20
  -7   0   3    0.11    0.10
  -7   0   3    0.10    0.12
   7   0  -3    0.06    0.07
   7   0  -3    0.06    0.06
   7   0  -3    0.03    0.04
  -7   0   3    0.04    0.06
  -7   0   3    0.08    0.06
  -6   0   3    4.51    0.17
   6   0  -3    4.93    0.40
   6   0  -3    4.53    0.21
  -6   0   3    4.18    0.27
  -6   0   3    4.21    0.34
   6   0  -3    4.37    0.31
   6   0  -3    4.37    0.73
   6   0  -3    4.63    0.11
   6   0  -3    4.65    0.25
   6   0  -3    4.39    0.27
  -6   0   3    4.27    0.12
  -6   0   3    4.96    0.26
   6   0  -3    4.49    0.16
   6   0  -3    4.51    0.33
  -6   0   3    4.72    0.37
   6   0  -3    4.86    0.21
  -6   0   3    4.67    0.24
  -6   0   3    4.72    0.24
   5   0  -3    0.42    0.18
   5   0  -3    0.42    0.07
  -5   0   3    0.45    0.08
   5   0  -3    0.25    0.12
   5   0  -3    0.42    0.09
   5   0  -3    0.32    0.10
  -5   0   3    0.39    0.03
  -5   0   3    0.52    0.14
   5   0  -3    0.48    0.09
  -5   0   3    0.47    0.09
  -5   0   3    0.50    0.13
  -5   0   3    0.43    0.05
  -5   0   3    0.50    0.17
  -5   0   3    0.35    0.08
   5   0  -3    0.40    0.02
   5   0  -3    0.50    0.12
  -5   0   3    0.65    0.11
  -5   0   3    0.51    0.08
   5   0  -3    0.44    0.05
  -5   0   3    0.40    0.08
  -5   0   3    0.11    0.14
   5   0  -3    0.50    0.06
  -4   0   3    0.03    0.05
   4   0  -3   -0.01    0.03
   4   0  -3    0.10    0.05
  -4   0   3    0.13    0.05
   4   0  -3    0.04    0.03
   4   0  -3    0.08    0.06
  -4   0   3    0.05    0.03
  -4   0   3    0.06    0.02
  -4   0   3    0.05    0.03
  -4   0   3    0.08    0.04
   4   0  -3    0.06    0.03
  -4   0   3    0.00    0.02
  -4   0   3    0.04    0.08
   4   0  -3    0.06    0.01
  -4   0   3    0.06    0.07
  -4   0   3    0.00    0.03
  -4   0   3    0.04    0.01
   4   0  -3    0.14    0.11
  -4   0   3   -0.02    0.05
   4   0  -3    0.02    0.03
  -4   0   3    0.06    0.03
   4   0  -3    0.05    0.02
   4   0  -3    0.01    0.03
   3   0  -3  132.32    2.74
  -3   0   3  134.01    3.06
   3   0  -3  132.61    2.84
  -2   0   3    3.09    0.19
  -2   0   3    2.89    0.22
   2   0  -3    3.28    0.15
  -2   0   3    3.33    0.16
  -2   0   3    3.07    0.16
  -2   0   3    3.42    0.14
   2   0  -3    3.26    0.14
   2   0  -3    3.36    0.20
  -2   0   3    3.38    0.18
  -2   0   3    3.37    0.12
   2   0  -3    3.50    0.17
  -2   0   3    3.53    0.16
   2   0  -3    3.22    0.09
   2   0  -3    3.19    0.24
  -1   0   3  646.23   18.91
   0   0  -3    4.11    0.16
   0   0  -3    4.04    0.16
   0   0   3    4.14    0.12
   0   0  -3    4.07    0.12
   0   0   3    4.28    0.19
   0   0  -3    4.27    0.24
   0   0  -3    4.18    0.15
   0   0   3    4.03    0.17
   0   0  -3    3.98    0.17
   0   0   3    4.14    0.16
   0   0  -3    4.14    0.19
   0   0   3    4.32    0.24
   0   0  -3    3.87    0.16
   0   0   3    4.50    0.16
   1   0   3    4.57    0.23
  -1   0  -3    4.43    0.16
  -1   0  -3    4.53    0.12
   1   0   3    4.41    0.18
  -1   0  -3    4.49    0.23
   1   0   3    4.67    0.20
  -1   0  -3    4.64    0.20
   1   0   3    4.19    0.27
   1   0   3    4.50    0.19
   2   0   3    2.27    0.08
   2   0   3    2.35    0.06
  -2   0  -3    2.34    0.08
  -2   0  -3    2.36    0.06
  -2   0  -3    2.06    0.14
   2   0   3    2.49    0.14
  -2   0  -3    2.28    0.14
  -2   0  -3    2.40    0.09
  -2   0  -3    2.27    0.16
  -2   0  -3    2.29    0.06
  -2   0  -3    2.11    0.19
   2   0   3    2.16    0.11
   2   0   3    2.43    0.19
   2   0   3    2.27    0.14
  -2   0  -3    2.19    0.12
  -2   0  -3    2.42    0.23
   2   0   3    2.28    0.06
  -3   0  -3    7.65    0.41
   3   0   3    6.60    0.37
  -3   0  -3    5.94    0.48
  -3   0  -3    7.31    0.16
  -3   0  -3    7.48    0.26
  -3   0  -3    6.34    0.24
   3   0   3    7.75    0.26
  -3   0  -3    6.01    0.26
  -3   0  -3    5.97    0.30
  -3   0  -3    7.36    0.19
  -3   0  -3    7.27    0.32
   3   0   3    7.44    0.34
   3   0   3    7.10    0.19
  -3   0  -3    7.39    0.34
  -4   0  -3   20.08    0.68
  -4   0  -3   20.22    0.63
   4   0   3   18.23    0.55
   4   0   3   20.71    0.62
  -4   0  -3   20.46    0.67
  -4   0  -3   20.49    0.46
  -4   0  -3   20.50    0.57
  -4   0  -3   20.73    0.82
  -4   0  -3   18.47    0.46
   4   0   3   20.42    0.61
  -4   0  -3   21.44    1.04
   4   0   3   21.06    0.58
  -4   0  -3   20.80    0.55
  -4   0  -3   20.66    0.61
  -5   0  -3   18.96    0.69
  -5   0  -3   18.59    0.56
  -5   0  -3   18.79    0.50
  -5   0  -3   18.41    0.44
  -5   0  -3   17.01    1.02
  -5   0  -3   18.64    0.61
  -5   0  -3   17.26    0.59
   5   0   3   18.80    0.60
  -5   0  -3   18.18    0.55
   5   0   3   18.88    0.60
  -5   0  -3   17.98    0.43
  -5   0  -3   19.21    0.69
  -5   0  -3   18.47    0.55
  -5   0  -3   18.05    0.84
  -5   0  -3   19.23    0.60
   5   0   3   18.60    0.51
  -6   0  -3   10.81    0.33
   6   0   3   10.43    0.32
   6   0   3   10.10    0.24
  -6   0  -3   11.90    0.56
  -6   0  -3    9.42    0.25
   6   0   3   10.46    0.43
  -6   0  -3   10.63    0.52
  -6   0  -3   10.62    0.44
  -6   0  -3   10.21    0.84
   6   0   3   10.91    0.30
  -6   0  -3   10.84    0.39
  -6   0  -3   10.63    0.45
  -6   0  -3   10.47    0.44
  -6   0  -3   10.46    0.66
   6   0   3   11.19    0.45
   6   0   3    9.63    0.45
  -6   0  -3   10.14    0.39
   7   0   3    0.15    0.07
  -7   0  -3    0.18    0.05
   7   0   3    0.09    0.05
   7   0   3    0.12    0.08
  -7   0  -3    0.17    0.06
  -7   0  -3    0.05    0.13
  -7   0  -3    0.04    0.09
  -7   0  -3    0.29    0.10
  -7   0  -3    0.21    0.05
   7   0   3    0.36    0.12
  -7   0  -3    0.18    0.06
  -7   0  -3    0.07    0.10
  -7   0  -3    0.12    0.07
  -7   0  -3    0.07    0.12
   7   0   3    0.19    0.04
  -8   0  -3    0.66    0.19
  -8   0  -3    0.68    0.14
   8   0   3    0.72    0.08
   8   0   3    0.49    0.16
  -8   0  -3    0.72    0.08
  -8   0  -3    0.94    0.41
  -8   0  -3    0.54    0.16
  -8   0  -3    0.66    0.20
  -8   0  -3    0.59    0.08
   8   0   3    0.72    0.10
   8   0   3    0.82    0.13
  -8   0  -3    0.53    0.07
  -8   0  -3    0.66    0.26
  -8   0  -3    0.63    0.15
   8   0   3    0.81    0.07
  -8   0  -3    0.31    0.15
   9   0   3   36.96    0.89
  -9   0  -3   37.97    2.12
  -9   0  -3   35.85    1.33
  -9   0  -3   36.61    1.24
  -9   0  -3   38.83    1.72
 -10   0  -3    5.11    0.45
 -10   0  -3    4.68    0.88
 -10   0  -3    4.59    0.72
 -11   0  -3    0.61    0.25
 -11   0  -3    1.42    0.41
  11   0   3    0.59    0.05
 -11   0  -3    0.15    0.21
 -11  -1   3    0.87    0.29
 -11  -1   3    0.98    0.18
  11  -1  -3    0.91    0.13
  11  -1  -3    0.62    0.32
 -11  -1   3    0.69    0.22
 -11   1   3    0.62    0.18
 -11   1   3    0.18    0.29
 -11   1   3    0.72    0.35
 -11   1   3    0.39    0.42
  11   1  -3    0.91    0.13
 -11   1   3    0.66    0.25
 -10  -1   3    0.81    0.16
 -10  -1   3    0.95    0.33
  10  -1  -3    1.00    0.12
 -10  -1   3    1.07    0.24
  10  -1  -3    1.15    0.05
 -10  -1   3    0.77    0.19
  10  -1  -3    1.21    0.33
  10   1  -3    0.95    0.40
  10   1  -3    0.55    0.24
  10   1  -3    0.80    0.22
 -10   1   3    0.58    0.38
 -10   1   3    1.13    0.29
 -10   1   3    1.11    0.27
 -10   1   3    0.53    0.24
  10   1  -3    0.96    0.11
  -9  -1   3    7.50    0.45
  -9  -1   3    7.89    0.35
  -9  -1   3    7.23    0.66
  -9  -1   3    8.11    0.69
   9  -1  -3    8.26    0.31
   9  -1  -3    6.71    0.64
  -9  -1   3    8.77    0.44
   9  -1  -3    8.00    0.19
  -9  -1   3    8.63    0.58
  -9  -1   3    8.84    0.91
  -9  -1   3    6.80    0.53
   9  -1  -3    8.04    0.46
   9  -1  -3    6.49    0.47
  -9  -1   3    7.84    0.45
   9  -1  -3    9.35    0.98
  -9  -1   3    7.99    0.44
  -9   1   3    8.49    0.60
  -9   1   3    7.59    0.69
  -9   1   3    8.12    0.58
   9   1  -3    8.77    0.60
  -9   1   3    8.45    0.72
   9   1  -3    6.77    0.60
  -9   1   3    7.46    0.56
  -9   1   3    7.31    0.88
   9   1  -3    6.17    0.78
  -9   1   3    7.16    0.68
   9   1  -3    7.96    0.57
  -9   1   3    6.81    0.66
   8  -1  -3   46.15    1.64
  -8  -1   3   42.81    1.18
  -8  -1   3   42.22    1.34
   8  -1  -3   42.62    0.99
   8  -1  -3   42.69    1.20
  -8  -1   3   42.68    1.37
   8  -1  -3   42.73    1.26
  -8  -1   3   45.69    2.05
   8  -1  -3   40.99    1.18
  -8  -1   3   42.63    1.62
  -8  -1   3   43.32    1.15
   8  -1  -3   41.41    1.63
   8  -1  -3   41.98    1.24
  -8  -1   3   42.94    1.39
  -8  -1   3   43.33    1.03
   8  -1  -3   42.12    2.05
   8  -1  -3   41.39    1.28
  -8  -1   3   43.56    1.29
   8   1  -3   44.01    2.02
  -8   1   3   42.94    1.11
  -8   1   3   42.50    1.71
  -8   1   3   42.39    1.28
  -8   1   3   42.84    1.48
  -8   1   3   42.31    1.36
  -8   1   3   43.64    1.69
   8   1  -3   42.11    1.25
  -8   1   3   41.64    2.04
  -8   1   3   42.76    1.44
  -8   1   3   42.20    1.52
   8   1  -3   46.09    1.68
  -8   1   3   43.73    1.22
   8   1  -3   41.32    1.46
  -7  -1   3   36.65    0.96
   7  -1  -3   36.18    1.15
  -7  -1   3   36.47    1.00
   7  -1  -3   36.08    0.86
   7  -1  -3   35.76    1.00
  -7  -1   3   36.49    1.16
  -7  -1   3   37.22    0.87
   7  -1  -3   37.24    1.13
  -7  -1   3   40.75    1.80
  -7  -1   3   37.13    1.14
  -7  -1   3   36.92    1.09
   7  -1  -3   36.31    1.41
   7  -1  -3   36.29    1.76
  -7  -1   3   36.16    1.15
  -7  -1   3   35.63    1.36
   7  -1  -3   36.97    1.37
   7  -1  -3   36.38    1.04
  -7  -1   3   37.00    1.20
   7   1  -3   37.09    1.37
  -7   1   3   36.97    1.21
  -7   1   3   37.42    1.18
  -7   1   3   35.90    0.96
  -7   1   3   38.36    1.81
   7   1  -3   35.97    1.11
  -7   1   3   36.97    1.31
   7   1  -3   37.07    1.05
  -7   1   3   36.97    1.50
  -7   1   3   38.70    1.28
  -7   1   3   37.88    1.46
  -7   1   3   36.57    1.26
  -7   1   3   36.58    1.23
  -7   1   3   36.44    1.07
   7   1  -3   37.88    1.71
   7   1  -3   36.75    1.23
   6  -1  -3   16.69    0.69
  -6  -1   3   16.89    0.45
  -6  -1   3   17.68    1.04
  -6  -1   3   16.81    0.69
   6  -1  -3   18.27    1.09
  -6  -1   3   17.22    0.80
   6  -1  -3   16.92    0.46
   6  -1  -3   16.86    0.55
   6  -1  -3   16.48    0.54
  -6  -1   3   16.07    0.61
   6  -1  -3   16.02    0.40
  -6  -1   3   17.48    0.56
  -6  -1   3   17.05    0.68
   6  -1  -3   17.57    0.57
   6  -1  -3   16.71    0.74
  -6  -1   3   15.86    0.37
  -6  -1   3   17.07    0.62
   6  -1  -3   16.55    0.66
   6  -1  -3   16.21    0.79
   6   1  -3   16.89    0.82
  -6   1   3   14.63    0.72
  -6   1   3   15.68    0.68
   6   1  -3   15.90    0.62
   6   1  -3   16.56    0.41
  -6   1   3   16.68    0.69
  -6   1   3   16.05    0.69
  -6   1   3   17.11    0.73
  -6   1   3   17.67    0.87
  -6   1   3   16.97    0.73
  -6   1   3   16.61    0.62
   6   1  -3   16.91    1.00
  -6   1   3   15.21    1.01
  -6   1   3   16.31    0.87
   6   1  -3   16.36    0.54
  -6   1   3   16.34    0.43
   6   1  -3   16.67    0.69
   5  -1  -3   13.32    0.58
   5  -1  -3   13.18    0.48
  -5  -1   3   12.93    0.62
   5  -1  -3   11.39    0.44
  -5  -1   3   11.59    0.58
   5  -1  -3   13.39    0.32
  -5  -1   3   13.52    0.39
   5  -1  -3   12.87    0.45
  -5  -1   3   13.78    0.47
   5  -1  -3   13.22    0.56
   5  -1  -3   14.41    0.69
   5  -1  -3   13.19    0.39
   5  -1  -3   13.88    0.87
   5  -1  -3   12.93    0.59
   5  -1  -3   13.35    0.44
  -5  -1   3   13.60    0.52
  -5  -1   3   13.71    0.57
  -5  -1   3   13.93    0.47
  -5  -1   3   13.45    0.30
   5   1  -3   13.23    0.54
  -5   1   3   13.65    0.45
   5   1  -3   13.82    0.43
  -5   1   3   14.15    0.88
  -5   1   3   13.89    0.60
  -5   1   3   13.20    0.57
  -5   1   3   12.83    0.32
  -5   1   3   12.92    0.58
  -5   1   3   13.77    0.62
  -5   1   3   13.58    0.55
  -5   1   3   12.98    0.67
   5   1  -3   13.51    0.81
  -5   1   3   13.50    0.73
   5   1  -3   13.34    0.34
  -5   1   3   12.73    0.60
   5   1  -3   13.27    0.67
  -5   1   3   12.16    0.61
   5   1  -3   13.13    0.55
   4  -1  -3   23.08    1.06
  -4  -1   3   22.75    0.67
  -4  -1   3   23.81    0.77
   4  -1  -3   24.02    0.84
  -4  -1   3   22.93    0.65
  -4  -1   3   23.04    0.80
   4  -1  -3   23.15    0.62
  -4  -1   3   23.40    0.80
   4  -1  -3   23.76    0.62
   4  -1  -3   23.03    0.68
  -4  -1   3   22.86    0.61
   4  -1  -3   22.97    0.66
  -4  -1   3   22.80    0.72
   4  -1  -3   23.68    0.62
   4  -1  -3   23.08    0.85
   4  -1  -3   21.56    0.79
  -4   1   3   23.00    0.78
  -4   1   3   23.70    0.78
  -4   1   3   23.40    0.91
  -4   1   3   23.67    0.65
   4   1  -3   22.48    0.99
  -4   1   3   23.69    0.80
   4   1  -3   23.40    0.75
  -4   1   3   20.14    0.79
   4   1  -3   22.85    0.74
  -4   1   3   23.83    0.89
   4   1  -3   22.81    0.66
   4   1  -3   23.39    0.53
   4   1  -3   22.57    0.62
  -4   1   3   22.75    0.75
  -4   1   3   23.71    0.95
  -4   1   3   23.74    0.84
   4   1  -3   24.05    0.89
   3  -1  -3    0.48    0.13
  -3  -1   3    0.49    0.09
   3  -1  -3    0.54    0.12
  -3  -1   3    0.52    0.03
  -3  -1   3    0.68    0.13
   3  -1  -3    0.59    0.09
  -3  -1   3    0.62    0.13
   3  -1  -3    0.38    0.11
   3  -1  -3    0.44    0.12
   3  -1  -3    0.45    0.16
  -3  -1   3    0.57    0.03
   3  -1  -3    0.42    0.06
  -3  -1   3    0.50    0.11
  -3  -1   3    0.53    0.03
  -3  -1   3    0.49    0.08
   3  -1  -3    0.47    0.10
   3  -1  -3    0.52    0.04
  -3  -1   3    0.39    0.08
   3  -1  -3    0.60    0.10
   3  -1  -3    0.46    0.10
   3   1  -3    0.51    0.03
  -3   1   3    0.43    0.10
  -3   1   3    0.74    0.16
  -3   1   3    0.42    0.12
  -3   1   3    0.43    0.12
  -3   1   3    0.53    0.04
   3   1  -3    0.58    0.10
  -3   1   3    0.50    0.14
   3   1  -3    0.44    0.13
  -3   1   3    0.43    0.08
   3   1  -3    0.55    0.09
   3   1  -3    0.56    0.15
   3   1  -3    0.61    0.11
  -3   1   3    0.48    0.11
  -3   1   3    0.45    0.16
  -3   1   3    0.50    0.11
  -3   1   3    0.44    0.11
  -3   1   3    0.64    0.13
   2  -1  -3   55.91    1.42
   2  -1  -3   54.58    1.57
   2  -1  -3   57.08    1.28
   2  -1  -3   55.54    1.32
  -2  -1   3   55.72    1.30
   2  -1  -3   55.10    1.36
  -2  -1   3   56.64    1.32
  -2  -1   3   56.54    1.41
   2  -1  -3   58.28    1.36
  -2  -1   3   56.05    1.21
  -2  -1   3   56.31    1.42
   2  -1  -3   57.23    1.49
   2   1  -3   55.19    1.46
   2   1  -3   57.79    1.37
  -2   1   3   56.54    1.40
   2   1  -3   55.41    1.32
   2   1  -3   56.26    1.45
   2   1  -3   58.95    1.39
   2   1  -3   58.01    1.36
   2   1  -3   57.74    1.25
  -2   1   3   54.95    1.45
  -2   1   3   56.68    1.39
  -2   1   3   57.54    1.41
   2   1  -3   56.47    1.34
  -2   1   3   55.83    1.53
   1  -1  -3    7.19    0.38
  -1  -1   3    7.22    0.30
  -1  -1   3    6.32    0.31
  -1  -1   3    7.07    0.35
   1  -1  -3    6.45    0.35
   1  -1  -3    6.74    0.30
  -1  -1   3    6.62    0.26
   1  -1  -3    6.38    0.34
   1  -1  -3    7.05    0.34
   1  -1  -3    6.20    0.33
  -1  -1   3    7.19    0.36
  -1  -1   3    6.97    0.15
   1  -1  -3    6.55    0.29
  -1  -1   3    6.40    0.31
  -1  -1   3    7.31    0.36
   1  -1  -3    6.76    0.29
   1   1  -3    6.36    0.36
   1   1  -3    6.45    0.27
  -1   1   3    6.61    0.32
   1   1  -3    6.89    0.15
   1   1  -3    6.57    0.34
  -1   1   3    7.04    0.26
   1   1  -3    6.75    0.29
   1   1  -3    6.41    0.33
  -1   1   3    6.91    0.30
  -1   1   3    6.77    0.35
   1   1  -3    6.73    0.33
  -1   1   3    6.71    0.36
  -1   1   3    6.72    0.35
  -1   1   3    6.54    0.37
  -1   1   3    5.75    0.28
   1   1  -3    6.62    0.33
   0  -1   3   37.68    0.94
   0  -1  -3   38.03    0.93
   0  -1  -3   36.44    0.99
   0  -1   3   37.30    0.95
   0  -1  -3   37.70    1.01
   0  -1   3   36.31    1.07
   0  -1   3   37.07    1.06
   0  -1  -3   38.90    0.99
   0  -1   3   38.93    1.02
   0  -1  -3   38.41    0.98
   0  -1   3   36.69    0.96
   0  -1   3   39.09    1.08
   0  -1  -3   36.42    0.93
   0   1   3   36.10    1.00
   0   1  -3   38.19    1.02
   0   1  -3   36.03    1.11
   0   1   3   37.78    0.96
   0   1   3   37.33    0.91
   0   1  -3   37.81    0.98
   0   1   3   37.51    1.01
   0   1  -3   36.99    1.03
   0   1  -3   37.36    0.98
   0   1   3   37.01    0.98
   0   1  -3   36.93    1.04
   0   1   3   32.36    0.93
   0   1   3   39.34    0.87
   0   1  -3   36.06    1.04
  -1  -1  -3  285.29   10.67
   1   1   3  308.35   12.10
   2  -1   3  139.03    2.92
  -2  -1  -3  134.35    3.04
   2  -1   3  133.35    2.88
   2  -1   3  136.97    3.13
   2  -1   3  139.67    3.02
   2  -1   3  149.50    3.25
  -2  -1  -3  138.41    2.88
   2  -1   3  136.74    2.98
  -2  -1  -3  134.52    2.99
  -2  -1  -3  137.87    2.80
  -2  -1  -3  135.13    3.00
   2  -1   3  137.24    3.15
  -2   1  -3  135.47    3.22
  -2   1  -3  135.73    3.12
  -2   1  -3  132.86    3.00
  -2   1  -3  134.90    3.10
  -2   1  -3  128.18    3.15
  -2   1  -3  136.95    2.82
  -2   1  -3  141.18    3.07
   2   1   3  139.27    3.03
  -2   1  -3  141.40    3.00
  -3  -1  -3  217.12    4.56
  -3  -1  -3  209.64    4.53
  -3  -1  -3  210.35    4.65
   3  -1   3  187.98    4.33
   3  -1   3  216.72    4.69
  -3  -1  -3  210.35    4.42
  -3  -1  -3  215.05    4.79
   3  -1   3  206.28    4.42
   3  -1   3  204.79    4.62
  -3   1  -3  210.71    4.62
  -3   1  -3  206.29    4.56
  -3   1  -3  209.45    4.44
  -3   1  -3  211.99    4.97
  -3   1  -3  211.68    4.48
  -3   1  -3  207.95    4.59
  -3   1  -3  211.10    4.45
  -3   1  -3  215.63    4.72
  -3   1  -3  209.21    4.60
  -3   1  -3  210.54    4.57
   4  -1   3   35.78    0.85
   4  -1   3   37.04    1.23
   4  -1   3   36.51    1.05
  -4  -1  -3   35.90    0.92
  -4  -1  -3   34.29    1.17
  -4  -1  -3   38.01    1.39
   4  -1   3   35.34    0.89
  -4  -1  -3   35.70    0.92
  -4  -1  -3   31.03    1.01
  -4  -1  -3   31.70    1.07
   4  -1   3   35.71    0.87
  -4  -1  -3   35.77    1.11
   4  -1   3   36.57    1.00
   4  -1   3   35.95    1.19
  -4  -1  -3   35.75    1.17
  -4  -1  -3   37.16    0.84
  -4   1  -3   37.07    1.10
  -4   1  -3   37.21    1.20
  -4   1  -3   37.21    1.13
  -4   1  -3   35.94    1.17
  -4   1  -3   32.37    1.10
  -4   1  -3   35.98    1.03
  -4   1  -3   36.36    1.49
  -4   1  -3   35.27    1.04
  -4   1  -3   35.81    1.27
  -4   1  -3   35.32    1.15
  -4   1  -3   36.40    1.18
  -5  -1  -3    0.36    0.04
  -5  -1  -3    0.48    0.19
   5  -1   3    0.35    0.14
  -5  -1  -3    0.44    0.13
   5  -1   3    0.40    0.03
   5  -1   3    0.39    0.07
  -5  -1  -3    0.46    0.20
   5  -1   3    0.42    0.09
   5  -1   3    0.34    0.15
   5  -1   3    0.35    0.11
   5  -1   3    0.37    0.19
   5  -1   3    0.38    0.06
  -5  -1  -3    0.42    0.11
  -5  -1  -3    0.31    0.07
  -5  -1  -3    0.50    0.19
  -5  -1  -3    0.35    0.09
  -5  -1  -3    0.39    0.05
   5  -1   3    0.35    0.04
  -5  -1  -3    0.39    0.08
  -5  -1  -3    0.28    0.12
   5   1   3    0.37    0.05
   5   1   3    0.37    0.06
  -5   1  -3    0.32    0.11
  -5   1  -3    0.41    0.13
  -5   1  -3    0.30    0.13
  -5   1  -3    0.41    0.11
   5   1   3    0.36    0.03
  -5   1  -3    0.52    0.20
  -5   1  -3    0.50    0.24
  -5   1  -3    0.40    0.05
  -5   1  -3    0.27    0.11
  -5   1  -3    0.36    0.14
  -5   1  -3    0.46    0.14
  -5   1  -3    0.28    0.11
  -6  -1  -3    1.41    0.05
  -6  -1  -3    1.95    0.44
   6  -1   3    1.56    0.15
  -6  -1  -3    1.68    0.15
   6  -1   3    1.57    0.19
  -6  -1  -3    1.43    0.39
  -6  -1  -3    1.20    0.21
   6  -1   3    1.36    0.29
  -6  -1  -3    1.44    0.16
   6  -1   3    1.40    0.14
  -6  -1  -3    1.43    0.15
   6  -1   3    1.80    0.28
   6  -1   3    1.54    0.06
  -6  -1  -3    1.57    0.06
  -6  -1  -3    1.19    0.32
  -6  -1  -3    1.17    0.19
  -6   1  -3    1.50    0.33
  -6   1  -3    1.62    0.27
  -6   1  -3    1.39    0.22
  -6   1  -3    1.29    0.25
   6   1   3    1.50    0.09
   6   1   3    1.45    0.10
  -6   1  -3    1.24    0.25
  -6   1  -3    1.77    0.23
  -6   1  -3    1.20    0.24
   6   1   3    1.50    0.06
  -6   1  -3    0.87    0.32
  -6   1  -3    1.59    0.19
  -6   1  -3    1.55    0.20
  -6   1  -3    1.36    0.07
  -7  -1  -3    4.29    0.33
  -7  -1  -3    4.11    0.36
  -7  -1  -3    4.11    0.67
   7  -1   3    4.28    0.32
  -7  -1  -3    4.66    0.26
  -7  -1  -3    4.24    0.29
  -7  -1  -3    4.26    0.44
   7  -1   3    4.14    0.26
  -7  -1  -3    4.67    0.31
   7  -1   3    4.23    0.12
  -7  -1  -3    4.37    0.17
   7  -1   3    4.42    0.22
  -7  -1  -3    4.98    0.37
   7  -1   3    4.07    0.35
  -7  -1  -3    4.47    0.47
   7  -1   3    3.81    0.43
  -7   1  -3    4.28    0.40
   7   1   3    4.45    0.19
  -7   1  -3    4.15    0.72
  -7   1  -3    4.34    0.43
  -7   1  -3    4.29    0.52
  -7   1  -3    3.96    0.39
  -7   1  -3    4.19    0.42
  -7   1  -3    4.43    0.45
  -7   1  -3    3.89    0.30
   7   1   3    4.30    0.16
  -7   1  -3    4.33    0.38
  -7   1  -3    4.48    0.31
  -8  -1  -3   13.14    0.84
  -8  -1  -3   12.23    0.58
  -8  -1  -3   13.05    0.62
  -8  -1  -3   13.71    0.88
  -8  -1  -3   14.22    0.54
  -8  -1  -3   13.67    0.91
  -8  -1  -3   13.87    0.67
   8  -1   3   12.70    0.60
   8  -1   3   12.38    0.54
  -8  -1  -3   13.06    0.43
   8  -1   3   11.64    0.67
  -8  -1  -3   12.23    0.62
  -8   1  -3   12.20    0.73
  -8   1  -3   13.34    0.77
  -8   1  -3   13.81    0.75
  -8   1  -3   13.34    0.75
  -8   1  -3   12.65    0.77
  -8   1  -3   14.55    0.81
   8   1   3   13.36    0.36
  -8   1  -3   13.12    1.16
   8   1   3   12.89    0.39
  -8   1  -3   12.62    0.55
  -8   1  -3   12.84    0.97
   9  -1   3   -0.13    0.11
  -9  -1  -3    0.01    0.19
   9  -1   3   -0.03    0.09
  -9  -1  -3   -0.25    0.14
  -9  -1  -3   -0.06    0.18
  -9  -1  -3    0.08    0.07
  -9   1  -3   -0.01    0.11
  -9   1  -3    0.14    0.14
  -9   1  -3    0.47    0.14
  -9   1  -3   -0.01    0.18
   9   1   3    0.08    0.06
  -9   1  -3    0.48    0.24
  -9   1  -3    0.17    0.11
 -10  -1  -3   12.84    1.03
 -10  -1  -3   12.96    0.64
  10  -1   3   12.92    0.32
 -10  -1  -3   11.70    0.93
 -10  -1  -3   12.06    1.21
 -10   1  -3   10.96    1.01
 -10   1  -3   12.62    1.31
  10   1   3   12.59    0.43
 -10   1  -3   14.46    0.71
 -10   1  -3   12.33    0.81
  10   1   3   12.29    0.41
 -11  -1  -3    1.76    0.45
 -11  -1  -3    2.50    0.58
  11  -1   3    1.97    0.10
 -11   1  -3    1.42    0.56
 -11   1  -3    2.03    0.50
  11   1   3    1.73    0.19
  11   1   3    2.27    0.11
 -11  -2   3    0.89    0.27
 -11  -2   3    0.91    0.20
  11  -2  -3    0.78    0.40
 -11  -2   3    0.83    0.24
  11   2  -3    1.01    0.13
 -11   2   3    1.28    0.34
 -11   2   3    0.95    0.36
 -11   2   3    0.67    0.33
 -11   2   3    0.83    0.47
 -11   2   3    1.03    0.37
 -11   2   3    0.21    0.31
 -10  -2   3    0.39    0.14
 -10  -2   3    0.61    0.22
 -10  -2   3    0.59    0.20
  10  -2  -3    0.67    0.04
  10  -2  -3    0.59    0.47
  10   2  -3    1.85    0.57
  10   2  -3    0.63    0.10
 -10   2   3    0.10    0.30
 -10   2   3    0.45    0.28
 -10   2   3    0.61    0.28
  10   2  -3    0.84    0.20
 -10   2   3    0.26    0.30
   9  -2  -3    4.13    0.32
  -9  -2   3    4.51    0.40
   9  -2  -3    4.52    0.33
   9  -2  -3    6.06    0.47
   9  -2  -3    4.80    0.50
   9  -2  -3    4.23    0.81
  -9  -2   3    4.31    0.32
   9  -2  -3    4.63    0.56
   9  -2  -3    4.97    0.12
  -9  -2   3    4.59    0.37
  -9  -2   3    4.61    0.43
  -9  -2   3    4.78    0.24
   9   2  -3    5.17    0.88
  -9   2   3    5.33    0.54
  -9   2   3    5.07    0.60
  -9   2   3    4.36    0.64
  -9   2   3    4.24    0.73
  -9   2   3    4.64    0.52
   9   2  -3    4.88    0.42
  -9   2   3    5.44    0.67
   9   2  -3    4.85    0.22
  -9   2   3    4.85    0.54
   9   2  -3    4.79    0.57
   9   2  -3    4.80    0.43
   8  -2  -3    2.48    0.17
  -8  -2   3    2.23    0.27
   8  -2  -3    2.27    0.25
  -8  -2   3    2.41    0.24
   8  -2  -3    2.56    0.23
   8  -2  -3    2.53    0.08
   8  -2  -3    1.71    0.41
  -8  -2   3    2.19    0.35
   8  -2  -3    2.66    0.41
   8  -2  -3    2.85    0.30
   8  -2  -3    2.38    0.56
   8  -2  -3    2.64    0.31
   8  -2  -3    2.49    0.46
  -8  -2   3    2.61    0.25
  -8  -2   3    2.50    0.31
  -8  -2   3    2.45    0.17
  -8   2   3    1.88    0.36
  -8   2   3    2.10    0.39
  -8   2   3    2.81    0.46
  -8   2   3    2.51    0.42
   8   2  -3    2.44    0.15
   8   2  -3    2.41    0.32
  -8   2   3    1.89    0.33
  -8   2   3    2.46    0.28
   8   2  -3    2.31    0.30
   8   2  -3    2.10    0.43
  -8   2   3    2.62    0.42
  -8   2   3    1.91    0.50
  -7  -2   3   20.58    0.62
   7  -2  -3   20.67    0.76
   7  -2  -3   20.49    0.60
  -7  -2   3   19.99    0.93
   7  -2  -3   21.61    1.18
   7  -2  -3   20.26    0.62
   7  -2  -3   21.02    0.93
  -7  -2   3   20.44    0.86
  -7  -2   3   20.80    0.74
  -7  -2   3   20.45    0.68
   7  -2  -3   21.07    0.93
  -7  -2   3   20.97    0.84
   7  -2  -3   20.78    1.09
   7  -2  -3   20.79    0.65
   7  -2  -3   20.48    0.96
  -7  -2   3   19.63    0.42
   7  -2  -3   20.08    0.70
  -7   2   3   20.54    1.02
  -7   2   3   19.37    0.98
   7   2  -3   20.19    0.52
  -7   2   3   20.12    1.08
  -7   2   3   20.15    0.95
  -7   2   3   20.19    0.99
  -7   2   3   19.86    1.19
   7   2  -3   20.35    1.07
  -7   2   3   18.96    1.28
   7   2  -3   20.59    0.63
   7   2  -3   18.88    0.85
  -7   2   3   20.30    0.73
   7   2  -3   21.15    0.80
  -7   2   3   19.73    0.98
   7   2  -3   18.61    1.15
  -7   2   3   20.70    0.88
  -7   2   3   21.39    1.07
   6  -2  -3  154.33    4.01
   6  -2  -3  158.46    3.31
  -6  -2   3  157.52    3.66
  -6  -2   3  158.73    3.57
  -6  -2   3  162.16    3.87
   6  -2  -3  160.34    3.82
   6  -2  -3  157.99    3.79
   6  -2  -3  154.64    3.55
  -6  -2   3  156.13    3.37
   6  -2  -3  158.01    3.49
  -6  -2   3  155.78    3.37
  -6  -2   3  160.30    3.52
   6  -2  -3  157.61    3.30
   6  -2  -3  152.32    4.39
  -6  -2   3  157.58    3.68
   6  -2  -3  158.57    3.90
  -6  -2   3  153.52    3.35
   6  -2  -3  159.18    3.42
   6   2  -3  157.34    3.34
  -6   2   3  157.81    3.51
   6   2  -3  158.68    3.61
  -6   2   3  157.15    3.93
  -6   2   3  159.44    3.86
  -6   2   3  157.87    3.92
  -6   2   3  160.14    3.90
  -6   2   3  153.82    3.98
   6   2  -3  164.23    4.21
  -6   2   3  161.82    4.43
  -6   2   3  157.80    3.89
  -6   2   3  159.53    3.99
  -6   2   3  162.63    4.33
   6   2  -3  159.48    4.10
   6   2  -3  160.02    3.74
  -6   2   3  157.90    3.73
  -5  -2   3   12.60    0.29
  -5  -2   3   13.44    0.62
   5  -2  -3   12.01    0.69
  -5  -2   3   12.38    0.49
  -5  -2   3   12.50    0.49
   5  -2  -3   12.91    0.43
   5  -2  -3   12.37    0.52
  -5  -2   3   12.61    0.52
  -5  -2   3   11.49    0.66
  -5  -2   3   12.27    0.31
   5  -2  -3   13.42    0.68
  -5  -2   3   12.47    0.33
   5  -2  -3   13.03    0.75
   5  -2  -3   11.87    0.66
  -5  -2   3   12.74    0.56
   5  -2  -3   12.82    0.43
   5  -2  -3   12.60    0.71
   5  -2  -3   12.44    0.54
   5  -2  -3   11.74    0.81
  -5  -2   3   12.69    0.50
  -5  -2   3   12.25    0.62
   5  -2  -3   13.23    0.79
   5   2  -3   12.84    0.77
   5   2  -3   12.56    0.28
   5   2  -3   12.04    0.34
  -5   2   3   12.32    0.67
   5   2  -3   12.27    0.53
  -5   2   3   13.37    0.74
  -5   2   3   12.48    0.69
  -5   2   3   12.39    0.72
  -5   2   3   11.68    0.68
  -5   2   3   12.58    0.30
  -5   2   3   12.67    0.64
   5   2  -3   12.33    0.47
  -5   2   3   12.78    0.54
   5   2  -3   12.67    0.48
   5   2  -3   13.29    0.78
   5   2  -3   12.75    0.65
  -5   2   3   13.24    0.88
  -5   2   3   12.63    0.68
  -4  -2   3    0.55    0.10
   4  -2  -3    0.37    0.16
  -4  -2   3    0.53    0.05
  -4  -2   3    0.45    0.15
   4  -2  -3    0.47    0.17
   4  -2  -3    0.62    0.18
   4  -2  -3    0.45    0.12
  -4  -2   3    0.58    0.14
  -4  -2   3    0.46    0.16
  -4  -2   3    0.53    0.05
   4  -2  -3    0.40    0.09
  -4  -2   3    0.36    0.11
   4  -2  -3    0.53    0.18
   4  -2  -3    0.61    0.15
   4  -2  -3    0.42    0.15
  -4  -2   3    0.39    0.12
   4  -2  -3    0.60    0.13
  -4  -2   3    0.42    0.10
   4  -2  -3    0.50    0.18
  -4  -2   3    0.56    0.16
  -4  -2   3    0.66    0.09
   4   2  -3    0.55    0.19
   4   2  -3    0.47    0.13
   4   2  -3    0.56    0.04
   4   2  -3    0.49    0.12
  -4   2   3    0.62    0.18
  -4   2   3    0.46    0.16
   4   2  -3    0.51    0.06
   4   2  -3    0.39    0.15
   4   2  -3    0.51    0.11
  -4   2   3    0.60    0.17
  -4   2   3    0.50    0.04
   4   2  -3    0.44    0.13
  -4   2   3    0.54    0.17
   4   2  -3    0.49    0.12
  -4   2   3    0.48    0.19
  -4   2   3    0.46    0.19
  -4   2   3    0.45    0.12
  -4   2   3    0.34    0.13
  -4   2   3    0.39    0.15
  -3  -2   3   10.14    0.51
   3  -2  -3   10.06    0.50
  -3  -2   3   10.54    0.52
   3  -2  -3   10.15    0.56
  -3  -2   3   10.48    0.58
  -3  -2   3    9.68    0.52
   3  -2  -3   10.30    0.62
   3  -2  -3    9.43    0.50
  -3  -2   3   10.54    0.46
  -3  -2   3   10.20    0.55
   3  -2  -3   10.59    0.43
   3  -2  -3    9.42    0.60
   3  -2  -3    9.14    0.49
  -3  -2   3    9.57    0.24
   3  -2  -3   10.17    0.57
   3  -2  -3    9.86    0.49
  -3  -2   3    9.94    0.45
  -3  -2   3    9.65    0.53
   3   2  -3   10.11    0.49
  -3   2   3    9.80    0.54
   3   2  -3    9.29    0.51
   3   2  -3   10.13    0.55
   3   2  -3    9.68    0.23
   3   2  -3    9.45    0.60
  -3   2   3   10.11    0.62
  -3   2   3    9.12    0.47
  -3   2   3    9.88    0.68
  -3   2   3    9.86    0.53
   3   2  -3   10.02    0.46
  -3   2   3    9.57    0.58
  -3   2   3   10.52    0.54
  -3   2   3    9.96    0.61
  -3   2   3   10.14    0.23
  -3   2   3    9.29    0.59
   3   2  -3   10.45    0.60
   3   2  -3   10.82    0.49
  -2  -2   3    0.73    0.18
   2  -2  -3    0.86    0.21
   2  -2  -3    1.04    0.20
   2  -2  -3    0.87    0.17
   2  -2  -3    1.03    0.19
  -2  -2   3    1.17    0.21
  -2  -2   3    0.86    0.15
   2  -2  -3    0.92    0.19
   2  -2  -3    0.92    0.18
  -2  -2   3    1.06    0.16
   2  -2  -3    0.70    0.15
  -2  -2   3    0.81    0.18
  -2  -2   3    0.90    0.18
   2  -2  -3    0.95    0.17
   2  -2  -3    0.79    0.19
   2  -2  -3    0.84    0.15
  -2  -2   3    0.64    0.16
   2  -2  -3    1.11    0.17
   2   2  -3    0.80    0.20
   2   2  -3    0.91    0.05
  -2   2   3    0.84    0.17
  -2   2   3    1.06    0.22
   2   2  -3    0.62    0.14
   2   2  -3    0.94    0.15
   2   2  -3    1.03    0.21
   2   2  -3    0.89    0.09
   2   2  -3    0.83    0.15
  -2   2   3    1.01    0.17
  -2   2   3    0.82    0.16
  -2   2   3    1.30    0.26
  -2   2   3    0.53    0.16
  -2   2   3    0.76    0.16
   2   2  -3    1.41    0.27
  -2   2   3    0.94    0.23
  -1  -2   3   30.18    1.03
  -1  -2   3   32.08    1.14
   1  -2  -3   29.62    0.99
   1  -2  -3   32.02    1.18
   1  -2  -3   30.67    1.08
  -1  -2   3   30.65    1.06
   1  -2  -3   30.94    1.07
  -1  -2   3   31.65    1.06
   1  -2  -3   30.18    0.97
  -1  -2   3   30.90    1.05
   1  -2  -3   32.14    1.12
   1  -2  -3   29.90    0.85
   1  -2  -3   29.73    0.99
  -1  -2   3   30.32    0.93
  -1  -2   3   29.47    1.11
   1  -2  -3   31.00    1.04
  -1  -2   3   30.09    0.97
  -1   2   3   32.17    1.19
  -1   2   3   29.92    1.00
   1   2  -3   32.00    1.14
  -1   2   3   32.88    1.08
   1   2  -3   31.18    1.19
  -1   2   3   30.94    0.94
   1   2  -3   30.51    1.09
  -1   2   3   31.13    1.02
  -1   2   3   31.51    1.05
  -1   2   3   30.95    1.04
   1   2  -3   30.80    1.00
  -1   2   3   30.80    1.11
   1   2  -3   30.63    0.86
   1   2  -3   31.44    1.00
  -1   2   3   32.48    0.90
   1   2  -3   31.59    0.98
   0  -2  -3   23.14    0.84
   0  -2  -3   22.46    0.80
   0  -2   3   22.78    0.94
   0  -2  -3   23.35    0.82
   0  -2   3   23.94    0.83
   0  -2  -3   23.75    0.75
   0  -2  -3   22.42    0.88
   0  -2   3   23.76    0.98
   0  -2   3   22.11    0.78
   0  -2   3   23.02    0.88
   0  -2   3   22.90    0.82
   0  -2   3   23.75    0.90
   0  -2  -3   23.34    0.77
   0  -2  -3   23.12    0.65
   0  -2  -3   22.31    0.90
   0  -2   3   22.93    0.87
   0   2  -3   22.57    0.90
   0   2   3   23.07    0.76
   0   2  -3   24.38    0.87
   0   2   3   23.11    0.90
   0   2   3   24.52    0.86
   0   2   3   22.88    0.71
   0   2  -3   23.86    0.96
   0   2   3   23.52    0.82
   0   2   3   22.12    0.91
   0   2  -3   23.18    0.79
   0   2  -3   22.32    0.86
   0   2   3   23.41    0.65
   0   2  -3   22.38    0.99
   0   2  -3   22.08    0.85
   0   2  -3   23.28    0.85
   0   2  -3   22.12    0.82
  -1  -2  -3   29.87    1.01
  -1  -2  -3   30.51    0.96
   1  -2   3   28.90    1.14
  -1  -2  -3   29.46    0.95
   1  -2   3   29.89    1.09
   1  -2   3   29.93    1.06
   1  -2   3   30.36    1.08
  -1  -2  -3   30.09    0.87
   1  -2   3   27.17    0.96
  -1  -2  -3   30.20    0.79
   1  -2   3   29.87    1.02
  -1  -2  -3   31.90    1.14
   1  -2   3   30.14    0.93
   1  -2   3   30.59    1.01
   1  -2   3   31.67    1.23
  -1  -2  -3   29.53    1.14
   1  -2   3   31.26    1.06
  -1   2  -3   30.59    1.16
   1   2   3   29.70    0.98
   1   2   3   30.15    0.99
  -1   2  -3   30.03    1.03
  -1   2  -3   30.07    1.12
  -1   2  -3   30.75    1.04
   1   2   3   30.72    0.93
  -1   2  -3   29.98    1.03
  -1   2  -3   30.37    0.99
  -1   2  -3   29.72    1.21
   1   2   3   30.41    0.79
   1   2   3   30.23    1.03
  -2  -2  -3  234.09    4.92
  -2  -2  -3  222.62    4.76
   2  -2   3  220.24    4.91
   2  -2   3  218.59    5.00
  -2  -2  -3  229.71    5.18
   2  -2   3  221.00    5.16
  -2  -2  -3  234.39    4.67
   2  -2   3  221.08    5.02
   2  -2   3  228.62    4.99
   2  -2   3  232.60    5.28
   2  -2   3  228.98    5.31
  -2  -2  -3  221.19    4.67
  -2  -2  -3  218.23    5.01
   2  -2   3  222.94    4.89
  -2  -2  -3  228.85    5.09
  -2  -2  -3  232.11    4.86
  -2  -2  -3  224.42    4.78
   2  -2   3  227.42    4.71
   2   2   3  228.19    4.73
  -2   2  -3  228.61    5.00
  -2   2  -3  233.44    5.24
  -2   2  -3  219.96    5.12
  -2   2  -3  225.90    5.30
  -2   2  -3  226.21    5.19
   2   2   3  219.22    4.87
   2   2   3  222.26    4.80
  -2   2  -3  233.93    5.12
  -2   2  -3  223.83    5.02
   2   2   3  224.66    4.80
  -2   2  -3  225.52    4.81
  -2   2  -3  197.51    4.93
  -2   2  -3  227.21    5.06
   2   2   3  221.72    4.67
  -2   2  -3  224.64    5.17
   3  -2   3   57.56    1.63
   3  -2   3   57.34    1.31
   3  -2   3   56.58    1.56
  -3  -2  -3   56.43    1.80
  -3  -2  -3   56.53    1.44
   3  -2   3   55.97    1.63
  -3  -2  -3   57.57    1.71
  -3  -2  -3   57.66    1.63
  -3  -2  -3   57.08    1.71
   3  -2   3   55.52    1.35
   3  -2   3   58.40    1.90
  -3  -2  -3   56.01    1.41
  -3  -2  -3   58.69    1.49
   3  -2   3   57.57    1.53
  -3  -2  -3   56.80    1.46
   3  -2   3   60.95    1.96
   3  -2   3   57.77    1.74
   3  -2   3   56.46    1.61
   3   2   3   56.46    1.49
  -3   2  -3   58.45    1.73
  -3   2  -3   55.87    1.73
  -3   2  -3   56.71    1.66
  -3   2  -3   52.31    1.86
  -3   2  -3   52.73    1.64
  -3   2  -3   48.98    1.72
   3   2   3   55.43    1.44
   3   2   3   55.81    1.35
  -3   2  -3   57.43    1.80
  -3   2  -3   55.74    1.83
  -3   2  -3   57.80    1.77
  -4  -2  -3   16.42    0.38
  -4  -2  -3   14.74    0.53
  -4  -2  -3   16.36    0.80
   4  -2   3   17.26    0.92
   4  -2   3   16.73    0.42
  -4  -2  -3   17.33    0.52
   4  -2   3   17.32    0.95
   4  -2   3   16.86    0.40
   4  -2   3   17.06    0.63
  -4  -2  -3   16.54    0.40
   4  -2   3   17.59    0.71
   4  -2   3   17.80    0.75
  -4  -2  -3   16.65    0.87
   4  -2   3   18.24    0.71
  -4  -2  -3   17.11    0.58
  -4  -2  -3   17.10    0.65
   4  -2   3   17.35    0.75
   4  -2   3   16.54    0.83
  -4   2  -3   16.21    0.78
  -4   2  -3   16.64    0.83
  -4   2  -3   17.20    0.86
   4   2   3   17.21    0.41
  -4   2  -3   16.77    0.83
  -4   2  -3   17.25    0.80
  -4   2  -3   17.11    1.05
   4   2   3   17.12    0.48
  -4   2  -3   18.12    0.90
  -4   2  -3   16.79    0.77
   4   2   3   16.28    0.45
  -4   2  -3   16.98    0.89
  -4   2  -3   18.63    0.96
  -4   2  -3   16.27    0.41
  -4   2  -3   17.05    1.02
   5  -2   3   14.65    0.68
   5  -2   3   14.49    0.82
  -5  -2  -3   13.78    0.32
  -5  -2  -3   15.08    0.66
   5  -2   3   14.88    0.91
   5  -2   3   14.94    0.86
  -5  -2  -3   14.48    0.70
  -5  -2  -3   13.92    0.45
  -5  -2  -3   14.24    0.73
   5  -2   3   13.87    0.58
   5  -2   3   12.99    0.52
  -5  -2  -3   14.31    0.76
  -5  -2  -3   13.88    0.48
   5  -2   3   14.26    0.62
  -5  -2  -3   13.59    0.38
  -5  -2  -3   15.20    0.88
   5  -2   3   13.87    0.68
  -5  -2  -3   14.98    0.52
  -5  -2  -3   15.53    0.85
  -5   2  -3   14.09    0.83
  -5   2  -3   13.12    0.94
  -5   2  -3   14.17    0.86
  -5   2  -3   14.61    0.87
  -5   2  -3   13.96    0.78
   5   2   3   13.37    0.36
  -5   2  -3   14.36    0.76
   5   2   3   14.09    0.33
  -5   2  -3   12.77    0.76
  -5   2  -3   14.52    0.77
  -5   2  -3   15.58    0.74
  -6  -2  -3   13.38    0.69
   6  -2   3   13.66    0.49
   6  -2   3   13.89    0.85
   6  -2   3   12.40    0.78
  -6  -2  -3   13.42    0.80
   6  -2   3   12.90    0.63
  -6  -2  -3   14.45    0.74
  -6  -2  -3   13.40    0.43
  -6  -2  -3   14.60    0.96
   6  -2   3   15.90    0.96
  -6  -2  -3   13.95    0.39
  -6  -2  -3   13.69    0.51
  -6  -2  -3   13.00    0.75
  -6  -2  -3   14.94    0.73
   6  -2   3   14.49    0.59
  -6  -2  -3   13.63    0.56
   6  -2   3   13.36    0.50
   6  -2   3   13.49    0.69
  -6   2  -3   13.73    0.81
  -6   2  -3   13.54    0.86
  -6   2  -3   12.71    0.84
   6   2   3   13.55    0.32
  -6   2  -3   13.00    0.71
  -6   2  -3   13.10    0.76
   6   2   3   13.66    0.37
  -6   2  -3   14.72    1.06
  -6   2  -3   12.53    0.85
  -6   2  -3   13.59    0.84
  -6   2  -3   13.37    0.75
  -6   2  -3   14.04    0.82
   7  -2   3    1.41    0.32
  -7  -2  -3    1.36    0.30
  -7  -2  -3    1.68    0.32
  -7  -2  -3    1.77    0.34
  -7  -2  -3    1.27    0.16
   7  -2   3    1.04    0.36
   7  -2   3    1.66    0.17
  -7  -2  -3    1.14    0.35
   7  -2   3    1.43    0.12
   7  -2   3    1.41    0.25
  -7  -2  -3    2.16    0.34
  -7  -2  -3    1.52    0.11
  -7  -2  -3    1.51    0.18
   7  -2   3    1.35    0.32
   7  -2   3    1.39    0.16
  -7   2  -3    1.65    0.35
  -7   2  -3    1.82    0.39
  -7   2  -3    1.47    0.31
  -7   2  -3    1.27    0.31
  -7   2  -3    1.64    0.30
  -7   2  -3    2.35    0.29
  -7   2  -3    1.66    0.35
  -7   2  -3    1.58    0.39
  -7   2  -3    1.53    0.33
   7   2   3    1.67    0.12
  -7   2  -3    1.48    0.46
  -8  -2  -3    1.70    0.39
  -8  -2  -3    1.30    0.30
   8  -2   3    1.78    0.33
   8  -2   3    1.33    0.27
  -8  -2  -3    0.98    0.26
  -8  -2  -3    1.12    0.27
  -8  -2  -3    0.98    0.27
  -8  -2  -3    1.15    0.17
   8  -2   3    1.16    0.17
  -8  -2  -3    1.60    0.32
  -8   2  -3    1.12    0.27
   8   2   3    1.52    0.12
  -8   2  -3    1.76    0.39
  -8   2  -3    1.22    0.33
  -8   2  -3    1.76    0.38
   8   2   3    1.67    0.08
  -8   2  -3    1.39    0.35
  -8   2  -3    1.19    0.32
  -8   2  -3    1.95    0.37
   9  -2   3    0.40    0.05
  -9  -2  -3    0.32    0.23
  -9  -2  -3   -0.11    0.25
  -9  -2  -3    0.31    0.18
  -9  -2  -3    0.25    0.10
  -9   2  -3    0.02    0.20
  -9   2  -3    0.36    0.21
  -9   2  -3   -0.01    0.33
  -9   2  -3    0.09    0.20
   9   2   3    0.45    0.09
  -9   2  -3    0.03    0.24
 -10  -2  -3    0.39    0.40
  10  -2   3    0.74    0.06
 -10  -2  -3    0.64    0.16
 -10  -2  -3    0.63    0.28
  10   2   3    0.87    0.13
 -10   2  -3    0.68    0.30
 -10   2  -3    0.52    0.40
 -10   2  -3    1.06    0.47
  10  -3  -3    1.36    0.06
 -10  -3   3    1.22    0.30
 -10  -3   3    1.17    0.23
 -10  -3   3    1.27    0.23
 -10   3   3    1.22    0.38
 -10   3   3    1.20    0.40
 -10   3   3    0.73    0.33
 -10   3   3    0.59    0.55
 -10   3   3    1.79    0.50
  10   3  -3    1.12    0.14
   9  -3  -3    1.12    0.30
   9  -3  -3    0.20    0.20
  -9  -3   3    0.42    0.14
  -9  -3   3    0.41    0.17
  -9  -3   3    0.27    0.21
  -9   3   3    0.73    0.32
  -9   3   3    0.19    0.31
  -9   3   3    0.14    0.19
  -9   3   3    0.31    0.30
   9   3  -3   -0.52    0.37
  -9   3   3    0.24    0.27
  -9   3   3    0.47    0.26
  -8  -3   3    3.52    0.45
  -8  -3   3    3.34    0.25
   8  -3  -3    3.38    0.57
   8  -3  -3    3.05    0.50
   8  -3  -3    4.84    0.84
  -8  -3   3    3.93    0.34
   8  -3  -3    3.88    0.66
   8  -3  -3    3.81    0.30
   8  -3  -3    3.20    0.30
  -8  -3   3    3.81    0.28
   8  -3  -3    4.25    0.57
   8  -3  -3    3.68    0.46
   8  -3  -3    4.28    0.38
  -8   3   3    4.03    0.64
  -8   3   3    3.39    0.57
  -8   3   3    3.51    0.70
  -8   3   3    3.39    0.38
   8   3  -3    3.79    0.20
  -8   3   3    4.01    0.64
   8   3  -3    2.69    0.66
   8   3  -3    4.76    0.57
  -8   3   3    3.74    0.45
  -8   3   3    3.56    0.74
  -8   3   3    3.12    0.58
   8   3  -3    3.63    0.42
  -8   3   3    3.83    0.59
   8   3  -3    3.60    0.13
  -7  -3   3    2.85    0.47
   7  -3  -3    2.13    0.48
  -7  -3   3    2.25    0.23
   7  -3  -3    2.93    0.36
   7  -3  -3    2.86    0.25
   7  -3  -3    2.44    0.49
   7  -3  -3    2.44    0.19
   7  -3  -3    2.91    0.47
  -7  -3   3    2.13    0.34
  -7  -3   3    2.88    0.25
  -7  -3   3    2.29    0.25
   7  -3  -3    2.74    0.55
   7  -3  -3    2.48    0.35
  -7  -3   3    2.73    0.29
   7  -3  -3    2.71    0.27
   7  -3  -3    2.96    0.47
  -7   3   3    2.71    0.42
   7   3  -3    2.59    0.10
   7   3  -3    2.44    0.48
  -7   3   3    2.11    0.41
   7   3  -3    2.41    0.50
   7   3  -3    2.75    0.33
   7   3  -3    3.48    0.43
  -7   3   3    2.40    0.50
   7   3  -3    2.78    0.16
  -7   3   3    2.20    0.53
  -7   3   3    2.59    0.58
  -7   3   3    1.93    0.43
  -7   3   3    2.49    0.48
  -7   3   3    2.40    0.43
  -6  -3   3    9.18    0.54
  -6  -3   3    9.01    0.35
  -6  -3   3    8.05    0.51
   6  -3  -3    9.45    0.80
   6  -3  -3    7.78    0.49
   6  -3  -3    9.24    0.53
   6  -3  -3    8.32    0.70
   6  -3  -3    9.18    0.57
   6  -3  -3    9.68    0.56
  -6  -3   3    8.70    0.60
  -6  -3   3    8.30    0.59
   6  -3  -3    8.58    0.69
  -6  -3   3    8.60    0.68
  -6  -3   3    7.75    0.23
   6  -3  -3    9.36    0.68
   6  -3  -3    8.19    0.70
   6  -3  -3    9.77    0.84
   6  -3  -3    8.76    0.37
  -6  -3   3    8.57    0.46
   6   3  -3    8.09    0.42
  -6   3   3    9.04    0.79
   6   3  -3    8.61    0.28
  -6   3   3    9.07    0.71
   6   3  -3    7.78    0.45
  -6   3   3    8.71    0.74
  -6   3   3    8.95    0.76
  -6   3   3    8.56    0.70
  -6   3   3    8.06    0.65
   6   3  -3    8.03    0.63
  -6   3   3    8.14    0.23
   6   3  -3    7.98    0.66
  -6   3   3    8.68    0.72
   6   3  -3    7.79    0.74
   6   3  -3    8.66    0.22
   6   3  -3    8.41    0.65
  -6   3   3    8.20    0.77
  -6   3   3    8.16    0.60
  -6   3   3    8.46    0.85
  -5  -3   3   73.50    2.08
   5  -3  -3   70.19    2.22
   5  -3  -3   73.51    1.76
   5  -3  -3   72.54    2.36
  -5  -3   3   73.06    2.15
   5  -3  -3   70.72    2.24
  -5  -3   3   71.58    2.19
   5  -3  -3   71.25    2.08
   5  -3  -3   70.86    2.02
  -5  -3   3   74.01    2.31
   5  -3  -3   71.55    2.36
   5  -3  -3   75.11    2.50
   5  -3  -3   72.21    2.14
  -5  -3   3   71.65    1.92
   5  -3  -3   72.63    2.02
  -5  -3   3   74.41    2.25
   5  -3  -3   75.92    2.39
  -5  -3   3   74.87    1.98
  -5   3   3   72.47    2.28
   5   3  -3   74.43    2.21
   5   3  -3   74.37    1.93
  -5   3   3   73.41    2.46
   5   3  -3   72.04    1.87
  -5   3   3   73.16    2.68
  -5   3   3   72.37    2.39
  -5   3   3   71.59    2.20
   5   3  -3   71.04    2.01
  -5   3   3   70.98    2.38
  -5   3   3   72.83    2.23
  -5   3   3   76.22    2.46
  -5   3   3   73.18    2.32
  -5   3   3   74.52    2.46
   5   3  -3   71.82    2.45
   5   3  -3   69.50    2.24
   4  -3  -3   22.96    1.07
   4  -3  -3   23.62    0.96
   4  -3  -3   23.48    1.18
  -4  -3   3   24.31    1.02
  -4  -3   3   23.32    0.96
   4  -3  -3   23.62    1.13
   4  -3  -3   23.08    1.07
   4  -3  -3   23.94    0.99
   4  -3  -3   23.35    1.00
  -4  -3   3   23.39    0.89
  -4  -3   3   22.61    1.00
  -4  -3   3   22.56    1.02
   4  -3  -3   23.27    0.98
  -4  -3   3   22.51    0.79
  -4  -3   3   24.36    1.12
   4  -3  -3   22.60    0.80
   4  -3  -3   22.50    0.95
   4  -3  -3   22.21    1.08
   4  -3  -3   22.52    1.18
  -4  -3   3   23.95    1.07
   4  -3  -3   21.88    1.45
  -4   3   3   25.46    1.21
  -4   3   3   24.62    1.14
  -4   3   3   21.28    1.66
  -4   3   3   22.67    1.09
   4   3  -3   23.28    1.18
   4   3  -3   23.86    0.86
  -4   3   3   25.24    1.22
   4   3  -3   22.90    0.94
  -4   3   3   21.11    1.00
   4   3  -3   22.19    0.90
   4   3  -3   22.31    1.09
  -4   3   3   21.43    0.99
   4   3  -3   22.61    0.99
  -4   3   3   25.58    1.26
  -4   3   3   22.18    1.12
  -4   3   3   22.54    1.13
  -4   3   3   22.97    0.51
  -3  -3   3    4.50    0.41
   3  -3  -3    3.93    0.39
  -3  -3   3    3.68    0.39
   3  -3  -3    4.02    0.40
   3  -3  -3    3.88    0.41
   3  -3  -3    4.17    0.35
   3  -3  -3    3.00    0.34
   3  -3  -3    3.91    0.40
   3  -3  -3    3.75    0.45
  -3  -3   3    3.84    0.38
  -3  -3   3    4.21    0.42
  -3  -3   3    4.07    0.32
   3  -3  -3    4.61    0.41
  -3  -3   3    4.61    0.37
  -3  -3   3    3.76    0.40
   3  -3  -3    3.50    0.43
   3  -3  -3    3.78    0.46
   3  -3  -3    3.83    0.31
   3  -3  -3    3.46    0.38
   3  -3  -3    4.11    0.38
  -3  -3   3    3.99    0.42
  -3   3   3    3.94    0.43
  -3   3   3    3.79    0.51
   3   3  -3    3.42    0.36
  -3   3   3    4.00    0.42
   3   3  -3    3.88    0.32
   3   3  -3    4.01    0.46
   3   3  -3    3.84    0.46
   3   3  -3    4.07    0.13
  -3   3   3    4.13    0.38
  -3   3   3    4.09    0.45
  -3   3   3    3.93    0.12
  -3   3   3    4.10    0.46
  -3   3   3    3.80    0.37
   3   3  -3    4.22    0.43
  -3   3   3    3.68    0.39
   2  -3  -3   13.87    0.64
   2  -3  -3   11.74    0.87
   2  -3  -3   12.81    0.69
   2  -3  -3   12.87    0.60
  -2  -3   3   13.22    0.72
   2  -3  -3   12.71    0.64
  -2  -3   3   13.25    0.91
  -2  -3   3   11.91    0.72
   2  -3  -3   13.42    0.83
  -2  -3   3   13.48    0.67
  -2  -3   3   13.78    1.11
   2  -3  -3   12.61    0.73
   2  -3  -3   14.34    1.04
   2  -3  -3   11.81    0.67
   2  -3  -3   14.36    1.25
  -2  -3   3   13.77    0.64
  -2  -3   3   13.23    0.79
   2   3  -3   12.70    0.80
  -2   3   3   13.74    0.84
  -2   3   3   13.61    0.74
  -2   3   3   13.12    0.67
   2   3  -3   13.26    0.42
  -2   3   3   12.72    0.65
  -2   3   3   14.15    0.93
  -2   3   3   13.78    0.78
   2   3  -3   13.11    0.32
   2   3  -3   13.47    0.66
   2   3  -3   13.75    0.85
  -2   3   3   13.34    0.90
   2   3  -3   13.87    0.74
   2   3  -3   13.94    0.65
   2   3  -3   14.47    0.81
   2   3  -3   13.81    0.69
  -2   3   3   13.94    0.76
  -1  -3   3    2.29    0.39
  -1  -3   3    1.90    0.29
   1  -3  -3    1.92    0.32
  -1  -3   3    1.97    0.31
   1  -3  -3    1.86    0.21
   1  -3  -3    1.47    0.26
  -1  -3   3    2.18    0.27
   1  -3  -3    1.92    0.33
  -1  -3   3    2.05    0.37
   1  -3  -3    1.79    0.37
   1  -3  -3    1.87    0.35
   1  -3  -3    1.86    0.35
   1  -3  -3    2.34    0.34
   1  -3  -3    2.34    0.51
  -1  -3   3    2.70    0.44
  -1  -3   3    2.05    0.32
  -1  -3   3    1.67    0.29
  -1   3   3    1.46    0.30
   1   3  -3    1.90    0.30
  -1   3   3    1.54    0.31
  -1   3   3    1.99    0.23
  -1   3   3    1.66    0.26
   1   3  -3    1.71    0.35
  -1   3   3    2.56    0.30
   1   3  -3    1.68    0.35
   1   3  -3    1.94    0.20
   1   3  -3    2.22    0.27
  -1   3   3    1.94    0.38
   1   3  -3    1.10    0.29
   1   3  -3    1.75    0.30
  -1   3   3    2.23    0.27
   1   3  -3    2.01    0.09
   1   3  -3    2.35    0.39
   1   3  -3    1.94    0.29
   0  -3   3   31.00    1.14
   0  -3  -3   30.47    0.94
   0  -3  -3   30.11    1.15
   0  -3  -3   30.34    1.13
   0  -3  -3   32.72    1.33
   0  -3  -3   29.80    1.15
   0  -3  -3   29.01    1.26
   0  -3  -3   30.83    1.34
   0  -3   3   31.31    1.31
   0  -3  -3   31.60    1.35
   0  -3  -3   29.41    1.13
   0  -3   3   31.59    1.23
   0  -3   3   30.32    1.24
   0  -3  -3   29.51    1.25
   0  -3   3   30.29    1.35
   0  -3   3   28.33    1.14
   0  -3   3   28.91    1.09
   0   3   3   27.43    1.20
   0   3  -3   29.71    1.03
   0   3  -3   30.03    1.38
   0   3  -3   31.74    1.17
   0   3  -3   28.61    1.36
   0   3   3   29.13    0.99
   0   3   3   31.00    1.24
   0   3   3   30.54    0.94
   0   3  -3   30.86    1.23
   0   3   3   29.63    1.13
   0   3   3   30.80    1.17
   0   3  -3   30.06    1.19
   0   3  -3   30.79    1.25
   0   3  -3   29.38    1.18
   0   3   3   29.42    0.99
  -1  -3  -3   44.16    1.54
   1  -3   3   41.72    1.68
  -1  -3  -3   48.62    2.12
   1  -3   3   43.62    1.55
   1  -3   3   44.05    1.55
   1  -3   3   45.85    1.82
  -1  -3  -3   45.14    1.48
  -1  -3  -3   41.96    1.45
  -1  -3  -3   43.58    1.55
   1  -3   3   43.87    1.60
  -1  -3  -3   46.67    1.71
   1  -3   3   43.56    1.87
   1  -3   3   45.61    1.43
  -1  -3  -3   43.90    1.43
   1  -3   3   46.84    1.49
   1  -3   3   46.74    1.81
   1  -3   3   45.35    1.70
  -1  -3  -3   45.75    1.24
   1  -3   3   45.57    1.55
  -1   3  -3   46.53    1.55
   1   3   3   46.64    1.53
  -1   3  -3   43.65    1.64
   1   3   3   45.60    1.21
   1   3   3   46.34    1.26
   1   3   3   44.53    1.64
  -1   3  -3   44.80    1.69
  -1   3  -3   46.43    1.54
  -1   3  -3   44.35    1.50
  -1   3  -3   45.26    1.46
   1   3   3   42.10    1.63
  -2  -3  -3   47.27    1.50
  -2  -3  -3   48.96    1.67
  -2  -3  -3   46.88    1.49
  -2  -3  -3   45.79    1.54
   2  -3   3   46.75    1.64
   2  -3   3   47.34    1.84
   2  -3   3   47.57    1.42
  -2  -3  -3   41.99    0.99
  -2  -3  -3   46.66    1.45
  -2  -3  -3   45.06    1.70
  -2  -3  -3   44.34    1.27
  -2  -3  -3   49.24    1.63
   2  -3   3   47.71    1.78
   2  -3   3   46.40    1.53
   2  -3   3   48.25    1.91
   2  -3   3   45.25    1.62
   2  -3   3   45.33    1.58
   2  -3   3   46.18    1.60
   2  -3   3   46.24    1.53
  -2  -3  -3   44.62    1.69
  -2   3  -3   45.75    1.78
   2   3   3   44.93    1.60
  -2   3  -3   45.69    1.72
   2   3   3   45.65    1.15
   2   3   3   46.08    1.20
  -2   3  -3   45.35    1.57
   2   3   3   46.71    1.48
   2   3   3   49.92    1.54
  -2   3  -3   46.01    1.61
  -2   3  -3   47.40    1.63
  -2   3  -3   45.78    1.57
  -2   3  -3   45.70    1.91
  -2   3  -3   47.11    1.62
  -3  -3  -3   17.74    0.77
  -3  -3  -3   16.80    0.97
  -3  -3  -3   17.49    0.81
   3  -3   3   18.27    0.90
   3  -3   3   15.88    1.04
   3  -3   3   15.83    0.85
   3  -3   3   16.35    0.81
  -3  -3  -3   17.63    0.93
  -3  -3  -3   17.08    0.95
   3  -3   3   16.19    0.88
  -3  -3  -3   17.83    0.71
  -3  -3  -3   16.89    0.63
   3  -3   3   16.70    1.04
   3  -3   3   18.12    0.87
   3  -3   3   18.18    0.85
  -3  -3  -3   17.88    0.85
  -3  -3  -3   18.61    0.75
   3  -3   3   18.37    0.70
  -3   3  -3   17.09    1.04
  -3   3  -3   18.01    0.95
   3   3   3   18.46    0.85
  -3   3  -3   18.72    1.02
   3   3   3   16.92    0.41
  -3   3  -3   16.72    0.90
   3   3   3   16.45    0.79
  -3   3  -3   18.77    1.04
  -3   3  -3   18.05    0.93
   3   3   3   17.70    0.76
   3   3   3   16.67    0.41
   3   3   3   17.70    0.51
  -3   3  -3   16.70    0.88
  -4  -3  -3    8.68    0.52
   4  -3   3    9.34    0.61
  -4  -3  -3    9.46    0.52
  -4  -3  -3    9.05    0.51
   4  -3   3    9.01    0.75
   4  -3   3    8.16    0.40
  -4  -3  -3    8.77    0.68
  -4  -3  -3    8.86    0.32
   4  -3   3    9.06    0.41
   4  -3   3    7.93    0.58
   4  -3   3    8.51    0.78
  -4  -3  -3    8.69    0.71
   4  -3   3    7.87    0.52
  -4  -3  -3    9.40    0.49
   4  -3   3    7.62    0.61
   4  -3   3    8.47    0.61
   4  -3   3    9.21    0.59
  -4  -3  -3    9.06    0.50
  -4  -3  -3    8.81    0.53
   4   3   3    8.40    0.24
  -4   3  -3    8.90    0.68
   4   3   3    8.77    0.48
  -4   3  -3    7.69    0.69
   4   3   3    8.05    0.50
  -4   3  -3   10.00    0.78
  -4   3  -3    8.01    0.64
   4   3   3    8.61    0.25
   4   3   3    9.07    0.53
  -4   3  -3    8.71    0.71
  -4   3  -3    8.64    0.70
  -4   3  -3    8.57    0.62
  -4   3  -3    7.99    0.73
   5  -3   3    5.10    0.46
  -5  -3  -3    5.74    0.39
  -5  -3  -3    5.66    0.38
  -5  -3  -3    5.30    0.35
  -5  -3  -3    5.32    0.57
   5  -3   3    4.69    0.63
   5  -3   3    5.06    0.46
   5  -3   3    5.09    0.43
   5  -3   3    5.59    0.55
   5  -3   3    5.08    0.39
   5  -3   3    5.12    0.61
   5  -3   3    5.65    0.46
   5  -3   3    5.70    0.23
  -5  -3  -3    5.16    0.27
  -5  -3  -3    5.54    0.33
   5  -3   3    5.43    0.23
  -5  -3  -3    5.42    0.55
  -5  -3  -3    5.53    0.49
  -5   3  -3    5.24    0.57
  -5   3  -3    5.35    0.55
  -5   3  -3    6.49    0.63
  -5   3  -3    4.59    0.50
  -5   3  -3    5.58    0.76
   5   3   3    5.39    0.19
   5   3   3    4.97    0.36
  -5   3  -3    5.36    0.52
   5   3   3    5.30    0.17
   5   3   3    4.98    0.31
   5   3   3    5.57    0.30
  -5   3  -3    5.75    0.52
  -5   3  -3    5.26    0.65
  -6  -3  -3    8.64    0.67
  -6  -3  -3    8.71    0.28
   6  -3   3    7.34    0.82
  -6  -3  -3    8.49    0.41
  -6  -3  -3    8.58    0.54
   6  -3   3    8.33    0.60
  -6  -3  -3    7.86    0.64
  -6  -3  -3    9.14    0.40
  -6  -3  -3    8.25    0.43
  -6  -3  -3    8.95    0.71
   6  -3   3   10.00    0.61
  -6  -3  -3    8.85    0.75
  -6  -3  -3    7.96    0.43
   6  -3   3    8.12    0.57
   6  -3   3    8.33    0.47
   6  -3   3    8.52    0.53
   6  -3   3   10.86    0.90
  -6  -3  -3    8.33    0.41
  -6   3  -3   10.08    1.15
   6   3   3    8.65    0.23
  -6   3  -3    8.75    0.76
  -6   3  -3    9.58    0.75
  -6   3  -3    8.27    0.84
  -6   3  -3    8.73    0.77
   6   3   3    8.68    0.27
  -6   3  -3    7.95    0.62
   6   3   3    8.76    0.28
  -6   3  -3    6.96    0.65
   7  -3   3    9.05    0.79
  -7  -3  -3   12.45    0.79
   7  -3   3    9.20    0.78
  -7  -3  -3   11.04    0.69
  -7  -3  -3   11.00    0.60
   7  -3   3   10.51    0.60
  -7  -3  -3   10.17    0.86
  -7  -3  -3   11.48    0.85
   7  -3   3    9.97    0.50
   7  -3   3    9.88    0.66
  -7  -3  -3   10.17    0.45
  -7   3  -3   10.64    0.88
  -7   3  -3    9.53    0.78
  -7   3  -3   11.41    0.91
   7   3   3   10.64    0.27
  -7   3  -3   10.87    0.80
  -7   3  -3   10.62    0.84
  -7   3  -3   10.74    0.86
  -7   3  -3   10.03    0.73
  -7   3  -3   11.70    1.06
   8  -3   3    0.47    0.16
   8  -3   3    0.18    0.03
  -8  -3  -3    0.01    0.18
  -8  -3  -3    0.11    0.11
  -8  -3  -3   -0.15    0.19
  -8  -3  -3   -0.17    0.15
  -8  -3  -3    0.10    0.18
   8   3   3    0.18    0.04
  -8   3  -3    0.01    0.20
  -8   3  -3    0.42    0.20
  -8   3  -3    0.30    0.19
   8   3   3    0.20    0.07
  -8   3  -3    0.14    0.15
  -8   3  -3    0.17    0.20
  -8   3  -3   -0.09    0.14
  -9  -3  -3    1.37    0.34
   9  -3   3    1.19    0.07
  -9  -3  -3    1.91    0.33
  -9   3  -3    0.61    0.37
   9   3   3    1.23    0.13
  -9   3  -3    1.72    0.47
   9   3   3    1.30    0.09
  -9   3  -3    0.71    0.30
  -9   3  -3    0.81    0.32
  -9   3  -3    1.05    0.33
  -9  -4   3    0.98    0.19
  -9  -4   3    0.87    0.34
  -9   4   3    0.94    0.43
  -9   4   3    1.06    0.45
  -9   4   3    0.76    0.50
  -9   4   3    1.74    0.42
   9   4  -3    1.28    0.09
  -9   4   3    1.02    0.47
   9   4  -3    1.28    0.15
   8  -4  -3    2.23    0.42
  -8  -4   3    2.80    0.40
  -8  -4   3    2.39    0.25
  -8  -4   3    2.22    0.49
  -8   4   3    2.20    0.50
   8   4  -3    2.93    0.19
  -8   4   3    1.97    0.42
  -8   4   3    3.67    0.74
  -8   4   3    1.81    0.53
  -8   4   3    2.95    0.63
  -8   4   3    2.68    0.55
   8   4  -3    2.82    0.12
  -7  -4   3    0.32    0.21
   7  -4  -3    0.07    0.18
   7  -4  -3    0.24    0.19
   7  -4  -3    0.20    0.16
  -7  -4   3   -0.01    0.13
   7  -4  -3    0.24    0.24
   7  -4  -3    0.07    0.12
  -7  -4   3    0.25    0.10
  -7  -4   3    0.11    0.10
   7  -4  -3    0.40    0.23
  -7   4   3    0.15    0.16
   7   4  -3    0.27    0.08
  -7   4   3    0.09    0.22
   7   4  -3    0.27    0.05
  -7   4   3   -0.22    0.20
  -7   4   3    0.32    0.23
  -7   4   3    0.22    0.16
  -7   4   3   -0.10    0.21
  -7   4   3   -0.01    0.12
  -7   4   3    0.32    0.41
  -6  -4   3    2.66    0.40
  -6  -4   3    3.92    0.59
  -6  -4   3    3.46    0.42
  -6  -4   3    2.97    0.38
  -6  -4   3    3.39    0.34
   6  -4  -3    3.36    0.47
  -6  -4   3    3.28    0.35
   6  -4  -3    2.75    0.41
   6  -4  -3    2.88    0.50
   6  -4  -3    3.70    0.40
   6  -4  -3    3.49    0.40
  -6  -4   3    3.65    0.58
   6  -4  -3    3.26    0.28
   6  -4  -3    2.41    0.46
   6  -4  -3    2.30    0.54
   6   4  -3    3.09    0.51
   6   4  -3    3.84    0.31
  -6   4   3    2.47    0.43
   6   4  -3    3.15    0.58
  -6   4   3    3.61    0.58
  -6   4   3    3.21    0.63
  -6   4   3    2.50    0.49
  -6   4   3    2.41    0.52
  -6   4   3    1.92    0.47
  -6   4   3    3.56    0.61
  -6   4   3    2.97    0.59
   6   4  -3    3.35    0.23
  -6   4   3    2.94    0.49
  -5  -4   3   10.74    0.57
   5  -4  -3   10.33    0.88
  -5  -4   3   10.83    0.79
  -5  -4   3   11.58    0.71
   5  -4  -3   10.43    0.54
   5  -4  -3   12.78    0.94
  -5  -4   3   10.19    0.63
   5  -4  -3    8.32    0.78
   5  -4  -3   11.39    0.72
   5  -4  -3   11.08    0.85
   5  -4  -3   10.40    0.71
  -5  -4   3   11.12    0.76
  -5  -4   3   11.28    0.79
  -5  -4   3    9.95    0.80
   5  -4  -3   12.37    0.84
   5  -4  -3   11.39    1.06
  -5   4   3   13.04    0.88
  -5   4   3   10.15    0.72
  -5   4   3   10.80    0.89
   5   4  -3   10.89    0.83
  -5   4   3   12.28    1.27
   5   4  -3   11.40    0.61
   5   4  -3   11.01    0.75
   5   4  -3   11.47    0.66
   5   4  -3   10.73    0.93
  -5   4   3   10.81    0.78
  -5   4   3   10.88    0.90
   5   4  -3   10.31    0.32
  -5   4   3   10.29    0.81
  -5   4   3   10.95    0.91
   5   4  -3   10.74    0.40
   4  -4  -3   32.69    1.15
   4  -4  -3   32.92    1.60
   4  -4  -3   33.39    1.79
  -4  -4   3   32.78    1.17
   4  -4  -3   34.07    1.40
  -4  -4   3   32.71    1.42
  -4  -4   3   33.04    1.26
  -4  -4   3   32.90    1.39
  -4  -4   3   33.66    1.45
   4  -4  -3   33.39    1.49
  -4  -4   3   33.11    1.48
  -4  -4   3   33.68    1.51
   4  -4  -3   37.51    1.74
   4  -4  -3   30.86    1.30
   4  -4  -3   31.29    1.34
   4  -4  -3   31.68    1.33
   4  -4  -3   33.50    1.49
   4  -4  -3   34.33    1.35
  -4  -4   3   33.37    1.39
  -4   4   3   32.01    1.39
  -4   4   3   31.06    1.41
   4   4  -3   32.57    0.72
  -4   4   3   33.11    1.51
   4   4  -3   31.09    1.52
  -4   4   3   30.33    1.56
   4   4  -3   35.28    1.56
  -4   4   3   36.31    1.73
   4   4  -3   32.45    1.05
   4   4  -3   34.42    1.24
   4   4  -3   33.21    1.67
   4   4  -3   32.30    1.41
  -4   4   3   31.31    1.58
  -4   4   3   31.36    1.36
  -4   4   3   32.27    1.50
   3  -4  -3    2.46    0.40
  -3  -4   3    2.70    0.47
   3  -4  -3    2.60    0.41
   3  -4  -3    2.90    0.69
   3  -4  -3    2.57    0.53
  -3  -4   3    2.55    0.37
  -3  -4   3    3.13    0.38
  -3  -4   3    3.91    0.47
   3  -4  -3    2.69    0.33
   3  -4  -3    3.07    0.55
  -3  -4   3    2.85    0.45
  -3  -4   3    3.00    0.48
   3  -4  -3    2.98    0.46
   3  -4  -3    2.64    0.43
  -3  -4   3    3.03    0.47
   3  -4  -3    3.01    0.46
   3  -4  -3    2.47    0.36
  -3  -4   3    2.71    0.43
   3  -4  -3    2.59    0.43
  -3   4   3    2.80    0.45
  -3   4   3    3.44    0.59
   3   4  -3    3.00    0.48
  -3   4   3    2.48    0.48
  -3   4   3    2.87    0.43
   3   4  -3    3.02    0.52
  -3   4   3    3.36    0.47
   3   4  -3    3.16    0.13
  -3   4   3    2.49    0.44
   3   4  -3    2.50    0.47
  -3   4   3    2.67    0.43
   3   4  -3    2.86    0.31
   3   4  -3    3.52    0.40
   3   4  -3    3.14    0.39
  -2  -4   3    4.07    0.61
  -2  -4   3    3.57    0.39
   2  -4  -3    3.34    0.50
   2  -4  -3    3.17    0.49
   2  -4  -3    3.71    0.59
  -2  -4   3    3.87    0.47
  -2  -4   3    3.76    0.50
   2  -4  -3    3.92    0.45
  -2  -4   3    5.18    0.55
  -2  -4   3    3.58    0.39
   2  -4  -3    3.80    0.45
  -2  -4   3    2.99    0.46
  -2  -4   3    4.76    0.47
   2  -4  -3    4.56    0.46
   2  -4  -3    3.82    0.41
   2  -4  -3    3.29    0.41
   2  -4  -3    4.20    0.54
   2  -4  -3    3.60    0.61
   2   4  -3    3.66    0.41
  -2   4   3    4.50    0.50
  -2   4   3    3.91    0.46
   2   4  -3    3.90    0.15
   2   4  -3    3.49    0.53
  -2   4   3    4.38    0.55
  -2   4   3    4.24    0.48
   2   4  -3    3.82    0.59
   2   4  -3    4.28    0.54
   2   4  -3    4.00    0.19
   2   4  -3    4.25    0.48
  -2   4   3    4.49    0.44
  -2   4   3    4.01    0.41
  -2   4   3    3.24    0.53
   2   4  -3    4.03    0.22
  -1  -4   3    9.23    0.86
   1  -4  -3   10.47    0.78
  -1  -4   3   10.62    0.74
  -1  -4   3   11.27    0.82
   1  -4  -3    9.95    0.56
  -1  -4   3   10.60    0.82
  -1  -4   3   11.62    0.74
   1  -4  -3   10.02    0.86
   1  -4  -3   11.07    0.76
  -1  -4   3   11.10    0.68
   1  -4  -3   11.76    0.80
   1  -4  -3   11.17    0.72
   1  -4  -3   10.80    0.75
  -1  -4   3   10.55    0.76
  -1  -4   3   10.97    0.77
  -1  -4   3   10.80    0.85
   1  -4  -3   10.90    0.92
   1  -4  -3   10.42    0.69
   1  -4  -3   10.49    0.83
   1  -4  -3   10.62    0.80
   1   4  -3   10.92    0.75
   1   4  -3   10.26    0.81
   1   4  -3   10.42    0.51
  -1   4   3   10.80    0.74
  -1   4   3   10.92    0.78
   1   4  -3    9.66    0.79
   1   4  -3   10.20    0.83
  -1   4   3   11.53    0.67
   1   4  -3   10.82    0.29
   1   4  -3   11.57    0.72
  -1   4   3   11.13    0.67
  -1   4   3   11.11    0.83
   1   4  -3   11.20    0.72
   1   4  -3   11.53    1.12
  -1   4   3   11.80    0.63
   0  -4  -3   82.83    2.16
   0  -4   3   82.88    2.59
   0  -4  -3   79.17    2.63
   0  -4  -3   83.20    2.46
   0  -4   3   83.21    2.66
   0  -4  -3   78.82    2.46
   0  -4   3   83.65    2.49
   0  -4  -3   81.10    2.64
   0  -4  -3   82.19    2.46
   0  -4   3   83.52    2.41
   0  -4   3   79.64    2.46
   0  -4  -3   82.53    2.51
   0  -4  -3   84.73    2.50
   0  -4  -3   83.73    2.70
   0  -4  -3   79.96    2.74
   0  -4   3   80.63    2.88
   0  -4  -3   81.00    2.78
   0  -4   3   82.39    2.43
   0  -4   3   82.46    2.64
   0  -4   3   80.40    2.76
   0   4   3   81.30    2.35
   0   4  -3   79.58    2.75
   0   4   3   77.27    2.61
   0   4  -3   80.43    2.59
   0   4   3   83.40    2.52
   0   4  -3   81.13    2.63
   0   4  -3   83.23    2.09
   0   4  -3   86.44    2.50
   0   4  -3   81.21    2.23
   0   4  -3   83.09    2.47
   0   4   3   84.48    2.55
   0   4   3   80.55    2.43
   0   4   3   82.50    3.05
   0   4  -3   77.85    2.65
   0   4   3   80.10    2.15
   0   4  -3   80.77    2.48
   1  -4   3   44.38    1.78
  -1  -4  -3   44.95    1.71
  -1  -4  -3   44.86    1.87
   1  -4   3   44.69    1.74
  -1  -4  -3   44.68    1.78
  -1  -4  -3   46.99    1.71
  -1  -4  -3   42.25    1.81
  -1  -4  -3   46.03    1.63
  -1  -4  -3   42.23    1.56
   1  -4   3   44.53    1.78
   1  -4   3   45.87    1.63
   1  -4   3   44.48    1.95
   1  -4   3   45.26    1.76
   1  -4   3   42.76    1.60
   1  -4   3   43.85    2.02
  -1  -4  -3   44.13    1.90
  -1  -4  -3   43.97    1.35
   1  -4   3   43.99    1.58
   1  -4   3   44.24    1.67
  -1  -4  -3   45.06    1.67
   1   4   3   43.35    1.63
   1   4   3   44.70    1.80
  -1   4  -3   43.14    1.88
   1   4   3   44.61    1.25
   1   4   3   43.31    1.74
   1   4   3   42.62    1.59
  -1   4  -3   41.19    1.79
  -1   4  -3   44.84    1.45
   1   4   3   44.45    1.38
   1   4   3   41.41    1.02
  -1   4  -3   43.89    1.67
  -1   4  -3   49.07    1.90
  -1   4  -3   44.58    1.68
  -1   4  -3   42.76    1.66
   1   4   3   43.78    0.94
  -1   4  -3   41.41    1.64
   2  -4   3   -0.03    0.09
  -2  -4  -3    0.32    0.17
   2  -4   3    0.23    0.19
  -2  -4  -3   -0.19    0.13
  -2  -4  -3    0.21    0.15
   2  -4   3    0.11    0.11
  -2  -4  -3    0.19    0.22
  -2  -4  -3   -0.02    0.10
  -2  -4  -3    0.15    0.18
  -2  -4  -3    0.11    0.09
  -2  -4  -3    0.12    0.11
   2  -4   3    0.22    0.13
   2  -4   3    0.25    0.14
   2  -4   3    0.22    0.15
   2  -4   3    0.15    0.20
   2  -4   3    0.33    0.19
   2  -4   3    0.05    0.13
   2  -4   3    0.05    0.18
   2  -4   3    0.18    0.18
  -2  -4  -3    0.25    0.15
  -2  -4  -3    0.08    0.13
   2   4   3    0.16    0.04
   2   4   3   -0.03    0.11
  -2   4  -3    0.11    0.18
  -2   4  -3    0.16    0.16
   2   4   3    0.04    0.14
   2   4   3    0.19    0.05
   2   4   3    0.16    0.06
  -2   4  -3    0.19    0.14
   2   4   3    0.26    0.13
  -2   4  -3    0.04    0.19
  -2   4  -3    0.05    0.15
  -2   4  -3    0.26    0.19
   2   4   3    0.33    0.17
   2   4   3    0.11    0.10
   3  -4   3    5.84    0.58
  -3  -4  -3    5.99    0.56
   3  -4   3    6.67    0.47
  -3  -4  -3    6.41    0.45
  -3  -4  -3    6.98    0.59
   3  -4   3    5.52    0.51
   3  -4   3    6.72    0.50
   3  -4   3    5.82    0.56
  -3  -4  -3    6.39    0.53
   3  -4   3    6.84    0.65
   3  -4   3    6.03    0.70
  -3  -4  -3    6.75    0.54
  -3  -4  -3    7.25    0.61
   3  -4   3    6.02    0.69
   3  -4   3    6.46    0.60
   3  -4   3    7.19    0.59
   3  -4   3    6.42    0.61
  -3  -4  -3    6.39    0.51
  -3  -4  -3    5.95    0.66
  -3  -4  -3    6.08    0.65
   3   4   3    6.21    0.36
   3   4   3    5.21    0.49
  -3   4  -3    6.61    0.60
  -3   4  -3    5.25    0.66
  -3   4  -3    6.32    0.62
  -3   4  -3    6.65    0.68
  -3   4  -3    7.25    0.65
   3   4   3    6.28    0.21
   3   4   3    7.32    0.55
   3   4   3    5.44    0.50
  -3   4  -3    6.32    0.65
  -3   4  -3    6.54    0.61
   3   4   3    5.87    0.55
   4  -4   3    2.96    0.50
  -4  -4  -3    3.76    0.44
   4  -4   3    4.46    0.45
   4  -4   3    3.17    0.52
  -4  -4  -3    4.71    0.59
  -4  -4  -3    3.59    0.40
   4  -4   3    4.27    0.49
   4  -4   3    3.88    0.36
   4  -4   3    4.17    0.45
  -4  -4  -3    4.75    0.56
  -4  -4  -3    3.46    0.37
  -4  -4  -3    3.80    0.41
  -4  -4  -3    4.46    0.41
   4  -4   3    4.18    0.34
  -4  -4  -3    4.36    0.56
   4  -4   3    3.10    0.50
   4  -4   3    4.40    0.47
   4  -4   3    4.67    0.76
  -4  -4  -3    3.43    0.42
   4   4   3    3.58    0.43
  -4   4  -3    3.05    0.49
  -4   4  -3    3.92    0.78
   4   4   3    4.03    0.16
   4   4   3    3.92    0.40
  -4   4  -3    4.60    0.56
  -4   4  -3    4.29    0.50
   4   4   3    3.63    0.38
  -4   4  -3    3.31    0.54
   4   4   3    4.07    0.16
  -4   4  -3    4.24    0.50
  -4   4  -3    4.59    0.54
   5  -4   3    0.74    0.31
   5  -4   3    0.31    0.19
  -5  -4  -3    0.37    0.20
   5  -4   3    0.08    0.19
  -5  -4  -3    0.57    0.19
  -5  -4  -3    0.27    0.17
   5  -4   3    0.36    0.25
   5  -4   3    0.52    0.20
  -5  -4  -3    0.27    0.13
  -5  -4  -3    0.55    0.26
  -5  -4  -3    0.62    0.17
   5  -4   3    0.51    0.23
  -5  -4  -3    0.31    0.20
  -5   4  -3    0.62    0.24
  -5   4  -3    0.45    0.25
  -5   4  -3    0.74    0.31
  -5   4  -3    0.60    0.28
  -5   4  -3    0.25    0.29
  -5   4  -3    0.74    0.24
   5   4   3    0.65    0.08
   5   4   3    0.29    0.17
   5   4   3    0.54    0.08
  -5   4  -3    0.05    0.24
  -5   4  -3    0.72    0.28
   5   4   3    0.43    0.15
  -6  -4  -3    0.97    0.31
  -6  -4  -3    1.33    0.20
  -6  -4  -3    1.17    0.37
  -6  -4  -3    1.26    0.36
   6  -4   3    1.60    0.39
   6  -4   3    0.98    0.24
   6  -4   3    1.08    0.29
   6  -4   3    0.87    0.50
   6  -4   3    0.88    0.31
  -6   4  -3    1.92    0.40
  -6   4  -3    1.19    0.42
  -6   4  -3    1.40    0.26
   6   4   3    1.37    0.10
  -6   4  -3    1.63    0.38
  -6   4  -3    1.09    0.41
   6   4   3    1.62    0.12
  -6   4  -3    0.83    0.35
  -6   4  -3    1.67    0.37
  -7  -4  -3    6.26    0.77
   7  -4   3    5.23    0.64
   7  -4   3    6.08    0.47
  -7  -4  -3    6.31    0.26
   7  -4   3    6.66    0.54
  -7  -4  -3    6.16    0.68
  -7  -4  -3    6.50    0.52
   7   4   3    6.35    0.25
   7   4   3    6.53    0.20
  -7   4  -3    5.23    0.59
  -7   4  -3    4.81    0.76
  -7   4  -3    6.14    0.66
  -7   4  -3    6.00    0.99
  -7   4  -3    5.69    0.73
  -8  -4  -3    5.56    0.48
  -8  -4  -3    4.42    0.69
   8   4   3    5.69    0.19
  -8   4  -3    6.37    0.69
  -8   4  -3    5.99    0.82
  -8   4  -3    5.94    0.69
  -8   4  -3    5.62    0.86
  -8   4  -3    5.88    0.61
   8   4   3    5.73    0.25
   7  -5  -3    1.07    0.30
  -7  -5   3    0.07    0.28
  -7  -5   3    1.06    0.40
   7  -5  -3    0.03    0.23
  -7   5   3    0.47    0.35
   7   5  -3    0.44    0.10
   7   5  -3    0.48    0.07
  -7   5   3    0.39    0.27
  -6  -5   3   -0.10    0.11
   6  -5  -3   -0.03    0.24
  -6  -5   3    0.06    0.22
   6  -5  -3   -0.03    0.17
  -6  -5   3   -0.04    0.12
  -6   5   3    0.11    0.23
  -6   5   3   -0.02    0.28
  -6   5   3    0.00    0.23
  -5  -5   3    1.15    0.30
   5  -5  -3    0.27    0.27
   5  -5  -3    0.55    0.19
  -5  -5   3    0.75    0.27
  -5  -5   3    0.80    0.24
  -5  -5   3    0.64    0.20
   5  -5  -3    0.56    0.24
  -5  -5   3    0.38    0.25
   5  -5  -3    0.62    0.46
   5   5  -3    0.71    0.08
  -5   5   3    0.12    0.27
   5   5  -3    0.70    0.11
  -5   5   3    0.70    0.29
  -5   5   3    0.41    0.47
  -5   5   3    0.86    0.62
   4  -5  -3    3.45    0.62
  -4  -5   3    3.55    0.43
  -4  -5   3    3.20    0.52
   4  -5  -3    3.21    0.53
  -4  -5   3    2.28    0.45
  -4  -5   3    2.79    0.48
   4  -5  -3    2.98    0.47
  -4  -5   3    3.29    0.64
   4  -5  -3    3.42    0.74
   4  -5  -3    2.44    0.44
  -4  -5   3    3.21    0.57
  -4   5   3    2.61    0.51
   4   5  -3    3.23    0.15
  -4   5   3    4.02    0.61
  -4   5   3    2.88    0.52
   4   5  -3    2.12    0.74
  -4   5   3    2.81    0.62
  -4   5   3    2.57    0.58
   3  -5  -3    4.92    0.62
   3  -5  -3    3.35    0.49
   3  -5  -3    3.35    0.51
  -3  -5   3    3.62    0.56
   3  -5  -3    3.34    0.40
   3  -5  -3    4.19    0.79
   3  -5  -3    4.19    0.76
  -3  -5   3    4.53    0.58
  -3  -5   3    4.54    0.49
  -3  -5   3    3.26    0.56
  -3  -5   3    2.86    0.52
  -3  -5   3    2.41    0.45
  -3  -5   3    4.03    0.43
   3  -5  -3    3.42    0.57
   3   5  -3    3.94    0.48
   3   5  -3    4.05    0.78
  -3   5   3    3.32    0.52
  -3   5   3    3.63    0.57
  -3   5   3    2.48    0.58
  -3   5   3    3.91    0.61
   3   5  -3    3.28    0.66
  -3   5   3    3.20    0.66
  -3   5   3    4.25    0.65
   3   5  -3    4.60    0.50
   2  -5  -3    0.57    0.31
   2  -5  -3    1.10    0.29
   2  -5  -3    1.69    0.40
   2  -5  -3    1.08    0.31
   2  -5  -3    0.96    0.33
  -2  -5   3    1.26    0.34
  -2  -5   3    1.11    0.31
  -2  -5   3    1.54    0.43
   2  -5  -3    1.39    0.39
   2  -5  -3    1.21    0.38
   2  -5  -3    1.29    0.36
  -2  -5   3    1.12    0.32
  -2  -5   3    1.74    0.44
  -2  -5   3    1.27    0.36
  -2  -5   3    1.14    0.30
   2  -5  -3    1.00    0.22
   2   5  -3    1.59    0.40
   2   5  -3    0.90    0.39
   2   5  -3    1.63    0.29
  -2   5   3    1.03    0.35
  -2   5   3    0.63    0.35
  -2   5   3    1.45    0.30
  -2   5   3    0.92    0.30
   2   5  -3    0.55    0.32
  -2   5   3    1.31    0.40
   2   5  -3    1.09    0.31
   2   5  -3    1.35    0.11
  -2   5   3    1.27    0.42
  -2   5   3    1.25    0.32
  -1  -5   3   24.18    1.43
   1  -5  -3   25.05    1.10
   1  -5  -3   30.78    1.44
   1  -5  -3   29.19    1.34
   1  -5  -3   24.71    1.43
  -1  -5   3   28.87    1.48
  -1  -5   3   26.38    1.25
   1  -5  -3   29.80    1.73
   1  -5  -3   25.62    1.34
  -1  -5   3   27.12    1.39
   1  -5  -3   30.36    1.46
   1  -5  -3   28.55    1.59
  -1  -5   3   28.91    1.58
  -1  -5   3   28.29    1.33
   1  -5  -3   30.58    1.70
  -1  -5   3   26.76    1.32
   1  -5  -3   28.65    1.44
  -1  -5   3   29.15    1.53
  -1   5   3   28.49    1.58
   1   5  -3   29.96    1.50
  -1   5   3   28.68    1.45
   1   5  -3   29.07    1.33
   1   5  -3   27.36    1.53
   1   5  -3   25.37    1.46
  -1   5   3   28.75    1.23
   1   5  -3   25.47    1.31
   1   5  -3   27.91    1.32
  -1   5   3   32.53    1.67
   1   5  -3   27.35    0.66
  -1   5   3   25.67    1.36
  -1   5   3   27.26    1.15
   0  -5   3   18.55    1.05
   0  -5   3   17.37    1.14
   0  -5   3   16.47    0.98
   0  -5  -3   17.31    1.07
   0  -5  -3   17.59    1.16
   0  -5   3   16.01    1.14
   0  -5  -3   17.32    1.06
   0  -5  -3   18.52    1.05
   0  -5   3   16.70    1.10
   0  -5  -3   17.96    1.27
   0  -5  -3   17.57    1.34
   0  -5   3   17.02    1.11
   0  -5   3   18.61    1.11
   0  -5  -3   18.21    1.19
   0  -5  -3   16.81    1.25
   0  -5   3   16.91    1.16
   0  -5   3   17.62    1.29
   0  -5   3   17.26    1.04
   0  -5  -3   19.73    1.13
   0   5   3   18.59    1.20
   0   5  -3   18.02    1.04
   0   5  -3   17.33    1.19
   0   5  -3   17.83    0.89
   0   5   3   18.08    0.94
   0   5   3   17.12    1.02
   0   5  -3   16.57    1.17
   0   5  -3   17.34    1.04
   0   5   3   17.32    1.17
   0   5   3   17.44    1.07
   0   5  -3   16.18    1.17
   0   5  -3   16.87    1.04
   1  -5   3    0.53    0.25
  -1  -5  -3    0.20    0.20
   1  -5   3    0.12    0.27
   1  -5   3    0.46    0.22
  -1  -5  -3    0.54    0.22
   1  -5   3    0.47    0.28
  -1  -5  -3    0.32    0.24
   1  -5   3    0.56    0.27
  -1  -5  -3    0.84    0.31
  -1  -5  -3    0.39    0.20
  -1  -5  -3    0.79    0.28
   1  -5   3    0.80    0.28
  -1  -5  -3    0.43    0.23
   1  -5   3    0.44    0.31
   1  -5   3    0.56    0.21
   1  -5   3    0.44    0.20
  -1  -5  -3    0.85    0.28
   1  -5   3    0.30    0.23
  -1  -5  -3    0.31    0.22
   1  -5   3    0.37    0.42
   1   5   3    0.85    0.31
   1   5   3    0.15    0.18
  -1   5  -3    0.97    0.31
   1   5   3    0.52    0.08
  -1   5  -3    0.70    0.24
  -1   5  -3    0.48    0.26
  -1   5  -3    0.20    0.28
  -1   5  -3    0.91    0.36
   1   5   3    0.43    0.32
  -1   5  -3    0.56    0.26
  -1   5  -3    0.48    0.24
   1   5   3    0.70    0.23
   1   5   3    0.62    0.06
  -1   5  -3    0.13    0.21
   2  -5   3    0.36    0.20
  -2  -5  -3    1.11    0.45
   2  -5   3    0.41    0.48
   2  -5   3    0.64    0.52
   2  -5   3    0.82    0.28
  -2  -5  -3    0.88    0.37
   2  -5   3    0.43    0.19
  -2  -5  -3    0.74    0.20
  -2  -5  -3    0.67    0.25
   2  -5   3    0.63    0.25
  -2  -5  -3    0.80    0.23
  -2  -5  -3    0.67    0.28
  -2  -5  -3    0.79    0.25
   2  -5   3    0.61    0.31
   2  -5   3    0.43    0.28
   2  -5   3    0.15    0.28
   2  -5   3    1.16    0.34
   2  -5   3    0.90    0.28
   2   5   3    0.83    0.08
   2   5   3    0.76    0.10
   2   5   3    0.92    0.34
   2   5   3    0.22    0.36
  -2   5  -3    0.41    0.23
  -2   5  -3    0.98    0.32
  -2   5  -3    0.53    0.30
  -2   5  -3    0.22    0.22
  -2   5  -3    0.34    0.26
  -2   5  -3    0.67    0.25
   2   5   3    0.28    0.21
   3  -5   3    1.46    0.52
  -3  -5  -3    2.75    0.52
   3  -5   3    2.36    0.40
  -3  -5  -3    2.83    0.56
   3  -5   3    3.06    0.59
  -3  -5  -3    2.74    0.49
  -3  -5  -3    2.19    0.53
   3  -5   3    2.18    0.38
  -3  -5  -3    3.75    0.71
   3  -5   3    2.68    0.52
  -3  -5  -3    3.62    0.45
   3  -5   3    1.69    0.43
   3  -5   3    2.64    0.46
   3  -5   3    4.13    0.73
  -3  -5  -3    2.74    0.46
   3   5   3    2.69    0.15
  -3   5  -3    2.49    0.50
   3   5   3    2.76    0.48
  -3   5  -3    2.66    0.56
  -3   5  -3    1.59    0.41
  -3   5  -3    2.77    0.53
   3   5   3    2.71    0.14
   3   5   3    1.53    0.42
   3   5   3    2.69    0.55
  -3   5  -3    2.00    0.51
  -4  -5  -3    2.50    0.47
  -4  -5  -3    2.34    0.50
  -4  -5  -3    2.67    0.55
   4  -5   3    1.68    0.52
   4  -5   3    1.78    0.42
  -4  -5  -3    1.56    0.44
  -4  -5  -3    2.87    0.46
   4   5   3    2.51    0.14
  -4   5  -3    2.19    0.61
   4   5   3    2.15    0.39
   4   5   3    2.39    0.41
   4   5   3    2.36    0.13
  -4   5  -3    2.54    0.54
  -4   5  -3    1.52    0.48
   4   5   3    3.31    0.42
  -4   5  -3    2.33    0.46
  -5  -5  -3    0.29    0.17
  -5  -5  -3   -0.41    0.24
  -5  -5  -3    0.23    0.25
   5  -5   3   -0.03    0.15
  -5  -5  -3    0.18    0.27
  -5   5  -3   -0.19    0.19
  -5   5  -3    0.11    0.17
   5   5   3    0.16    0.06
  -5   5  -3   -0.09    0.17
  -6  -5  -3    2.17    0.54
  -6  -5  -3    2.72    0.33
   6  -5   3    2.98    0.51
  -6  -5  -3    2.13    0.83
  -6   5  -3    1.66    0.51
  -6   5  -3    2.29    0.55
   6   5   3    2.58    0.15
  -6   5  -3    2.02    0.57
  -6   5  -3    3.15    0.55
   6   5   3    2.52    0.14
  -4  -6   3    1.89    0.40
  -4  -6   3    0.88    0.42
  -4  -6   3    1.69    0.48
  -4  -6   3    1.82    0.42
   4  -6  -3    1.75    0.43
   4  -6  -3    2.90    0.60
  -4  -6   3    2.43    0.47
   4  -6  -3    2.93    0.84
   4   6  -3    1.87    0.15
  -4   6   3    1.62    0.55
   4   6  -3    1.98    0.14
  -4   6   3    2.65    0.64
  -3  -6   3    0.19    0.26
  -3  -6   3    0.64    0.34
   3  -6  -3    1.11    0.51
  -3  -6   3    0.55    0.37
  -3  -6   3    0.48    0.21
   3  -6  -3    1.10    0.29
  -3  -6   3    0.58    0.31
   3   6  -3    0.72    0.11
  -3   6   3    0.28    0.36
  -2  -6   3   11.08    0.94
   2  -6  -3   10.50    1.01
  -2  -6   3   10.30    0.92
   2  -6  -3   10.82    0.81
  -2  -6   3   10.41    1.01
  -2  -6   3   11.50    1.01
   2  -6  -3   10.13    0.94
   2  -6  -3   10.00    1.19
  -2  -6   3    9.57    0.81
   2  -6  -3    8.35    1.00
   2   6  -3   10.33    0.33
   2   6  -3   10.35    0.87
  -2   6   3   13.05    1.18
  -2   6   3   10.62    0.97
   1  -6  -3    1.69    0.56
  -1  -6   3    1.40    0.36
  -1  -6   3    1.76    0.47
   1  -6  -3    2.07    0.46
  -1  -6   3    1.37    0.48
  -1  -6   3    2.01    0.47
   1  -6  -3    2.17    0.51
   1  -6  -3    1.70    0.59
   1  -6  -3    1.43    0.38
  -1  -6   3    1.38    0.47
   1   6  -3    1.78    0.14
   1   6  -3    1.39    0.35
  -1   6   3    1.46    0.40
   0  -6   3    1.36    0.46
   0  -6   3    1.36    0.45
   0  -6  -3    1.76    0.42
   0  -6   3    2.02    0.61
   0  -6   3    1.15    0.37
   0  -6  -3    0.89    0.35
   0  -6  -3    1.17    0.56
   0  -6   3    1.04    0.34
   0  -6  -3    1.14    0.34
   0   6  -3    1.27    0.41
   0   6   3    1.93    0.48
   0   6  -3    1.84    0.38
   0   6   3    1.67    0.14
   0   6  -3    1.62    0.13
   0   6  -3    0.91    0.44
  -1  -6  -3   -0.10    0.19
   1  -6   3    0.19    0.41
  -1  -6  -3    0.04    0.24
   1  -6   3    0.44    0.37
   1  -6   3   -0.10    0.13
  -1  -6  -3   -0.08    0.23
   1  -6   3   -0.33    0.18
   1  -6   3   -0.13    0.22
  -1  -6  -3    0.29    0.21
   1   6   3    0.30    0.28
  -1   6  -3    0.55    0.50
  -1   6  -3    0.10    0.23
   1   6   3    0.12    0.07
  -2  -6  -3    1.63    0.40
   2  -6   3    1.73    0.61
  -2  -6  -3    1.85    0.52
  -2  -6  -3    1.90    0.51
   2  -6   3    2.06    0.61
   2  -6   3    1.13    0.48
  -2  -6  -3    2.11    0.67
   2  -6   3    0.76    0.60
   2  -6   3    1.39    0.41
  -2  -6  -3    1.79    0.42
   2   6   3    1.92    0.15
  -2   6  -3    1.78    0.50
  -2   6  -3    1.19    0.42
  -2   6  -3    3.12    0.70
   2   6   3    1.97    0.52
  -3  -6  -3    1.53    0.44
  -3  -6  -3    2.64    0.48
   3  -6   3    2.52    0.47
  -3  -6  -3    3.34    0.74
  -3  -6  -3    2.92    0.61
  -3  -6  -3    2.08    0.55
   3   6   3    2.52    0.17
  -3   6  -3    3.29    0.65
  -3   6  -3    2.71    0.58
   3   6   3    1.84    0.47
  -3   6  -3    1.34    0.62
 -11   0   4    0.40    0.18
 -11   0   4    0.21    0.20
  11   0  -4    0.19    0.08
  11   0  -4    0.21    0.25
 -10   0   4    0.24    0.30
 -10   0   4    0.53    0.18
  10   0  -4    0.69    0.10
 -10   0   4    0.91    0.40
 -10   0   4    0.82    0.29
  10   0  -4    0.27    0.23
 -10   0   4    0.58    0.22
 -10   0   4    0.67    0.18
 -10   0   4    0.23    0.26
   9   0  -4    3.88    0.48
   9   0  -4    4.27    0.31
   9   0  -4    4.30    0.13
  -9   0   4    4.04    0.26
   9   0  -4    4.35    0.19
  -9   0   4    3.88    0.33
  -9   0   4    4.71    0.46
   9   0  -4    5.26    0.74
  -9   0   4    5.22    0.58
  -9   0   4    3.89    0.75
  -9   0   4    4.47    0.36
  -9   0   4    3.79    0.42
  -9   0   4    4.65    0.29
  -9   0   4    4.26    0.51
   8   0  -4   29.95    1.23
   8   0  -4   31.84    0.85
  -8   0   4   30.50    1.43
  -8   0   4   30.70    1.19
  -8   0   4   31.36    0.95
  -8   0   4   33.54    1.77
   8   0  -4   31.62    1.16
  -8   0   4   32.27    1.04
   8   0  -4   31.73    1.69
   8   0  -4   31.04    0.79
   8   0  -4   29.18    1.03
   8   0  -4   30.57    0.95
  -8   0   4   34.14    1.34
   8   0  -4   31.47    1.16
  -8   0   4   30.37    0.97
  -8   0   4   31.82    0.92
  -8   0   4   33.01    1.08
  -8   0   4   31.86    0.90
  -8   0   4   31.11    1.37
   8   0  -4   31.58    0.66
  -7   0   4    5.76    0.56
  -7   0   4    6.36    0.68
   7   0  -4    6.50    0.34
   7   0  -4    6.81    0.17
   7   0  -4    6.85    0.22
  -7   0   4    6.99    0.34
   7   0  -4    6.37    0.47
  -7   0   4    7.10    0.40
  -7   0   4    7.40    0.49
  -7   0   4    7.18    0.33
   7   0  -4    7.46    0.73
  -7   0   4    6.49    0.49
   7   0  -4    7.51    0.49
  -7   0   4    6.97    0.34
   7   0  -4    6.53    0.29
  -7   0   4    7.20    0.35
   7   0  -4    6.95    0.27
  -7   0   4    7.21    0.44
   7   0  -4    7.17    0.39
   7   0  -4    6.73    0.44
  -6   0   4    1.22    0.22
   6   0  -4    1.30    0.08
  -6   0   4    1.71    0.33
  -6   0   4    1.28    0.14
  -6   0   4    1.20    0.19
  -6   0   4    1.20    0.05
   6   0  -4    1.46    0.15
   6   0  -4    1.35    0.05
  -6   0   4    1.06    0.20
  -6   0   4    1.32    0.09
  -6   0   4    1.26    0.14
   6   0  -4    1.35    0.12
  -6   0   4    1.54    0.14
   6   0  -4    1.27    0.20
  -6   0   4    1.10    0.30
  -6   0   4    1.41    0.17
   6   0  -4    1.16    0.19
   6   0  -4    1.31    0.11
   6   0  -4    1.61    0.16
   6   0  -4    1.37    0.23
  -5   0   4  132.32    3.09
   5   0  -4  130.89    3.51
  -5   0   4  128.82    2.78
   5   0  -4  130.08    2.72
  -5   0   4  130.75    3.01
  -5   0   4  127.61    3.50
  -5   0   4  128.28    3.24
   5   0  -4  131.29    2.89
   5   0  -4  127.38    3.02
  -5   0   4  129.37    2.77
   5   0  -4  129.28    2.79
  -5   0   4  128.26    2.79
   5   0  -4  126.30    2.92
   5   0  -4  129.81    2.78
   4   0  -4    0.07    0.03
   4   0  -4    0.12    0.07
  -4   0   4    0.19    0.08
   4   0  -4    0.23    0.12
  -4   0   4    0.20    0.06
   4   0  -4    0.25    0.07
  -4   0   4    0.19    0.06
  -4   0   4    0.12    0.05
   4   0  -4    0.18    0.06
  -4   0   4    0.17    0.04
   4   0  -4    0.25    0.08
   4   0  -4    0.16    0.05
  -4   0   4    0.20    0.07
  -4   0   4    0.14    0.05
   4   0  -4    0.26    0.05
  -4   0   4    0.12    0.05
  -4   0   4    0.27    0.12
  -3   0   4  245.53   12.13
   3   0  -4  255.12   11.50
   2   0  -4    1.30    0.08
  -2   0   4    1.07    0.13
   2   0  -4    1.39    0.11
   2   0  -4    1.24    0.11
  -2   0   4    1.54    0.13
   2   0  -4    1.28    0.08
   2   0  -4    1.34    0.09
  -2   0   4    1.44    0.11
  -2   0   4    1.43    0.08
   2   0  -4    1.27    0.11
   2   0  -4    1.64    0.19
  -2   0   4    1.42    0.17
   2   0  -4    1.38    0.10
   2   0  -4    1.52    0.16
  -1   0   4   64.73    1.48
  -1   0   4   62.47    1.56
   0   0   4  299.13   10.59
   0   0  -4  306.76   11.22
  -1   0  -4   12.62    0.30
   1   0   4   13.43    0.41
   1   0   4   13.12    0.42
  -1   0  -4   13.83    0.44
   1   0   4   12.95    0.37
  -1   0  -4   12.74    0.38
   1   0   4   13.30    0.39
  -1   0  -4   12.32    0.40
   1   0   4   13.49    0.55
  -1   0  -4   13.17    0.47
   1   0   4   13.62    0.47
  -2   0  -4   40.80    0.91
   2   0   4   41.02    1.09
   2   0   4   38.46    0.99
   2   0   4   40.67    0.98
  -2   0  -4   42.46    1.05
  -2   0  -4   35.61    0.83
  -2   0  -4   39.22    1.22
  -2   0  -4   42.56    1.13
   2   0   4   41.17    0.93
  -3   0  -4   53.94    1.19
   3   0   4   52.65    1.27
  -3   0  -4   52.82    1.26
   3   0   4   45.12    1.40
  -3   0  -4   53.59    1.34
  -3   0  -4   54.61    1.33
   3   0   4   53.77    1.28
   3   0   4   53.78    1.19
  -3   0  -4   54.52    1.15
  -3   0  -4   54.92    1.23
  -3   0  -4   54.18    1.76
  -3   0  -4   52.51    1.30
  -3   0  -4   52.10    1.13
  -4   0  -4    2.88    0.38
  -4   0  -4    2.99    0.18
   4   0   4    2.51    0.17
   4   0   4    2.35    0.16
  -4   0  -4    2.94    0.23
  -4   0  -4    2.63    0.22
  -4   0  -4    2.88    0.16
  -4   0  -4    2.71    0.11
  -4   0  -4    2.84    0.22
  -4   0  -4    2.64    0.15
  -4   0  -4    2.73    0.08
   4   0   4    2.78    0.08
   4   0   4    2.12    0.18
   4   0   4    2.83    0.27
  -5   0  -4   10.65    0.63
  -5   0  -4   10.74    0.38
   5   0   4   10.34    0.37
   5   0   4   10.11    0.43
  -5   0  -4   10.18    0.49
   5   0   4   10.11    0.33
  -5   0  -4   10.47    0.40
  -5   0  -4    9.84    0.28
  -5   0  -4    9.89    0.33
  -5   0  -4   10.88    0.45
  -5   0  -4   10.58    0.41
   5   0   4   10.09    0.41
  -5   0  -4    9.89    0.77
  -5   0  -4    9.50    0.48
   5   0   4   10.17    0.28
  -5   0  -4   10.45    0.36
  -6   0  -4    5.72    0.25
  -6   0  -4    6.42    0.34
   6   0   4    5.69    0.27
  -6   0  -4    6.24    0.32
   6   0   4    5.24    0.32
  -6   0  -4    6.10    0.39
  -6   0  -4    6.02    0.68
   6   0   4    5.85    0.33
  -6   0  -4    5.93    0.51
   6   0   4    5.81    0.21
  -6   0  -4    5.00    0.28
  -6   0  -4    5.96    0.22
  -6   0  -4    6.20    0.34
   6   0   4    6.02    0.21
  -6   0  -4    5.56    0.39
  -6   0  -4    5.94    0.34
   6   0   4    5.92    0.16
  -7   0  -4   11.48    0.62
   7   0   4   11.23    0.35
   7   0   4   10.78    0.28
  -7   0  -4   11.27    0.58
   7   0   4   10.94    0.50
  -7   0  -4   11.09    0.52
  -7   0  -4   11.80    0.78
  -7   0  -4   11.04    1.00
  -7   0  -4   10.41    0.39
   7   0   4   10.82    0.27
  -7   0  -4   10.77    0.31
  -7   0  -4   11.38    0.43
   7   0   4   10.75    0.33
   7   0   4   10.73    0.52
  -7   0  -4   11.34    0.36
  -7   0  -4   10.38    0.35
  -8   0  -4    2.63    0.27
  -8   0  -4    3.23    0.27
  -8   0  -4    2.88    0.14
  -8   0  -4    3.07    0.35
  -8   0  -4    2.75    0.30
   8   0   4    3.05    0.12
  -8   0  -4    3.08    0.28
  -8   0  -4    2.73    0.60
  -8   0  -4    3.37    0.54
   9   0   4   26.09    0.60
  -9   0  -4   25.17    1.10
  -9   0  -4   26.62    1.53
  -9   0  -4   26.70    1.01
  -9   0  -4   25.24    1.68
  -9   0  -4   25.57    1.39
 -10   0  -4    1.92    0.49
 -10   0  -4    2.50    0.52
 -10   0  -4    2.63    0.64
  10   0   4    2.64    0.14
  11  -1  -4    1.02    0.13
 -11  -1   4    0.76    0.21
 -11  -1   4    0.81    0.30
  11   1  -4    1.01    0.13
 -11   1   4    0.42    0.34
 -11   1   4    0.95    0.31
 -11   1   4    1.61    0.31
 -11   1   4    1.29    0.29
  10  -1  -4    4.21    0.20
 -10  -1   4    3.78    0.35
 -10  -1   4    4.05    0.32
 -10  -1   4    3.83    0.61
 -10  -1   4    4.45    0.45
 -10  -1   4    3.75    0.29
  10  -1  -4    4.60    0.57
 -10   1   4    4.29    0.47
 -10   1   4    4.03    0.65
 -10   1   4    3.56    0.79
 -10   1   4    4.14    0.47
 -10   1   4    3.33    0.82
  10   1  -4    3.72    0.52
  10   1  -4    4.02    0.20
 -10   1   4    4.64    0.43
 -10   1   4    2.84    0.69
  10   1  -4    3.76    0.75
  -9  -1   4   15.83    0.65
  -9  -1   4   14.97    0.66
  -9  -1   4   14.74    0.79
   9  -1  -4   14.65    0.65
   9  -1  -4   15.57    0.33
   9  -1  -4   15.78    0.67
  -9  -1   4   14.77    0.66
   9  -1  -4   15.50    0.77
  -9  -1   4   14.54    0.93
  -9  -1   4   15.35    0.53
   9  -1  -4   15.42    1.27
   9  -1  -4   15.95    0.98
  -9  -1   4   15.31    0.62
   9  -1  -4   15.93    0.46
  -9  -1   4   14.58    0.78
  -9   1   4   15.78    0.90
   9   1  -4   14.78    0.71
  -9   1   4   15.80    0.83
  -9   1   4   16.39    0.88
   9   1  -4   15.66    0.94
  -9   1   4   15.46    1.02
   9   1  -4   15.43    0.82
  -9   1   4   16.29    1.09
  -9   1   4   15.45    0.99
   9   1  -4   15.47    1.26
  -9   1   4   14.09    1.22
   9   1  -4   15.42    0.45
  -9   1   4   15.33    0.82
   8  -1  -4   28.54    1.65
   8  -1  -4   29.08    1.30
  -8  -1   4   28.22    1.06
   8  -1  -4   29.20    0.68
  -8  -1   4   29.52    1.29
  -8  -1   4   29.32    1.00
  -8  -1   4   30.27    0.95
  -8  -1   4   29.16    0.90
   8  -1  -4   30.04    0.97
   8  -1  -4   28.74    0.95
   8  -1  -4   31.14    1.25
  -8  -1   4   29.27    0.76
  -8  -1   4   27.99    1.02
   8  -1  -4   28.03    0.98
   8  -1  -4   29.22    0.74
   8  -1  -4   28.82    1.03
  -8  -1   4   29.84    1.13
   8  -1  -4   29.71    0.91
  -8  -1   4   27.13    0.97
  -8   1   4   29.52    1.13
  -8   1   4   29.96    1.21
   8   1  -4   30.15    0.98
  -8   1   4   30.23    1.18
   8   1  -4   27.32    0.69
  -8   1   4   28.99    0.93
  -8   1   4   28.83    1.12
  -8   1   4   27.64    1.43
  -8   1   4   30.11    1.36
   8   1  -4   29.13    1.03
  -8   1   4   27.72    1.62
  -8   1   4   28.24    0.85
  -8   1   4   29.29    0.93
  -8   1   4   31.52    1.43
   8   1  -4   27.53    1.53
   8   1  -4   29.44    1.13
   8   1  -4   29.99    1.25
  -7  -1   4   21.93    1.00
  -7  -1   4   21.65    0.81
   7  -1  -4   20.23    0.77
  -7  -1   4   20.02    0.56
   7  -1  -4   22.30    1.03
   7  -1  -4   21.65    0.98
   7  -1  -4   21.27    0.56
   7  -1  -4   19.26    1.23
   7  -1  -4   19.73    0.65
   7  -1  -4   18.03    0.48
   7  -1  -4   20.23    0.83
  -7  -1   4   22.14    0.81
  -7  -1   4   20.95    0.67
   7  -1  -4   19.94    0.78
   7  -1  -4   19.95    0.71
  -7  -1   4   20.79    0.79
  -7  -1   4   21.30    0.63
  -7  -1   4   20.25    0.77
  -7   1   4   20.18    0.92
  -7   1   4   21.18    1.07
  -7   1   4   20.29    0.75
  -7   1   4   22.16    1.06
   7   1  -4   19.47    0.50
   7   1  -4   19.15    0.95
  -7   1   4   20.53    0.88
  -7   1   4   20.14    1.13
  -7   1   4   20.36    0.87
  -7   1   4   20.70    0.66
  -7   1   4   20.98    0.72
   7   1  -4   20.65    0.78
   7   1  -4   21.80    1.25
  -7   1   4   19.92    0.84
   7   1  -4   20.02    0.70
  -7   1   4   20.49    1.27
   7   1  -4   20.89    0.86
  -7   1   4   19.94    0.50
  -6  -1   4   17.75    0.65
   6  -1  -4   18.18    0.60
  -6  -1   4   19.13    0.74
  -6  -1   4   17.27    0.70
   6  -1  -4   17.13    0.71
   6  -1  -4   17.79    0.49
  -6  -1   4   17.11    0.73
   6  -1  -4   17.87    0.70
   6  -1  -4   17.98    0.57
  -6  -1   4   17.42    0.82
   6  -1  -4   16.05    0.80
   6  -1  -4   17.67    0.42
   6  -1  -4   18.26    0.58
   6  -1  -4   18.40    0.88
   6  -1  -4   18.49    0.64
   6  -1  -4   16.43    0.65
  -6  -1   4   18.05    0.54
  -6  -1   4   16.99    0.39
  -6  -1   4   17.98    0.68
   6  -1  -4   17.41    1.07
  -6  -1   4   17.94    0.58
  -6   1   4   18.34    0.82
  -6   1   4   17.89    0.93
  -6   1   4   17.37    0.42
   6   1  -4   17.47    0.44
  -6   1   4   17.84    0.64
  -6   1   4   19.10    0.93
  -6   1   4   17.62    0.77
  -6   1   4   17.87    0.73
  -6   1   4   18.22    0.58
   6   1  -4   17.62    0.84
   6   1  -4   17.42    0.58
   6   1  -4   18.13    1.05
   6   1  -4   18.08    0.56
   6   1  -4   18.26    0.74
  -6   1   4   17.36    0.68
  -6   1   4   18.27    1.10
   6   1  -4   17.56    0.69
  -6   1   4   18.85    0.78
  -6   1   4   17.63    0.98
   5  -1  -4   75.36    1.73
  -5  -1   4   74.20    1.85
   5  -1  -4   73.48    1.93
   5  -1  -4   72.70    1.71
   5  -1  -4   75.14    2.40
  -5  -1   4   76.17    2.01
   5  -1  -4   74.58    1.91
   5  -1  -4   74.34    1.63
   5  -1  -4   74.35    2.07
   5  -1  -4   76.85    1.92
  -5  -1   4   77.24    1.73
  -5  -1   4   72.59    1.74
  -5  -1   4   75.01    1.89
   5  -1  -4   76.87    1.74
  -5  -1   4   77.47    1.95
   5  -1  -4   75.60    1.71
   5  -1  -4   76.50    2.04
  -5  -1   4   73.66    1.62
  -5   1   4   74.50    2.22
  -5   1   4   74.44    1.89
  -5   1   4   72.90    1.99
   5   1  -4   74.73    2.07
   5   1  -4   75.44    1.70
  -5   1   4   74.47    1.90
  -5   1   4   79.30    2.30
   5   1  -4   74.96    1.88
   5   1  -4   75.67    1.90
   5   1  -4   75.54    1.74
   5   1  -4   79.64    2.42
  -5   1   4   76.79    2.43
  -5   1   4   75.58    2.14
  -5   1   4   74.51    1.94
  -5   1   4   75.04    1.73
  -5   1   4   76.16    1.82
  -4  -1   4    3.63    0.09
   4  -1  -4    3.52    0.28
   4  -1  -4    3.74    0.19
   4  -1  -4    3.27    0.28
   4  -1  -4    3.92    0.23
   4  -1  -4    3.71    0.11
  -4  -1   4    3.71    0.10
   4  -1  -4    3.73    0.19
  -4  -1   4    4.04    0.30
  -4  -1   4    3.66    0.26
   4  -1  -4    3.38    0.21
  -4  -1   4    3.21    0.20
  -4  -1   4    3.69    0.28
   4  -1  -4    3.43    0.30
  -4  -1   4    3.54    0.21
   4  -1  -4    3.60    0.40
   4  -1  -4    3.56    0.20
  -4  -1   4    3.78    0.19
   4  -1  -4    3.37    0.28
   4   1  -4    3.10    0.16
  -4   1   4    3.87    0.29
  -4   1   4    3.56    0.26
  -4   1   4    3.48    0.28
  -4   1   4    4.00    0.26
   4   1  -4    3.53    0.36
   4   1  -4    3.55    0.13
   4   1  -4    3.49    0.22
  -4   1   4    3.54    0.41
  -4   1   4    3.31    0.35
  -4   1   4    3.84    0.29
   4   1  -4    3.65    0.09
   4   1  -4    3.12    0.29
   4   1  -4    3.82    0.21
   4   1  -4    3.56    0.27
  -4   1   4    3.70    0.11
  -4   1   4    3.90    0.31
   4   1  -4    3.56    0.26
  -4   1   4    4.05    0.37
  -4   1   4    3.46    0.27
  -3  -1   4   11.84    0.39
  -3  -1   4   11.27    0.29
   3  -1  -4   12.13    0.41
   3  -1  -4   11.59    0.64
   3  -1  -4   11.43    0.38
  -3  -1   4   11.45    0.49
   3  -1  -4   12.51    0.56
  -3  -1   4   11.86    0.49
   3  -1  -4   11.71    0.43
  -3  -1   4   12.17    0.44
   3  -1  -4   12.75    0.41
   3  -1  -4   11.76    0.52
  -3  -1   4   11.75    0.42
   3  -1  -4   11.98    0.43
   3  -1  -4   12.35    0.55
  -3   1   4   11.55    0.51
   3   1  -4   12.44    0.52
  -3   1   4   11.88    0.44
   3   1  -4   11.93    0.55
  -3   1   4   12.70    0.52
  -3   1   4   12.58    0.61
   3   1  -4   11.94    0.48
   3   1  -4   12.94    0.51
   3   1  -4   12.46    0.43
  -3   1   4   12.16    0.50
  -3   1   4   12.30    0.63
   3   1  -4   12.50    0.45
  -3   1   4   12.02    0.47
  -3   1   4   12.61    0.53
  -3   1   4   12.05    0.27
   3   1  -4   12.61    0.65
  -3   1   4   11.61    0.48
  -2  -1   4  134.78    3.06
  -2  -1   4  134.58    3.00
  -2  -1   4  140.51    3.04
   2  -1  -4  142.06    3.15
   2  -1  -4  136.12    3.08
  -2  -1   4  137.85    3.12
   2  -1  -4  138.84    3.23
   2   1  -4  136.36    3.12
   2   1  -4  137.08    2.99
  -2   1   4  142.22    3.04
  -2   1   4  139.60    2.98
  -2   1   4  142.48    3.24
  -2   1   4  139.19    3.07
   2   1  -4  141.18    3.12
   2   1  -4  138.00    2.87
  -2   1   4  140.71    2.97
   1  -1  -4    5.44    0.29
  -1  -1   4    4.84    0.30
   1  -1  -4    5.33    0.25
  -1  -1   4    5.21    0.29
   1  -1  -4    5.22    0.25
  -1  -1   4    5.56    0.33
   1  -1  -4    5.07    0.25
  -1  -1   4    5.42    0.23
   1  -1  -4    5.31    0.27
   1  -1  -4    5.44    0.29
  -1  -1   4    5.27    0.25
   1  -1  -4    4.44    0.31
  -1  -1   4    5.27    0.33
   1   1  -4    5.39    0.31
   1   1  -4    5.46    0.30
  -1   1   4    5.39    0.33
  -1   1   4    5.75    0.29
   1   1  -4    5.03    0.29
  -1   1   4    5.24    0.32
  -1   1   4    4.88    0.30
  -1   1   4    5.54    0.26
   1   1  -4    4.47    0.32
  -1   1   4    5.55    0.22
  -1   1   4    5.11    0.30
   1   1  -4    5.34    0.33
   1   1  -4    5.11    0.12
  -1   1   4    5.26    0.26
   1   1  -4    5.19    0.27
   0  -1  -4   48.21    1.16
   0  -1   4   51.21    1.36
   0  -1   4   46.07    1.17
   0  -1  -4   51.40    1.20
   0  -1   4   49.83    1.18
   0  -1   4   48.61    1.16
   0  -1  -4   48.45    1.24
   0  -1  -4   49.49    1.14
   0  -1  -4   50.96    1.24
   0  -1   4   46.52    1.33
   0  -1  -4   43.12    1.27
   0  -1   4   49.78    1.18
   0  -1   4   48.89    1.26
   0  -1   4   46.20    1.32
   0  -1  -4   50.69    1.20
   0  -1  -4   50.93    1.31
   0  -1   4   48.39    1.33
   0   1  -4   49.52    1.31
   0   1  -4   46.65    1.37
   0   1   4   49.87    1.19
   0   1   4   50.05    1.20
   0   1   4   48.24    1.28
   0   1  -4   48.05    1.32
   0   1  -4   48.56    1.22
   0   1   4   50.96    1.24
   0   1  -4   49.04    1.22
   0   1   4   49.86    1.27
   0   1  -4   50.84    1.31
   0   1  -4   47.33    1.20
   0   1   4   49.57    1.13
   1  -1   4   23.96    0.66
  -1  -1  -4   26.81    0.67
   1  -1   4   26.67    0.89
  -1  -1  -4   27.17    0.84
  -1  -1  -4   26.87    0.70
   1  -1   4   27.01    0.73
  -1  -1  -4   27.42    0.71
   1  -1   4   26.40    0.90
  -1  -1  -4   27.12    0.83
   1  -1   4   27.35    0.68
   1  -1   4   27.31    0.75
   1  -1   4   26.97    0.90
   1  -1   4   27.88    0.83
  -1  -1  -4   27.90    0.69
   1  -1   4   26.22    0.80
  -1   1  -4   26.68    0.73
  -1   1  -4   27.07    0.82
  -1   1  -4   26.64    0.80
   1   1   4   27.07    0.76
   1   1   4   27.48    0.64
   1   1   4   26.80    0.75
   1   1   4   26.64    0.84
  -1   1  -4   28.44    1.02
   1   1   4   25.88    0.72
  -1   1  -4   28.21    0.89
  -1   1  -4   27.81    0.79
  -1   1  -4   27.15    0.93
   2  -1   4  114.66    2.90
  -2  -1  -4  123.55    2.51
  -2  -1  -4  126.84    2.64
  -2  -1  -4  126.28    2.80
   2  -1   4  121.98    2.52
   2  -1   4  122.63    2.91
  -2  -1  -4  123.52    2.51
  -2  -1  -4  126.72    2.49
   2  -1   4  125.19    2.74
  -2  -1  -4  124.58    2.79
   2  -1   4  123.76    2.61
   2  -1   4  125.56    2.64
   2  -1   4  125.77    2.77
  -2  -1  -4  126.08    2.83
   2  -1   4  127.33    2.79
  -2   1  -4  124.09    2.76
  -2   1  -4  127.55    2.74
   2   1   4  124.78    2.84
  -2   1  -4  124.05    2.72
   2   1   4  111.67    2.55
  -2   1  -4  125.05    2.88
  -2   1  -4  123.99    2.59
  -2   1  -4  124.78    2.94
  -2   1  -4  120.49    2.80
  -2   1  -4  123.84    3.00
  -3  -1  -4   38.83    1.24
   3  -1   4   38.51    1.08
  -3  -1  -4   37.14    0.96
  -3  -1  -4   39.25    1.08
   3  -1   4   37.84    1.06
  -3  -1  -4   36.65    1.17
   3  -1   4   35.26    0.79
   3  -1   4   39.12    1.02
  -3  -1  -4   37.85    1.11
  -3  -1  -4   36.99    0.80
   3  -1   4   36.79    1.21
   3  -1   4   36.84    0.88
   3  -1   4   38.28    0.93
   3  -1   4   39.36    1.26
  -3  -1  -4   37.81    0.77
  -3  -1  -4   38.19    1.05
  -3  -1  -4   38.38    0.97
   3  -1   4   38.50    1.20
  -3   1  -4   38.07    1.16
  -3   1  -4   38.29    1.06
  -3   1  -4   36.99    1.09
  -3   1  -4   38.15    1.20
  -3   1  -4   39.66    1.06
  -3   1  -4   35.85    1.31
  -3   1  -4   37.19    1.26
  -3   1  -4   38.65    1.21
   4  -1   4    2.26    0.27
  -4  -1  -4    2.17    0.07
   4  -1   4    2.28    0.20
   4  -1   4    2.18    0.21
  -4  -1  -4    1.86    0.20
   4  -1   4    2.08    0.13
   4  -1   4    2.37    0.27
  -4  -1  -4    2.27    0.09
   4  -1   4    1.99    0.12
  -4  -1  -4    2.20    0.15
  -4  -1  -4    2.17    0.12
   4  -1   4    2.09    0.06
   4  -1   4    2.31    0.15
  -4  -1  -4    2.28    0.23
  -4  -1  -4    2.37    0.39
   4  -1   4    1.87    0.29
  -4  -1  -4    1.91    0.24
  -4  -1  -4    1.97    0.22
  -4  -1  -4    2.03    0.10
  -4  -1  -4    1.74    0.26
  -4   1  -4    1.78    0.23
  -4   1  -4    2.09    0.25
  -4   1  -4    2.12    0.06
  -4   1  -4    2.06    0.31
  -4   1  -4    1.72    0.36
  -4   1  -4    1.98    0.20
  -4   1  -4    2.33    0.20
  -4   1  -4    2.02    0.22
  -4   1  -4    2.02    0.24
  -4   1  -4    2.42    0.25
   4   1   4    2.05    0.07
   4   1   4    2.04    0.09
   4   1   4    2.02    0.10
  -4   1  -4    2.10    0.23
  -5  -1  -4   13.33    0.68
   5  -1   4   13.34    0.33
  -5  -1  -4   16.00    0.96
  -5  -1  -4   12.90    0.65
  -5  -1  -4   13.95    0.52
   5  -1   4   14.05    0.76
  -5  -1  -4   13.16    0.32
   5  -1   4   13.44    0.32
  -5  -1  -4   13.31    0.35
  -5  -1  -4   13.50    0.57
   5  -1   4   13.08    0.51
   5  -1   4   13.88    0.67
   5  -1   4   14.32    0.73
  -5  -1  -4   12.43    0.59
  -5  -1  -4   13.52    0.73
   5  -1   4   14.25    0.58
   5  -1   4   13.49    0.41
  -5  -1  -4   14.58    0.45
  -5  -1  -4   13.27    0.29
  -5  -1  -4   12.99    0.44
  -5   1  -4   13.02    0.35
  -5   1  -4   13.73    0.59
  -5   1  -4   12.81    0.68
  -5   1  -4   14.10    0.68
   5   1   4   12.77    0.35
  -5   1  -4   13.80    0.55
  -5   1  -4   13.53    0.77
   5   1   4   13.27    0.33
  -5   1  -4   15.39    1.02
  -5   1  -4   13.37    0.69
  -5   1  -4   14.37    0.64
  -5   1  -4   12.37    0.64
  -5   1  -4   14.02    0.63
  -5   1  -4   14.33    0.70
  -6  -1  -4    4.97    0.37
   6  -1   4    4.60    0.37
  -6  -1  -4    4.79    0.26
  -6  -1  -4    5.73    0.51
   6  -1   4    4.41    0.24
  -6  -1  -4    5.15    0.25
   6  -1   4    4.89    0.43
  -6  -1  -4    4.52    0.34
  -6  -1  -4    5.19    0.13
  -6  -1  -4    4.68    0.40
   6  -1   4    5.08    0.13
  -6  -1  -4    4.30    0.57
   6  -1   4    4.88    0.27
   6  -1   4    4.84    0.45
  -6  -1  -4    4.63    0.31
  -6   1  -4    5.11    0.42
  -6   1  -4    5.58    0.60
  -6   1  -4    4.82    0.43
  -6   1  -4    5.45    0.43
  -6   1  -4    4.82    0.38
   6   1   4    5.22    0.19
  -6   1  -4    4.44    0.41
  -6   1  -4    4.47    0.59
  -6   1  -4    5.18    0.37
  -6   1  -4    5.77    0.54
  -6   1  -4    5.06    0.45
   6   1   4    5.07    0.14
  -6   1  -4    5.06    0.31
   6   1   4    4.98    0.17
   7  -1   4   21.32    0.81
  -7  -1  -4   20.37    1.06
  -7  -1  -4   20.13    0.81
  -7  -1  -4   19.96    0.51
  -7  -1  -4   18.51    1.24
  -7  -1  -4   19.92    0.62
   7  -1   4   19.61    0.77
   7  -1   4   20.24    0.56
  -7  -1  -4   19.65    0.99
  -7  -1  -4   19.21    0.79
  -7  -1  -4   19.94    0.86
  -7  -1  -4   20.20    0.77
  -7  -1  -4   20.57    0.68
   7  -1   4   17.87    0.89
   7  -1   4   19.52    0.64
  -7   1  -4   20.43    0.97
   7   1   4   19.65    0.48
  -7   1  -4   18.33    0.90
  -7   1  -4   19.91    0.98
  -7   1  -4   18.86    0.91
  -7   1  -4   19.02    0.87
  -7   1  -4   19.63    0.86
   7   1   4   19.93    0.51
  -7   1  -4   20.60    0.70
  -7   1  -4   18.43    1.29
  -7   1  -4   19.06    0.73
  -7   1  -4   20.08    1.13
  -8  -1  -4    9.04    0.50
  -8  -1  -4    9.21    0.42
  -8  -1  -4    8.94    0.51
  -8  -1  -4    8.18    0.71
   8  -1   4    8.77    0.50
  -8  -1  -4    7.99    0.87
  -8  -1  -4   10.32    0.74
   8  -1   4    9.12    0.22
   8  -1   4    9.03    0.49
  -8  -1  -4    8.98    0.55
   8  -1   4    8.90    0.45
  -8   1  -4    9.48    0.82
  -8   1  -4    8.92    0.65
  -8   1  -4    8.71    0.65
  -8   1  -4    9.28    0.59
  -8   1  -4    9.12    0.62
   8   1   4    9.10    0.30
  -8   1  -4    9.38    0.98
  -8   1  -4    8.74    0.59
  -8   1  -4    9.23    0.65
   8   1   4    8.54    0.34
   9  -1   4   15.58    0.37
  -9  -1  -4   14.49    1.29
   9  -1   4   14.82    0.58
  -9  -1  -4   15.73    0.65
  -9  -1  -4   16.93    1.03
  -9  -1  -4   16.22    1.09
  -9   1  -4   15.87    1.12
  -9   1  -4   16.09    0.79
   9   1   4   15.72    0.43
  -9   1  -4   16.29    1.39
   9   1   4   16.15    0.46
  -9   1  -4   15.45    0.84
  -9   1  -4   15.11    0.90
  -9   1  -4   15.69    0.91
  -9   1  -4   15.90    0.87
 -10  -1  -4   15.78    1.10
  10  -1   4   16.33    0.40
 -10  -1  -4   13.08    1.45
 -10  -1  -4   15.76    1.36
 -10  -1  -4   16.53    0.73
  10   1   4   16.57    0.46
  10   1   4   16.42    0.50
 -10   1  -4   16.88    1.45
 -10   1  -4   16.52    1.18
 -11  -2   4    0.82    0.18
 -11  -2   4    0.96    0.21
  11  -2  -4    0.93    0.35
  11   2  -4    1.08    0.13
 -11   2   4    0.58    0.42
 -11   2   4    1.35    0.43
 -11   2   4    0.63    0.42
 -11   2   4    0.87    0.29
 -11   2   4    1.31    0.46
 -10  -2   4    0.24    0.12
 -10  -2   4    0.39    0.17
 -10  -2   4    0.17    0.15
 -10   2   4    0.23    0.22
 -10   2   4   -0.06    0.22
 -10   2   4    0.52    0.20
 -10   2   4    0.65    0.29
  10   2  -4    0.65    0.37
 -10   2   4    0.17    0.18
  -9  -2   4    1.21    0.25
   9  -2  -4    1.15    0.33
  -9  -2   4    1.15    0.25
  -9  -2   4    1.13    0.20
  -9  -2   4    0.99    0.11
   9  -2  -4    1.22    0.21
   9  -2  -4    0.83    0.18
   9  -2  -4    1.28    0.32
  -9  -2   4    1.11    0.21
   9  -2  -4    1.27    0.24
   9  -2  -4    0.63    0.35
   9  -2  -4    1.21    0.05
  -9   2   4    0.81    0.26
  -9   2   4    1.01    0.29
  -9   2   4    1.59    0.42
  -9   2   4    0.89    0.26
   9   2  -4    1.25    0.27
   9   2  -4    0.97    0.35
   9   2  -4    1.17    0.24
   9   2  -4    0.86    0.46
  -9   2   4    1.13    0.51
  -9   2   4    1.14    0.39
  -9   2   4    1.58    0.40
   9   2  -4    1.27    0.12
  -9   2   4    0.83    0.26
  -8  -2   4    2.63    0.32
   8  -2  -4    2.81    0.34
   8  -2  -4    2.70    0.32
  -8  -2   4    2.19    0.28
   8  -2  -4    2.41    0.57
  -8  -2   4    2.07    0.35
   8  -2  -4    2.37    0.43
  -8  -2   4    2.56    0.17
   8  -2  -4    2.32    0.53
   8  -2  -4    2.43    0.17
   8  -2  -4    1.40    0.43
   8  -2  -4    2.15    0.24
   8  -2  -4    2.24    0.22
   8   2  -4    3.45    0.35
  -8   2   4    2.33    0.39
   8   2  -4    2.72    0.62
  -8   2   4    2.15    0.22
  -8   2   4    2.36    0.40
  -8   2   4    3.01    0.57
  -8   2   4    2.44    0.54
  -8   2   4    2.25    0.44
  -8   2   4    2.50    0.44
  -8   2   4    2.28    0.53
  -8   2   4    2.68    0.43
   8   2  -4    2.34    0.15
  -8   2   4    2.85    0.34
   8   2  -4    3.10    0.47
   8   2  -4    2.33    0.35
  -7  -2   4   68.34    1.95
  -7  -2   4   71.79    2.08
   7  -2  -4   73.03    2.12
  -7  -2   4   73.98    2.02
   7  -2  -4   70.26    2.08
  -7  -2   4   71.99    1.98
  -7  -2   4   71.65    1.64
   7  -2  -4   70.43    1.65
  -7  -2   4   70.78    1.77
   7  -2  -4   73.22    2.39
   7  -2  -4   71.03    1.70
   7  -2  -4   70.88    1.76
   7  -2  -4   71.20    1.66
   7  -2  -4   73.17    2.07
  -7  -2   4   70.36    1.74
   7  -2  -4   70.68    1.81
   7  -2  -4   68.21    2.28
   7   2  -4   71.37    2.35
  -7   2   4   70.48    2.52
  -7   2   4   74.98    2.58
  -7   2   4   70.64    2.30
  -7   2   4   70.06    1.96
  -7   2   4   70.86    2.67
  -7   2   4   70.21    1.82
  -7   2   4   72.01    2.19
  -7   2   4   68.20    1.47
   7   2  -4   69.45    1.65
  -7   2   4   70.75    2.26
   7   2  -4   71.08    2.52
   7   2  -4   69.06    2.05
   7   2  -4   70.46    1.91
  -7   2   4   70.81    2.21
  -7   2   4   69.11    2.11
  -7   2   4   68.58    2.16
  -6  -2   4    7.65    0.35
   6  -2  -4    8.05    0.66
   6  -2  -4    7.74    0.33
   6  -2  -4    7.51    0.43
   6  -2  -4    7.24    0.33
  -6  -2   4    7.39    0.43
  -6  -2   4    7.55    0.19
   6  -2  -4    8.74    0.59
  -6  -2   4    7.19    0.50
  -6  -2   4    8.29    0.38
  -6  -2   4    8.10    0.49
   6  -2  -4    8.22    0.63
   6  -2  -4    7.14    0.54
   6  -2  -4    7.54    0.36
   6  -2  -4    7.89    0.41
  -6  -2   4    8.18    0.43
  -6  -2   4    8.11    0.55
   6  -2  -4    7.42    0.53
   6  -2  -4    7.55    0.70
   6   2  -4    8.12    0.61
   6   2  -4    7.49    0.19
  -6   2   4    8.25    0.71
  -6   2   4    6.94    0.55
  -6   2   4    7.54    0.59
  -6   2   4    7.61    0.22
  -6   2   4    8.23    0.51
  -6   2   4    7.56    0.56
  -6   2   4    8.14    0.61
   6   2  -4    7.49    0.25
  -6   2   4    7.77    0.56
  -6   2   4    7.15    0.72
   6   2  -4    7.61    0.45
   6   2  -4    7.82    0.68
  -6   2   4    7.33    0.42
  -6   2   4    6.52    0.53
   6   2  -4    7.87    0.35
   6   2  -4    7.61    0.27
  -6   2   4    8.31    0.70
   6   2  -4    7.42    0.51
   5  -2  -4    0.30    0.14
  -5  -2   4    0.30    0.10
   5  -2  -4    0.45    0.15
   5  -2  -4    0.31    0.11
   5  -2  -4    0.16    0.08
   5  -2  -4    0.38    0.15
   5  -2  -4    0.33    0.08
   5  -2  -4    0.12    0.10
   5  -2  -4    0.23    0.11
   5  -2  -4    0.38    0.16
  -5  -2   4    0.30    0.04
   5  -2  -4    0.19    0.16
  -5  -2   4    0.27    0.10
   5  -2  -4    0.25    0.08
  -5  -2   4    0.51    0.14
  -5  -2   4    0.33    0.10
  -5  -2   4    0.28    0.09
  -5  -2   4    0.31    0.13
  -5  -2   4    0.35    0.04
   5   2  -4    0.43    0.11
   5   2  -4    0.11    0.09
  -5   2   4    0.56    0.18
  -5   2   4    0.44    0.19
  -5   2   4    0.30    0.04
  -5   2   4    0.21    0.12
  -5   2   4    0.30    0.16
  -5   2   4    0.37    0.14
   5   2  -4    0.24    0.16
  -5   2   4    0.46    0.16
  -5   2   4    0.30    0.15
   5   2  -4    0.20    0.08
   5   2  -4    0.33    0.09
   5   2  -4    0.34    0.03
   5   2  -4    0.35    0.06
  -5   2   4    0.15    0.12
   5   2  -4    0.51    0.14
   5   2  -4    0.12    0.11
  -5   2   4    0.34    0.18
  -5   2   4    0.26    0.09
  -5   2   4    0.35    0.18
  -4  -2   4   23.23    0.92
   4  -2  -4   21.83    0.92
   4  -2  -4   21.68    0.91
  -4  -2   4   23.52    0.80
  -4  -2   4   22.41    0.76
  -4  -2   4   22.46    0.50
   4  -2  -4   18.89    1.01
   4  -2  -4   22.61    0.68
  -4  -2   4   22.63    0.80
  -4  -2   4   22.47    0.59
  -4  -2   4   22.86    0.87
   4  -2  -4   22.28    0.78
   4  -2  -4   21.58    0.81
  -4  -2   4   21.92    0.92
   4  -2  -4   23.00    1.01
   4  -2  -4   21.95    0.95
   4  -2  -4   23.22    0.97
   4  -2  -4   25.21    1.06
  -4  -2   4   22.57    0.69
   4   2  -4   22.33    0.81
   4   2  -4   22.18    1.18
  -4   2   4   22.99    0.98
  -4   2   4   22.59    0.98
   4   2  -4   23.03    1.04
   4   2  -4   21.09    0.75
  -4   2   4   23.73    0.92
   4   2  -4   22.86    0.80
  -4   2   4   22.25    0.81
  -4   2   4   23.11    1.06
  -4   2   4   24.51    1.11
  -4   2   4   22.57    0.94
  -4   2   4   23.45    0.95
   4   2  -4   22.34    0.98
  -4   2   4   22.26    0.48
  -4   2   4   22.94    0.88
  -4   2   4   22.30    1.10
   4   2  -4   22.23    0.76
  -4   2   4   22.56    1.07
  -3  -2   4   14.28    0.60
   3  -2  -4   14.77    0.95
   3  -2  -4   14.97    0.63
  -3  -2   4   15.13    0.71
  -3  -2   4   14.39    0.48
  -3  -2   4   14.64    0.57
  -3  -2   4   12.37    0.60
   3  -2  -4   15.64    0.72
   3  -2  -4   13.93    0.69
  -3  -2   4   14.86    0.66
  -3  -2   4   15.42    0.71
  -3  -2   4   14.81    0.70
   3  -2  -4   14.59    0.64
  -3  -2   4   14.09    0.33
   3  -2  -4   14.90    0.76
   3  -2  -4   14.39    0.60
   3  -2  -4   13.60    0.71
   3  -2  -4   14.66    0.54
  -3   2   4   14.20    0.64
  -3   2   4   14.53    0.71
  -3   2   4   13.65    0.68
  -3   2   4   14.56    0.62
   3   2  -4   14.73    0.49
  -3   2   4   15.50    0.75
   3   2  -4   14.32    0.62
  -3   2   4   15.16    0.32
   3   2  -4   13.95    0.65
  -3   2   4   14.04    0.65
   3   2  -4   13.88    0.59
  -3   2   4   14.75    0.77
   3   2  -4   14.35    0.52
   3   2  -4   14.46    0.74
   3   2  -4   14.18    0.61
  -3   2   4   14.88    0.83
  -3   2   4   13.14    0.71
  -3   2   4   15.16    0.65
   3   2  -4   14.77    0.78
   2  -2  -4   38.03    1.24
   2  -2  -4   37.49    1.18
  -2  -2   4   38.05    1.21
   2  -2  -4   37.46    1.32
  -2  -2   4   35.95    1.26
  -2  -2   4   37.43    1.25
  -2  -2   4   37.89    1.27
   2  -2  -4   36.73    1.13
  -2  -2   4   38.29    1.03
  -2  -2   4   37.38    1.17
   2  -2  -4   38.48    1.22
   2  -2  -4   37.43    1.09
  -2  -2   4   39.46    1.24
  -2  -2   4   37.79    1.11
   2  -2  -4   39.49    1.31
   2  -2  -4   35.97    1.13
  -2  -2   4   38.96    1.02
   2  -2  -4   38.89    1.05
   2   2  -4   36.41    1.18
   2   2  -4   39.19    1.36
  -2   2   4   36.79    1.28
   2   2  -4   37.50    1.08
  -2   2   4   38.02    1.09
  -2   2   4   36.95    1.37
   2   2  -4   37.82    1.26
  -2   2   4   37.76    1.15
   2   2  -4   39.81    1.33
  -2   2   4   38.08    1.19
  -2   2   4   38.11    1.44
  -2   2   4   38.81    1.31
   2   2  -4   37.89    1.14
  -2   2   4   37.66    1.27
  -2   2   4   38.28    1.19
  -2   2   4   37.17    1.22
   1  -2  -4   14.76    0.61
  -1  -2   4   13.55    0.70
   1  -2  -4   14.68    0.71
  -1  -2   4   13.81    0.55
   1  -2  -4   14.97    0.62
   1  -2  -4   14.69    0.48
   1  -2  -4   14.59    0.57
   1  -2  -4   12.60    0.57
  -1  -2   4   13.90    0.63
   1  -2  -4   14.45    0.75
  -1  -2   4   13.69    0.58
  -1  -2   4   15.08    0.69
   1  -2  -4   13.94    0.65
   1  -2  -4   13.23    0.68
  -1  -2   4   14.49    0.66
  -1  -2   4   14.25    0.63
  -1  -2   4   13.97    0.71
   1  -2  -4   15.64    0.67
   1  -2  -4   14.14    0.59
  -1   2   4   14.20    0.50
  -1   2   4   13.96    0.63
   1   2  -4   14.43    0.66
  -1   2   4   15.16    0.77
   1   2  -4   13.51    0.75
   1   2  -4   14.75    0.69
  -1   2   4   14.83    0.71
   1   2  -4   14.38    0.71
  -1   2   4   14.89    0.62
  -1   2   4   14.32    0.65
   1   2  -4   14.28    0.62
   1   2  -4   13.69    0.67
   1   2  -4   15.44    0.63
   1   2  -4   14.05    0.54
  -1   2   4   14.41    0.66
  -1   2   4   15.14    0.58
  -1   2   4   14.60    0.66
   1   2  -4   14.08    0.60
   0  -2   4   94.81    2.43
   0  -2   4   98.43    2.58
   0  -2  -4   94.41    2.31
   0  -2  -4  100.25    2.59
   0  -2   4   97.32    2.32
   0  -2  -4   93.77    2.29
   0  -2  -4   95.12    2.40
   0  -2  -4   98.01    2.42
   0  -2   4   94.38    2.28
   0  -2  -4   96.98    2.22
   0  -2   4   94.54    2.56
   0  -2  -4   97.52    2.45
   0  -2  -4   94.84    2.02
   0  -2  -4   95.42    2.36
   0  -2   4   94.18    2.46
   0  -2  -4   96.56    2.32
   0   2  -4   93.50    2.36
   0   2   4   97.27    2.37
   0   2  -4   94.16    2.64
   0   2  -4   94.19    2.38
   0   2   4   99.20    2.17
   0   2   4   93.37    2.29
   0   2   4  103.58    2.48
   0   2   4   99.58    2.29
   0   2  -4   92.35    2.52
   0   2   4   94.70    2.49
   0   2  -4   92.85    2.35
   0   2  -4   98.14    2.48
   0   2   4   99.58    2.47
   0   2  -4   96.86    2.49
   0   2  -4   98.50    2.45
   0   2  -4   96.50    2.36
   1  -2   4   17.69    0.76
  -1  -2  -4   18.89    0.72
   1  -2   4   17.68    0.84
  -1  -2  -4   17.04    0.41
  -1  -2  -4   17.10    0.64
  -1  -2  -4   18.31    0.68
  -1  -2  -4   18.78    0.76
   1  -2   4   17.95    0.64
   1  -2   4   19.76    0.83
   1  -2   4   17.67    0.86
   1  -2   4   17.24    0.69
   1  -2   4   16.36    0.71
  -1  -2  -4   18.17    0.71
  -1  -2  -4   17.70    0.64
   1   2   4   17.90    0.63
  -1   2  -4   15.22    0.71
  -1   2  -4   17.39    0.79
  -1   2  -4   16.91    0.73
  -1   2  -4   17.18    0.74
  -1   2  -4   17.29    0.70
  -1   2  -4   17.37    0.90
  -1   2  -4   18.16    0.79
   1   2   4   17.42    0.74
  -1   2  -4   18.20    0.84
   1   2   4   18.02    0.70
   1   2   4   17.45    0.51
   1   2   4   17.26    0.62
  -1   2  -4   17.56    0.85
   1   2   4   17.82    0.76
   2  -2   4   33.56    1.17
   2  -2   4   32.06    1.24
   2  -2   4   34.08    1.15
  -2  -2  -4   32.29    0.97
  -2  -2  -4   33.15    0.84
  -2  -2  -4   34.86    1.29
  -2  -2  -4   31.12    1.03
   2  -2   4   32.23    1.06
  -2  -2  -4   32.17    0.98
  -2  -2  -4   32.31    1.25
  -2  -2  -4   32.52    1.03
   2  -2   4   33.36    1.20
   2  -2   4   34.24    1.06
   2  -2   4   31.19    1.03
   2  -2   4   33.75    1.30
  -2  -2  -4   32.43    0.95
   2  -2   4   32.33    0.89
  -2  -2  -4   32.32    1.14
  -2  -2  -4   31.31    0.95
  -2   2  -4   32.22    1.24
   2   2   4   32.49    0.99
   2   2   4   31.67    1.03
  -2   2  -4   31.49    1.13
   2   2   4   32.24    0.96
   2   2   4   31.90    0.89
  -2   2  -4   30.34    1.19
   2   2   4   30.42    0.69
  -2   2  -4   30.92    1.18
  -2   2  -4   35.03    1.16
  -2   2  -4   32.45    1.32
   2   2   4   33.10    1.00
  -2   2  -4   32.85    1.00
   3  -2   4    7.00    0.46
   3  -2   4    6.37    0.25
  -3  -2  -4    6.53    0.37
  -3  -2  -4    5.85    0.31
   3  -2   4    5.91    0.42
  -3  -2  -4    6.13    0.19
  -3  -2  -4    6.39    0.32
   3  -2   4    6.50    0.56
   3  -2   4    6.14    0.55
  -3  -2  -4    6.10    0.46
   3  -2   4    6.07    0.39
   3  -2   4    5.77    0.40
  -3  -2  -4    6.92    0.47
   3  -2   4    6.27    0.37
  -3  -2  -4    6.39    0.49
   3  -2   4    6.81    0.61
  -3  -2  -4    5.93    0.36
  -3  -2  -4    6.25    0.18
  -3   2  -4    5.72    0.54
  -3   2  -4    6.91    0.50
  -3   2  -4    5.94    0.46
  -3   2  -4    6.26    0.51
   3   2   4    6.21    0.31
  -3   2  -4    6.04    0.44
   3   2   4    6.18    0.35
   3   2   4    6.34    0.26
  -3   2  -4    6.93    0.54
   3   2   4    6.02    0.17
   3   2   4    6.39    0.34
  -3   2  -4    6.67    0.34
  -3   2  -4    5.52    0.47
   3   2   4    6.21    0.18
  -3   2  -4    6.47    0.51
  -3   2  -4    5.86    0.42
   4  -2   4   22.37    0.85
   4  -2   4   22.74    1.10
   4  -2   4   20.96    0.71
  -4  -2  -4   20.46    0.46
  -4  -2  -4   20.37    0.56
  -4  -2  -4   21.85    0.58
   4  -2   4   20.78    0.99
   4  -2   4   22.04    0.79
   4  -2   4   19.82    0.49
  -4  -2  -4   21.99    0.65
  -4  -2  -4   22.12    0.51
   4  -2   4   21.03    0.97
  -4  -2  -4   21.61    0.80
   4  -2   4   22.05    1.07
   4  -2   4   21.20    0.46
  -4  -2  -4   20.97    0.93
  -4  -2  -4   22.23    0.77
  -4  -2  -4   21.59    1.00
  -4  -2  -4   21.94    0.94
  -4  -2  -4   20.69    0.49
  -4  -2  -4   20.74    1.01
   4  -2   4   20.94    0.86
   4  -2   4   21.26    0.49
  -4   2  -4   21.20    1.04
  -4   2  -4   21.13    0.97
  -4   2  -4   21.43    1.17
   4   2   4   21.69    0.64
   4   2   4   20.74    0.47
  -4   2  -4   21.02    0.91
   4   2   4   21.06    0.50
  -4   2  -4   20.21    1.01
  -4   2  -4   20.56    0.98
  -4   2  -4   21.07    0.51
  -4   2  -4   21.77    1.02
  -4   2  -4   21.89    0.97
  -4   2  -4   23.08    0.90
  -5  -2  -4    9.48    0.52
   5  -2   4    8.37    0.63
  -5  -2  -4    9.23    0.59
   5  -2   4    8.63    0.45
   5  -2   4    8.44    0.43
   5  -2   4    8.10    0.37
  -5  -2  -4    9.11    0.40
   5  -2   4    8.30    0.65
  -5  -2  -4    8.29    0.57
   5  -2   4    8.42    0.51
   5  -2   4    8.53    0.69
  -5  -2  -4    9.33    0.47
  -5  -2  -4    8.54    0.67
   5  -2   4    8.38    0.52
  -5  -2  -4    8.82    0.30
  -5  -2  -4    8.18    0.50
  -5   2  -4    9.39    0.69
   5   2   4    8.40    0.25
  -5   2  -4    8.71    0.62
  -5   2  -4    8.34    0.52
  -5   2  -4    8.51    0.65
  -5   2  -4    9.00    0.68
  -5   2  -4    8.59    0.78
  -5   2  -4    9.04    0.63
   5   2   4    8.27    0.22
  -5   2  -4    8.24    0.59
  -5   2  -4    8.40    0.57
  -5   2  -4    9.31    0.61
  -6  -2  -4    1.19    0.25
   6  -2   4    1.03    0.27
   6  -2   4    0.94    0.14
   6  -2   4    0.88    0.20
  -6  -2  -4    0.94    0.22
   6  -2   4    0.47    0.21
  -6  -2  -4    1.01    0.26
   6  -2   4    1.16    0.22
  -6  -2  -4    0.78    0.31
  -6  -2  -4    0.69    0.23
  -6  -2  -4    0.80    0.15
  -6  -2  -4    0.86    0.15
  -6  -2  -4    0.82    0.21
   6  -2   4    1.05    0.13
   6  -2   4    1.02    0.05
  -6  -2  -4    0.74    0.08
   6   2   4    0.97    0.09
  -6   2  -4    0.85    0.29
  -6   2  -4    0.83    0.27
  -6   2  -4    0.90    0.25
  -6   2  -4    0.98    0.23
  -6   2  -4    0.96    0.31
  -6   2  -4    0.77    0.22
  -6   2  -4    1.17    0.32
  -6   2  -4    0.34    0.22
  -6   2  -4    1.37    0.30
   6   2   4    0.99    0.10
  -6   2  -4    1.30    0.31
  -7  -2  -4   26.23    1.13
  -7  -2  -4   25.12    0.83
  -7  -2  -4   24.00    0.62
   7  -2   4   25.56    0.91
  -7  -2  -4   23.57    1.14
  -7  -2  -4   23.66    1.40
   7  -2   4   25.62    0.72
   7  -2   4   26.15    1.22
  -7  -2  -4   27.65    1.14
   7  -2   4   23.14    0.98
   7  -2   4   25.69    0.76
  -7  -2  -4   26.72    1.14
   7  -2   4   26.01    1.34
  -7  -2  -4   24.08    1.08
  -7  -2  -4   25.76    0.81
  -7   2  -4   24.91    1.22
  -7   2  -4   26.36    1.17
  -7   2  -4   24.62    1.24
  -7   2  -4   25.96    1.59
  -7   2  -4   25.03    1.07
  -7   2  -4   26.32    1.44
  -7   2  -4   25.64    1.29
   7   2   4   27.26    0.75
  -7   2  -4   25.82    1.21
  -7   2  -4   26.65    1.25
   7   2   4   25.83    0.63
  -7   2  -4   25.21    1.01
  -8  -2  -4    3.73    0.42
  -8  -2  -4    4.30    0.44
  -8  -2  -4    4.49    0.47
   8  -2   4    3.26    0.27
   8  -2   4    4.06    0.39
  -8  -2  -4    4.55    0.30
   8  -2   4    4.07    0.12
  -8  -2  -4    3.13    0.46
  -8  -2  -4    4.35    0.45
   8  -2   4    4.25    0.70
   8   2   4    3.92    0.19
  -8   2  -4    3.41    0.53
  -8   2  -4    4.05    0.48
  -8   2  -4    4.26    0.66
  -8   2  -4    4.55    0.50
  -8   2  -4    4.09    0.78
   8   2   4    4.02    0.13
  -8   2  -4    3.99    0.45
  -8   2  -4    3.37    0.53
  -8   2  -4    4.20    0.53
  -8   2  -4    3.43    0.34
  -9  -2  -4    1.26    0.32
  -9  -2  -4    1.30    0.19
   9  -2   4    1.65    0.08
  -9  -2  -4    1.93    0.56
  -9   2  -4    1.41    0.43
  -9   2  -4    1.26    0.51
  -9   2  -4    1.22    0.36
  -9   2  -4    1.37    0.35
   9   2   4    1.61    0.14
  -9   2  -4    1.15    0.27
  -9   2  -4    1.64    0.39
  -9   2  -4    1.51    0.45
 -10  -2  -4    3.23    0.30
  10  -2   4    4.37    0.14
 -10  -2  -4    4.04    0.84
 -10  -2  -4    3.22    0.53
 -10   2  -4    5.05    1.01
  10   2   4    4.38    0.23
 -10   2  -4    4.03    0.50
 -10  -3   4    0.02    0.09
  10  -3  -4    0.10    0.25
 -10  -3   4    0.14    0.15
 -10   3   4    0.19    0.14
 -10   3   4    0.18    0.16
 -10   3   4    0.32    0.26
 -10   3   4   -0.30    0.17
 -10   3   4    0.16    0.19
 -10   3   4   -0.37    0.31
 -10   3   4   -0.42    0.20
  10   3  -4    0.05    0.07
  -9  -3   4    2.94    0.33
   9  -3  -4    3.21    0.35
   9  -3  -4    2.61    0.54
  -9  -3   4    2.65    0.44
  -9  -3   4    2.73    0.32
   9  -3  -4    3.08    0.46
  -9   3   4    3.31    0.72
  -9   3   4    2.22    0.52
  -9   3   4    2.58    0.78
  -9   3   4    2.73    0.51
   9   3  -4    3.19    0.19
   9   3  -4    3.17    0.12
  -9   3   4    2.40    0.71
   9   3  -4    3.12    0.62
  -9   3   4    2.64    0.61
  -8  -3   4    5.61    0.54
   8  -3  -4    6.42    0.56
   8  -3  -4    5.06    0.57
   8  -3  -4    5.01    0.77
  -8  -3   4    4.96    0.34
  -8  -3   4    5.83    0.33
   8  -3  -4    5.78    0.57
   8  -3  -4    5.59    0.40
   8  -3  -4    5.08    0.33
  -8  -3   4    5.52    0.40
   8  -3  -4    6.36    0.82
   8  -3  -4    6.01    0.70
  -8   3   4    5.78    0.67
   8   3  -4    6.44    0.73
  -8   3   4    4.75    0.46
   8   3  -4    4.63    0.53
   8   3  -4    6.92    0.47
  -8   3   4    6.52    1.09
   8   3  -4    5.18    0.81
  -8   3   4    5.63    0.56
  -8   3   4    5.03    0.63
   8   3  -4    5.61    0.24
  -8   3   4    6.51    0.99
   8   3  -4    5.52    0.16
  -8   3   4    5.16    0.61
  -8   3   4    4.78    0.84
   7  -3  -4    7.79    0.67
   7  -3  -4    7.31    0.63
  -7  -3   4    7.23    0.47
   7  -3  -4    8.03    0.49
  -7  -3   4    7.70    0.41
  -7  -3   4    7.31    0.40
   7  -3  -4    7.18    0.46
   7  -3  -4    8.23    0.82
   7  -3  -4    7.39    0.65
   7  -3  -4    7.33    0.43
   7  -3  -4    8.02    0.60
   7  -3  -4    6.33    0.69
  -7  -3   4    7.02    0.56
   7  -3  -4    6.50    0.66
  -7  -3   4    6.31    0.59
   7  -3  -4    7.13    0.35
   7  -3  -4    7.77    0.52
  -7   3   4    8.27    0.69
   7   3  -4    7.60    0.49
  -7   3   4    7.73    0.83
   7   3  -4    7.80    0.75
  -7   3   4    6.85    0.76
   7   3  -4    6.88    0.70
  -7   3   4    7.32    0.67
  -7   3   4    7.70    0.62
  -7   3   4    7.91    0.86
   7   3  -4    7.00    0.19
  -7   3   4    6.27    0.77
  -7   3   4    6.33    0.56
  -7   3   4    6.51    0.71
  -7   3   4    7.67    0.68
   7   3  -4    6.97    0.26
   7   3  -4    6.98    0.73
  -6  -3   4   51.20    1.55
   6  -3  -4   48.36    1.57
  -6  -3   4   47.66    1.69
  -6  -3   4   51.39    1.82
   6  -3  -4   49.85    1.27
  -6  -3   4   51.70    1.49
   6  -3  -4   50.23    1.51
   6  -3  -4   47.89    2.04
  -6  -3   4   50.61    1.43
   6  -3  -4   50.75    1.88
  -6  -3   4   51.67    1.45
  -6  -3   4   51.41    1.71
   6  -3  -4   50.80    2.53
   6  -3  -4   48.52    1.88
   6  -3  -4   49.73    1.79
   6  -3  -4   49.01    1.47
   6  -3  -4   50.54    1.92
  -6  -3   4   48.61    1.16
  -6  -3   4   45.01    1.05
   6  -3  -4   51.55    2.05
  -6  -3   4   52.44    1.84
  -6   3   4   52.56    2.13
   6   3  -4   50.51    1.86
  -6   3   4   51.26    1.90
  -6   3   4   47.46    1.66
  -6   3   4   50.24    1.78
   6   3  -4   50.29    1.44
  -6   3   4   49.78    2.04
  -6   3   4   51.77    1.59
  -6   3   4   45.21    1.87
   6   3  -4   49.09    1.79
  -6   3   4   52.81    2.24
  -6   3   4   52.19    1.98
   6   3  -4   51.73    1.59
  -6   3   4   48.18    1.83
  -6   3   4   49.66    1.84
   6   3  -4   50.00    1.39
   6   3  -4   50.12    1.98
   5  -3  -4   18.83    1.04
   5  -3  -4   17.57    0.84
   5  -3  -4   18.86    1.04
   5  -3  -4   20.74    1.15
   5  -3  -4   18.71    0.82
  -5  -3   4   19.94    0.86
  -5  -3   4   20.32    0.84
  -5  -3   4   19.87    0.95
  -5  -3   4   19.36    1.00
  -5  -3   4   20.36    0.96
   5  -3  -4   20.00    1.01
  -5  -3   4   18.87    0.96
  -5  -3   4   20.04    0.87
  -5  -3   4   19.37    0.98
  -5  -3   4   20.03    0.64
   5  -3  -4   19.98    1.10
   5  -3  -4   19.58    0.86
  -5  -3   4   19.80    0.47
   5  -3  -4   21.20    1.03
   5  -3  -4   18.70    0.68
  -5   3   4   19.01    0.44
  -5   3   4   20.16    0.89
   5   3  -4   19.63    0.44
  -5   3   4   20.73    1.02
  -5   3   4   19.43    0.93
  -5   3   4   20.17    1.11
  -5   3   4   19.97    1.00
  -5   3   4   19.33    1.11
   5   3  -4   19.89    0.80
   5   3  -4   19.49    0.51
  -5   3   4   19.36    1.06
  -5   3   4   20.73    1.11
  -5   3   4   21.46    1.07
  -5   3   4   19.31    1.24
   5   3  -4   20.13    0.88
  -5   3   4   20.86    1.13
   5   3  -4   19.68    1.13
   5   3  -4   21.23    1.01
   5   3  -4   22.22    1.11
  -4  -3   4   13.34    0.71
  -4  -3   4   11.86    0.75
  -4  -3   4   13.23    0.75
   4  -3  -4   11.52    0.65
   4  -3  -4   12.55    0.69
  -4  -3   4   13.01    0.54
  -4  -3   4   13.50    0.77
   4  -3  -4   11.90    0.75
   4  -3  -4   13.30    0.88
   4  -3  -4   13.48    0.83
   4  -3  -4   13.54    0.93
   4  -3  -4   13.10    0.86
   4  -3  -4   12.96    0.78
   4  -3  -4   11.73    0.63
   4  -3  -4   12.18    0.55
  -4  -3   4   12.95    0.70
  -4  -3   4   12.14    0.75
  -4   3   4   12.24    0.68
  -4   3   4   13.23    0.86
   4   3  -4   12.52    0.81
  -4   3   4   12.12    0.29
  -4   3   4   12.58    0.79
   4   3  -4   12.88    0.86
   4   3  -4   12.29    0.30
   4   3  -4   12.16    0.64
  -4   3   4   11.96    0.81
  -4   3   4   11.53    0.91
   4   3  -4   12.01    0.62
   4   3  -4   12.69    0.74
  -4   3   4   12.75    0.73
  -4   3   4   11.92    0.71
  -4   3   4   13.10    0.83
   4   3  -4   12.65    0.61
  -4   3   4   12.31    0.81
  -4   3   4   12.91    0.74
   4   3  -4   12.86    0.71
  -3  -3   4   17.18    0.87
  -3  -3   4   17.30    0.90
   3  -3  -4   16.50    0.79
  -3  -3   4   16.67    0.78
   3  -3  -4   17.80    0.89
  -3  -3   4   17.75    0.88
   3  -3  -4   18.44    0.87
   3  -3  -4   16.60    0.96
   3  -3  -4   17.94    0.90
   3  -3  -4   16.46    0.71
  -3  -3   4   17.61    0.88
  -3  -3   4   16.78    0.91
  -3  -3   4   17.99    0.70
   3  -3  -4   18.74    1.01
   3  -3  -4   16.29    0.96
   3  -3  -4   17.31    0.81
   3  -3  -4   17.53    0.75
  -3  -3   4   17.33    0.84
   3  -3  -4   17.49    0.86
  -3   3   4   17.09    0.94
   3   3  -4   17.37    0.76
  -3   3   4   15.80    0.90
  -3   3   4   16.98    0.37
  -3   3   4   19.17    0.96
   3   3  -4   18.19    0.84
  -3   3   4   17.54    0.82
  -3   3   4   16.79    0.96
  -3   3   4   15.77    0.82
   3   3  -4   16.31    0.95
  -3   3   4   17.56    1.32
  -3   3   4   17.04    0.79
   3   3  -4   16.90    0.98
   3   3  -4   16.65    0.39
   3   3  -4   18.36    0.91
   2  -3  -4    1.29    0.26
   2  -3  -4    1.05    0.22
   2  -3  -4    1.68    0.28
   2  -3  -4    1.14    0.20
  -2  -3   4    1.05    0.25
   2  -3  -4    0.81    0.22
   2  -3  -4    1.22    0.22
  -2  -3   4    0.64    0.20
  -2  -3   4    1.14    0.26
  -2  -3   4    1.41    0.28
   2  -3  -4    1.34    0.27
  -2  -3   4    1.67    0.34
   2  -3  -4    1.28    0.23
   2  -3  -4    1.64    0.34
   2  -3  -4    1.00    0.23
  -2  -3   4    1.01    0.21
  -2  -3   4    1.27    0.21
   2   3  -4    1.19    0.14
   2   3  -4    1.17    0.31
   2   3  -4    0.98    0.25
   2   3  -4    1.20    0.23
   2   3  -4    1.00    0.27
  -2   3   4    1.59    0.38
  -2   3   4    1.17    0.29
  -2   3   4    1.42    0.33
  -2   3   4    1.22    0.26
   2   3  -4    0.95    0.21
   2   3  -4    1.13    0.07
  -2   3   4    0.93    0.25
  -2   3   4    1.22    0.25
  -2   3   4    1.02    0.20
  -2   3   4    1.17    0.22
   1  -3  -4    4.14    0.28
  -1  -3   4    4.02    0.35
   1  -3  -4    3.77    0.65
   1  -3  -4    3.99    0.38
  -1  -3   4    3.45    0.42
   1  -3  -4    3.73    0.40
  -1  -3   4    3.94    0.40
   1  -3  -4    3.32    0.39
   1  -3  -4    3.63    0.34
  -1  -3   4    3.78    0.37
   1  -3  -4    4.21    0.40
   1  -3  -4    4.57    0.54
   1  -3  -4    4.03    0.36
  -1  -3   4    4.34    0.41
  -1  -3   4    3.68    0.38
   1  -3  -4    3.59    0.40
  -1  -3   4    3.90    0.44
   1   3  -4    3.76    0.41
  -1   3   4    3.15    0.40
   1   3  -4    3.93    0.13
   1   3  -4    3.92    0.47
  -1   3   4    3.92    0.43
   1   3  -4    4.10    0.38
   1   3  -4    3.69    0.28
   1   3  -4    4.15    0.35
  -1   3   4    4.35    0.43
  -1   3   4    4.06    0.30
  -1   3   4    4.55    0.38
  -1   3   4    4.20    0.39
   1   3  -4    3.44    0.39
   1   3  -4    3.77    0.34
  -1   3   4    3.91    0.33
   0  -3   4   21.31    0.97
   0  -3  -4   18.92    0.88
   0  -3  -4   19.02    0.85
   0  -3   4   21.54    0.88
   0  -3  -4   21.50    1.01
   0  -3  -4   20.38    0.67
   0  -3   4   20.33    1.01
   0  -3  -4   20.30    0.88
   0  -3   4   19.05    1.04
   0  -3   4   20.76    1.07
   0  -3   4   20.76    1.06
   0  -3   4   20.62    1.17
   0  -3  -4   19.74    0.96
   0  -3  -4   20.97    0.93
   0  -3   4   22.11    1.18
   0   3  -4   19.37    0.93
   0   3   4   21.64    0.95
   0   3   4   20.89    1.00
   0   3   4   19.41    0.74
   0   3   4   20.64    0.67
   0   3  -4   19.94    1.05
   0   3  -4   20.26    1.00
   0   3   4   19.97    0.86
   0   3  -4   20.12    1.11
   0   3   4   20.09    0.79
   0   3  -4   19.38    0.94
   0   3   4   19.88    0.44
   0   3  -4   20.37    0.91
   0   3  -4   19.95    0.90
   0   3  -4   19.79    1.04
   0   3  -4   19.81    0.83
   0   3   4   20.33    0.97
   1  -3   4   39.20    1.37
   1  -3   4   41.66    1.32
   1  -3   4   42.10    1.50
  -1  -3  -4   41.13    1.09
  -1  -3  -4   39.00    1.42
  -1  -3  -4   42.48    1.45
  -1  -3  -4   42.24    1.39
   1  -3   4   41.88    1.64
   1  -3   4   39.74    1.45
   1  -3   4   40.00    1.47
   1  -3   4   42.46    1.75
   1  -3   4   39.03    1.47
  -1  -3  -4   41.15    1.53
  -1  -3  -4   43.19    1.64
  -1  -3  -4   41.13    1.33
   1  -3   4   40.89    1.53
   1  -3   4   40.86    1.57
  -1  -3  -4   41.34    1.41
  -1   3  -4   42.98    1.66
  -1   3  -4   41.81    1.46
   1   3   4   40.40    1.12
   1   3   4   38.10    1.53
  -1   3  -4   40.66    1.44
  -1   3  -4   41.81    1.44
   1   3   4   40.52    1.45
   1   3   4   40.54    1.17
  -1   3  -4   36.61    1.64
   1   3   4   39.55    1.31
  -1   3  -4   42.49    1.46
  -1   3  -4   42.18    1.82
  -2  -3  -4   12.58    0.63
  -2  -3  -4   13.10    0.51
   2  -3   4   12.56    0.89
   2  -3   4   13.20    0.78
   2  -3   4   12.58    0.92
   2  -3   4   13.46    0.73
   2  -3   4   12.57    0.72
  -2  -3  -4   11.69    0.72
  -2  -3  -4   12.02    0.82
  -2  -3  -4   13.04    0.67
   2  -3   4   12.10    0.75
  -2  -3  -4   13.49    0.71
   2  -3   4   12.94    0.69
   2  -3   4   13.52    0.77
  -2  -3  -4   12.27    0.51
  -2  -3  -4   12.15    0.73
   2  -3   4   14.00    0.73
  -2  -3  -4   12.53    1.00
  -2   3  -4   12.62    0.99
  -2   3  -4   13.09    0.79
  -2   3  -4   13.54    0.88
   2   3   4   12.40    0.32
   2   3   4   13.55    0.63
  -2   3  -4   12.58    0.75
  -2   3  -4   13.83    0.78
   2   3   4   12.65    0.45
  -2   3  -4   13.08    0.84
   2   3   4   12.79    0.31
   2   3   4   12.31    0.70
  -2   3  -4   13.56    0.78
  -2   3  -4   12.11    0.67
   2   3   4   12.39    0.51
  -2   3  -4   13.04    0.75
   2   3   4   12.52    0.68
  -2   3  -4   14.35    0.83
   3  -3   4   12.57    0.67
   3  -3   4   13.89    0.94
   3  -3   4   12.49    0.77
   3  -3   4   10.92    0.58
  -3  -3  -4   12.13    0.83
  -3  -3  -4   12.33    0.55
   3  -3   4   12.00    0.73
  -3  -3  -4   11.96    0.63
  -3  -3  -4   12.68    0.82
  -3  -3  -4   11.73    0.47
  -3  -3  -4   12.52    0.54
  -3  -3  -4   11.53    0.59
  -3  -3  -4   11.80    0.75
   3  -3   4   11.44    0.66
   3  -3   4   12.33    0.54
   3  -3   4   13.13    0.76
  -3  -3  -4   12.20    0.67
   3  -3   4   12.18    0.69
   3  -3   4   13.25    0.95
  -3  -3  -4   10.95    0.60
  -3   3  -4   12.15    0.83
   3   3   4   11.52    0.65
   3   3   4   11.93    0.31
  -3   3  -4   13.22    0.83
   3   3   4   11.78    0.61
   3   3   4   12.18    0.65
   3   3   4   12.29    0.31
  -3   3  -4   11.55    0.76
   3   3   4   11.01    0.31
   3   3   4   11.64    0.31
  -3   3  -4   12.43    0.78
  -3   3  -4   11.47    0.70
  -3   3  -4   11.27    0.94
  -3   3  -4   11.56    0.82
   3   3   4   12.06    0.61
  -3   3  -4   13.07    0.77
  -3   3  -4   12.05    0.82
  -4  -3  -4   22.73    0.84
  -4  -3  -4   22.45    0.84
  -4  -3  -4   23.67    0.87
   4  -3   4   21.86    0.90
   4  -3   4   22.85    0.68
   4  -3   4   22.03    0.73
  -4  -3  -4   22.43    0.82
   4  -3   4   22.36    1.00
   4  -3   4   21.43    0.99
   4  -3   4   22.50    1.28
  -4  -3  -4   22.19    1.20
   4  -3   4   21.58    1.10
  -4  -3  -4   21.27    0.84
   4  -3   4   23.48    1.31
   4  -3   4   22.61    0.97
   4  -3   4   22.61    1.04
  -4  -3  -4   22.75    1.15
  -4  -3  -4   23.75    1.12
  -4  -3  -4   22.43    0.72
  -4  -3  -4   22.51    0.93
  -4   3  -4   23.81    1.15
  -4   3  -4   22.30    1.17
  -4   3  -4   23.04    1.25
   4   3   4   23.93    0.83
  -4   3  -4   22.16    1.10
  -4   3  -4   22.90    1.26
   4   3   4   21.77    0.52
  -4   3  -4   21.15    1.14
  -4   3  -4   19.84    1.12
  -4   3  -4   22.65    1.05
   4   3   4   22.68    0.51
   4   3   4   22.21    0.87
   5  -3   4    8.07    0.67
  -5  -3  -4    7.74    0.40
   5  -3   4    6.70    0.57
  -5  -3  -4    7.62    0.42
  -5  -3  -4    7.73    0.64
   5  -3   4    7.52    0.26
   5  -3   4    6.76    0.70
  -5  -3  -4    7.34    0.68
   5  -3   4    7.67    0.53
   5  -3   4    8.22    0.56
  -5  -3  -4    6.98    0.41
  -5  -3  -4    6.96    0.60
   5  -3   4    7.67    0.33
   5  -3   4    7.47    0.24
   5  -3   4    8.37    0.74
  -5  -3  -4    7.42    0.59
  -5  -3  -4    7.64    0.36
   5  -3   4    6.77    0.44
   5  -3   4    7.23    0.51
  -5  -3  -4    7.88    0.39
   5   3   4    7.46    0.21
  -5   3  -4    7.42    0.77
  -5   3  -4    7.11    0.61
  -5   3  -4    7.47    0.64
  -5   3  -4    7.95    0.67
  -5   3  -4    8.48    0.61
   5   3   4    7.22    0.30
  -5   3  -4    7.71    0.71
   5   3   4    7.54    0.31
   5   3   4    7.53    0.24
  -5   3  -4    6.05    0.66
  -5   3  -4    7.30    0.69
   6  -3   4   21.11    1.19
   6  -3   4   20.97    0.87
  -6  -3  -4   22.84    1.18
  -6  -3  -4   21.99    0.80
  -6  -3  -4   22.33    0.96
   6  -3   4   22.04    0.92
  -6  -3  -4   21.45    0.75
   6  -3   4   21.81    1.01
  -6  -3  -4   23.37    0.78
  -6  -3  -4   21.67    1.24
  -6  -3  -4   21.41    0.89
   6  -3   4   22.22    1.03
  -6  -3  -4   22.29    1.15
   6  -3   4   23.27    1.29
   6  -3   4   21.75    0.80
  -6  -3  -4   22.25    1.15
  -6   3  -4   21.96    1.13
  -6   3  -4   21.20    1.46
  -6   3  -4   19.46    1.13
   6   3   4   22.44    0.50
  -6   3  -4   21.92    1.17
  -6   3  -4   22.25    1.08
  -6   3  -4   22.79    1.27
  -6   3  -4   22.09    1.41
  -6   3  -4   22.78    1.27
   6   3   4   21.84    0.55
  -6   3  -4   20.90    1.26
   7  -3   4    1.86    0.23
  -7  -3  -4    1.85    0.38
  -7  -3  -4    2.15    0.30
  -7  -3  -4    2.26    0.42
  -7  -3  -4    2.21    0.38
  -7  -3  -4    1.89    0.21
  -7  -3  -4    2.02    0.35
   7  -3   4    2.24    0.38
  -7  -3  -4    2.23    0.34
   7  -3   4    1.59    0.33
   7  -3   4    2.34    0.28
  -7   3  -4    3.12    0.55
  -7   3  -4    2.20    0.44
  -7   3  -4    1.92    0.40
   7   3   4    2.14    0.10
  -7   3  -4    2.23    0.39
  -7   3  -4    2.62    0.53
   7   3   4    2.04    0.14
  -7   3  -4    1.81    0.39
  -7   3  -4    1.61    0.49
  -7   3  -4    1.55    0.39
   8  -3   4    0.53    0.05
   8  -3   4    0.26    0.22
  -8  -3  -4    0.32    0.21
  -8  -3  -4    0.34    0.16
  -8  -3  -4    0.35    0.23
  -8  -3  -4    0.70    0.19
   8   3   4    0.57    0.06
  -8   3  -4    0.59    0.37
   8   3   4    0.53    0.09
  -8   3  -4    0.57    0.26
  -8   3  -4    0.77    0.28
  -8   3  -4    0.64    0.23
  -8   3  -4    0.63    0.28
  -9  -3  -4    2.52    0.42
   9  -3   4    2.54    0.10
   9   3   4    2.79    0.18
  -9   3  -4    2.18    0.45
  -9   3  -4    2.67    0.72
  -9   3  -4    1.36    0.49
  -9   3  -4    3.00    0.58
   9   3   4    2.89    0.12
  -9  -4   4    0.93    0.28
  -9  -4   4    0.68    0.17
  -9   4   4    0.57    0.44
  -9   4   4    0.89    0.48
   9   4  -4    0.77    0.08
  -9   4   4    0.87    0.33
   9   4  -4    0.85    0.13
  -8  -4   4    4.64    0.57
  -8  -4   4    4.35    0.42
  -8  -4   4    5.03    0.37
   8  -4  -4    4.37    0.65
   8  -4  -4    4.83    0.61
  -8   4   4    4.05    0.73
  -8   4   4    4.46    1.10
   8   4  -4    5.23    0.17
  -8   4   4    4.85    0.81
   8   4  -4    5.01    0.24
  -8   4   4    5.13    0.85
   7  -4  -4    1.68    0.44
  -7  -4   4    1.20    0.38
   7  -4  -4    1.76    0.39
  -7  -4   4    1.92    0.44
  -7  -4   4    1.60    0.28
   7  -4  -4    1.84    0.43
   7  -4  -4    1.04    0.27
   7  -4  -4    2.28    0.45
  -7  -4   4    1.31    0.35
  -7  -4   4    2.31    0.28
  -7   4   4    1.69    0.49
   7   4  -4    1.60    0.14
   7   4  -4    1.57    0.09
  -7   4   4    1.51    0.36
  -7   4   4    1.66    0.41
  -7   4   4    1.17    0.40
  -7   4   4    1.35    0.46
  -7   4   4    1.01    0.59
  -7   4   4    1.69    0.47
  -6  -4   4    0.55    0.18
  -6  -4   4    0.48    0.17
   6  -4  -4    0.28    0.18
   6  -4  -4    0.26    0.13
   6  -4  -4    0.35    0.17
   6  -4  -4    0.19    0.19
   6  -4  -4    0.29    0.19
  -6  -4   4    0.47    0.23
   6  -4  -4    0.41    0.31
   6  -4  -4    0.29    0.13
   6  -4  -4    0.62    0.20
   6  -4  -4    0.10    0.16
  -6  -4   4    0.30    0.14
  -6  -4   4    0.25    0.14
  -6  -4   4    0.24    0.10
   6   4  -4    0.37    0.06
  -6   4   4    0.37    0.25
  -6   4   4    0.14    0.28
   6   4  -4   -0.08    0.14
  -6   4   4    0.56    0.18
   6   4  -4    0.49    0.15
  -6   4   4    0.24    0.22
  -6   4   4    0.62    0.24
   6   4  -4    0.40    0.24
   6   4  -4    0.22    0.24
  -6   4   4    0.74    0.33
  -6   4   4    0.85    0.30
  -6   4   4    0.08    0.19
  -6   4   4    0.28    0.21
  -5  -4   4    0.96    0.31
   5  -4  -4    1.31    0.36
  -5  -4   4    0.77    0.25
  -5  -4   4    1.03    0.26
  -5  -4   4    0.82    0.21
   5  -4  -4    0.95    0.19
   5  -4  -4    0.90    0.45
   5  -4  -4    1.07    0.27
   5  -4  -4    0.82    0.22
  -5  -4   4    0.63    0.26
  -5  -4   4    1.02    0.19
  -5  -4   4    1.21    0.39
   5  -4  -4    0.85    0.25
   5  -4  -4    0.72    0.20
  -5  -4   4    1.33    0.33
   5  -4  -4    1.03    0.25
   5  -4  -4    0.84    0.28
   5  -4  -4    0.77    0.27
   5   4  -4    0.50    0.28
   5   4  -4    1.02    0.09
  -5   4   4    1.27    0.30
   5   4  -4    0.62    0.22
   5   4  -4    1.12    0.12
  -5   4   4    1.20    0.32
  -5   4   4    0.82    0.30
  -5   4   4    1.09    0.34
  -5   4   4    0.67    0.35
  -5   4   4    0.78    0.28
   5   4  -4    1.22    0.32
  -5   4   4    0.69    0.28
  -5   4   4    0.91    0.36
   4  -4  -4   14.51    0.94
   4  -4  -4   14.18    0.77
  -4  -4   4   14.96    0.88
   4  -4  -4   15.81    1.11
   4  -4  -4   13.45    0.92
   4  -4  -4   15.03    0.92
   4  -4  -4   14.48    1.02
  -4  -4   4   16.08    0.94
   4  -4  -4   15.04    0.85
   4  -4  -4   14.15    1.13
  -4  -4   4   16.09    0.98
  -4  -4   4   14.31    0.85
   4  -4  -4   13.31    0.69
   4  -4  -4   14.95    0.85
  -4  -4   4   14.59    0.70
  -4  -4   4   13.63    0.93
  -4  -4   4   15.42    0.80
  -4  -4   4   15.05    0.92
   4  -4  -4   13.88    0.85
   4   4  -4   13.76    0.37
  -4   4   4   14.48    0.86
  -4   4   4   14.46    0.86
   4   4  -4   11.92    0.85
   4   4  -4   15.20    0.83
  -4   4   4   14.43    0.89
   4   4  -4   14.62    0.76
  -4   4   4   14.34    1.01
  -4   4   4   15.71    1.01
  -4   4   4   15.71    1.06
   4   4  -4   13.27    0.96
  -4   4   4   12.97    1.03
  -4   4   4   15.58    0.99
   4   4  -4   16.20    1.12
   3  -4  -4    0.12    0.19
   3  -4  -4    0.23    0.14
  -3  -4   4    0.12    0.14
  -3  -4   4    0.21    0.14
   3  -4  -4    0.09    0.11
  -3  -4   4    0.29    0.16
  -3  -4   4    0.03    0.13
   3  -4  -4    0.20    0.14
  -3  -4   4    0.21    0.17
   3  -4  -4    0.31    0.18
   3  -4  -4    0.11    0.14
   3  -4  -4    0.51    0.22
   3  -4  -4    0.38    0.20
   3  -4  -4    0.11    0.16
  -3  -4   4    0.29    0.18
   3  -4  -4   -0.01    0.12
  -3  -4   4    0.36    0.14
  -3  -4   4    0.12    0.13
   3   4  -4    0.24    0.05
   3   4  -4    0.43    0.26
   3   4  -4    0.16    0.19
   3   4  -4    0.52    0.11
  -3   4   4    0.24    0.17
  -3   4   4    0.02    0.14
   3   4  -4    0.25    0.20
  -3   4   4    0.24    0.17
  -3   4   4   -0.05    0.17
  -3   4   4    0.24    0.16
  -3   4   4    0.36    0.26
   2  -4  -4    1.85    0.32
   2  -4  -4    2.31    0.40
   2  -4  -4    2.32    0.28
   2  -4  -4    2.20    0.42
   2  -4  -4    2.20    0.41
  -2  -4   4    3.12    0.51
   2  -4  -4    1.56    0.35
   2  -4  -4    2.31    0.38
  -2  -4   4    1.85    0.36
  -2  -4   4    2.02    0.38
   2  -4  -4    1.27    0.29
  -2  -4   4    1.89    0.37
   2  -4  -4    2.19    0.49
  -2  -4   4    1.67    0.29
  -2  -4   4    2.34    0.44
   2  -4  -4    2.14    0.41
  -2  -4   4    1.94    0.38
  -2  -4   4    2.26    0.37
   2  -4  -4    1.75    0.44
  -2   4   4    1.95    0.42
  -2   4   4    2.43    0.36
   2   4  -4    1.94    0.40
  -2   4   4    1.97    0.44
  -2   4   4    1.86    0.37
  -2   4   4    1.73    0.34
   2   4  -4    2.29    0.18
   2   4  -4    1.82    0.39
  -2   4   4    2.68    0.29
  -2   4   4    1.58    0.35
   2   4  -4    2.02    0.34
   2   4  -4    2.00    0.43
   2   4  -4    1.82    0.33
   2   4  -4    2.15    0.11
   2   4  -4    2.54    0.48
   1  -4  -4    6.89    0.67
  -1  -4   4    6.77    0.68
  -1  -4   4    7.13    0.64
   1  -4  -4    7.54    0.59
   1  -4  -4    7.48    0.61
   1  -4  -4    7.35    0.45
   1  -4  -4    6.97    0.57
  -1  -4   4    5.73    0.62
  -1  -4   4    6.45    0.61
   1  -4  -4    6.77    0.65
   1  -4  -4    6.40    0.70
   1  -4  -4    6.90    0.56
  -1  -4   4    7.02    0.61
  -1  -4   4    7.59    0.63
   1  -4  -4    6.61    0.63
  -1  -4   4    7.43    0.57
   1  -4  -4    6.38    0.66
  -1  -4   4    7.16    0.54
  -1   4   4    7.90    0.66
   1   4  -4    6.55    0.63
  -1   4   4    5.94    0.50
   1   4  -4    6.95    0.42
  -1   4   4    7.11    0.70
   1   4  -4    6.92    0.57
  -1   4   4    6.28    0.55
   1   4  -4    6.82    0.56
   1   4  -4    6.44    0.55
   1   4  -4    7.33    0.72
   1   4  -4    7.06    0.71
   1   4  -4    6.95    0.21
  -1   4   4    8.00    0.52
   1   4  -4    7.97    0.68
   0  -4  -4   52.89    2.07
   0  -4   4   55.41    2.30
   0  -4  -4   55.15    1.53
   0  -4  -4   56.51    1.88
   0  -4   4   56.23    2.09
   0  -4   4   52.61    1.97
   0  -4  -4   52.03    2.15
   0  -4  -4   56.97    2.06
   0  -4  -4   53.53    1.86
   0  -4   4   52.92    2.11
   0  -4   4   55.73    1.93
   0  -4   4   55.87    2.15
   0  -4  -4   54.66    2.02
   0  -4  -4   55.91    2.19
   0  -4  -4   55.33    1.89
   0  -4  -4   53.90    1.92
   0  -4   4   53.80    1.79
   0  -4   4   55.88    1.87
   0  -4   4   52.73    1.96
   0  -4   4   54.59    1.86
   0  -4  -4   55.19    1.87
   0   4   4   54.12    2.02
   0   4  -4   52.71    2.11
   0   4  -4   55.66    1.70
   0   4   4   57.81    2.38
   0   4  -4   57.19    1.95
   0   4   4   54.02    1.62
   0   4  -4   55.63    2.05
   0   4  -4   54.11    1.64
   0   4  -4   52.83    2.11
   0   4   4   52.49    1.60
   0   4  -4   55.94    1.89
   0   4   4   52.76    1.82
   0   4   4   56.15    1.94
   0   4  -4   56.20    1.95
   0   4  -4   56.23    2.05
   0   4   4   54.49    1.51
  -1  -4  -4    2.29    0.39
  -1  -4  -4    3.04    0.51
   1  -4   4    2.70    0.44
  -1  -4  -4    2.70    0.33
   1  -4   4    2.98    0.44
   1  -4   4    3.51    0.43
  -1  -4  -4    2.54    0.42
  -1  -4  -4    3.72    0.40
  -1  -4  -4    2.80    0.48
  -1  -4  -4    2.89    0.26
   1  -4   4    2.77    0.45
   1  -4   4    3.60    0.42
   1  -4   4    2.64    0.52
  -1  -4  -4    2.41    0.45
   1  -4   4    2.87    0.51
  -1  -4  -4    3.27    0.56
   1  -4   4    2.46    0.46
   1  -4   4    2.69    0.53
  -1  -4  -4    2.51    0.42
  -1  -4  -4    2.17    0.39
   1   4   4    2.41    0.40
   1   4   4    2.82    0.36
   1   4   4    3.01    0.28
  -1   4  -4    2.45    0.49
   1   4   4    2.88    0.49
   1   4   4    2.07    0.26
   1   4   4    2.69    0.11
   1   4   4    2.93    0.52
  -1   4  -4    1.79    0.43
   1   4   4    2.77    0.14
  -1   4  -4    2.85    0.49
  -1   4  -4    2.44    0.43
  -1   4  -4    3.29    0.59
  -1   4  -4    2.45    0.40
  -1   4  -4    2.89    0.46
  -1   4  -4    2.79    0.35
  -1   4  -4    2.57    0.43
   2  -4   4    5.81    0.87
   2  -4   4    3.91    0.57
  -2  -4  -4    4.43    0.47
  -2  -4  -4    3.72    0.62
   2  -4   4    4.13    0.45
  -2  -4  -4    4.93    0.50
   2  -4   4    4.34    0.42
   2  -4   4    3.77    0.80
   2  -4   4    3.03    0.47
  -2  -4  -4    4.89    0.58
   2  -4   4    4.14    0.53
   2  -4   4    4.72    0.47
   2  -4   4    3.55    0.42
  -2  -4  -4    4.07    0.42
   2  -4   4    4.76    0.51
  -2  -4  -4    4.43    0.47
  -2  -4  -4    3.62    0.42
  -2  -4  -4    4.08    0.47
  -2  -4  -4    3.61    0.31
   2  -4   4    4.39    0.51
  -2  -4  -4    4.91    0.44
   2   4   4    4.28    0.48
  -2   4  -4    4.23    0.51
  -2   4  -4    4.29    0.65
  -2   4  -4    4.43    0.73
  -2   4  -4    5.11    0.53
   2   4   4    4.46    0.43
   2   4   4    4.20    0.27
  -2   4  -4    4.10    0.49
   2   4   4    4.39    0.17
  -2   4  -4    3.96    0.49
  -2   4  -4    3.93    0.45
  -2   4  -4    4.56    0.58
   2   4   4    4.28    0.15
   2   4   4    4.44    0.48
   2   4   4    4.29    0.30
  -3  -4  -4    0.08    0.09
  -3  -4  -4    0.02    0.15
  -3  -4  -4    0.05    0.13
  -3  -4  -4    0.15    0.16
   3  -4   4   -0.16    0.16
  -3  -4  -4    0.04    0.11
  -3  -4  -4    0.13    0.15
  -3  -4  -4    0.07    0.08
   3  -4   4   -0.13    0.20
   3  -4   4    0.16    0.16
   3  -4   4    0.15    0.16
   3  -4   4    0.05    0.13
   3  -4   4   -0.12    0.13
   3  -4   4    0.06    0.12
   3  -4   4    0.14    0.17
  -3  -4  -4   -0.05    0.11
  -3  -4  -4    0.12    0.19
   3  -4   4   -0.05    0.14
   3  -4   4   -0.17    0.08
  -3  -4  -4   -0.10    0.08
  -3   4  -4    0.15    0.16
  -3   4  -4    0.38    0.20
   3   4   4    0.18    0.13
  -3   4  -4   -0.16    0.12
   3   4   4    0.06    0.04
   3   4   4    0.10    0.11
  -3   4  -4    0.06    0.14
   3   4   4    0.28    0.19
  -3   4  -4    0.27    0.19
  -3   4  -4    0.34    0.18
  -3   4  -4   -0.04    0.16
   3   4   4   -0.02    0.07
   4  -4   4    2.02    0.23
   4  -4   4    1.16    0.30
   4  -4   4    1.73    0.26
  -4  -4  -4    1.59    0.32
   4  -4   4    1.68    0.45
   4  -4   4    1.79    0.33
   4  -4   4    1.77    0.39
  -4  -4  -4    2.14    0.28
  -4  -4  -4    1.80    0.38
  -4  -4  -4    1.74    0.42
  -4  -4  -4    1.85    0.33
   4  -4   4    1.36    0.30
  -4  -4  -4    1.56    0.36
   4  -4   4    1.73    0.42
  -4  -4  -4    1.80    0.29
  -4  -4  -4    1.74    0.33
  -4  -4  -4    1.14    0.39
   4  -4   4    2.48    0.57
  -4  -4  -4    2.66    0.32
  -4   4  -4    2.09    0.41
  -4   4  -4    1.57    0.36
   4   4   4    2.05    0.11
   4   4   4    1.72    0.30
  -4   4  -4    1.80    0.39
  -4   4  -4    1.78    0.37
   4   4   4    1.65    0.26
   4   4   4    1.36    0.28
   4   4   4    1.78    0.11
  -4   4  -4    1.58    0.39
  -4   4  -4    1.47    0.42
  -4   4  -4    1.68    0.40
   5  -4   4    1.00    0.29
  -5  -4  -4    1.72    0.37
  -5  -4  -4    1.66    0.28
   5  -4   4    1.19    0.35
  -5  -4  -4    1.09    0.27
   5  -4   4    1.01    0.34
  -5  -4  -4    1.31    0.25
   5  -4   4    0.97    0.27
  -5  -4  -4    1.92    0.41
   5  -4   4    1.56    0.37
   5  -4   4    1.50    0.29
   5  -4   4    1.31    0.32
  -5  -4  -4    1.13    0.32
  -5   4  -4    1.52    0.44
   5   4   4    1.30    0.26
  -5   4  -4    1.73    0.44
   5   4   4    1.10    0.23
  -5   4  -4    0.89    0.32
   5   4   4    1.36    0.10
   5   4   4    0.99    0.25
  -5   4  -4    1.10    0.38
  -5   4  -4    0.97    0.32
   5   4   4    1.40    0.11
  -6  -4  -4    0.42    0.28
  -6  -4  -4    0.41    0.12
   6  -4   4    0.48    0.27
  -6  -4  -4    0.51    0.28
  -6  -4  -4    0.17    0.20
   6  -4   4    1.27    0.30
   6  -4   4    0.57    0.21
   6  -4   4    0.58    0.24
  -6   4  -4    0.04    0.24
   6   4   4    0.59    0.08
  -6   4  -4    0.72    0.25
  -6   4  -4    0.45    0.24
   6   4   4    0.57    0.09
  -6   4  -4    0.73    0.58
  -6   4  -4    0.27    0.31
  -7  -4  -4    3.74    0.39
   7  -4   4    3.67    0.43
  -7  -4  -4    2.52    0.52
   7   4   4    3.57    0.18
  -7   4  -4    3.03    0.60
   7   4   4    3.57    0.15
  -7   4  -4    2.24    0.55
  -7   4  -4    3.63    0.67
  -7   4  -4    3.97    0.60
  -7   4  -4    3.44    0.66
  -8  -4  -4    3.74    0.39
  -8  -4  -4    2.87    0.53
  -8  -4  -4    3.81    0.65
   8   4   4    3.99    0.16
  -8   4  -4    3.79    0.80
   8   4   4    3.94    0.20
  -8   4  -4    3.47    0.67
  -7  -5   4    0.43    0.24
   7  -5  -4    0.13    0.39
  -7  -5   4    0.74    0.26
   7  -5  -4    1.04    0.37
  -7  -5   4    0.80    0.28
   7   5  -4    1.00    0.09
   7   5  -4    1.06    0.14
  -7   5   4    0.36    0.43
  -7   5   4    1.31    0.40
  -6  -5   4    0.66    0.17
  -6  -5   4    0.11    0.27
   6  -5  -4    1.01    0.36
   6  -5  -4    0.47    0.23
  -6  -5   4    0.42    0.18
   6   5  -4    0.61    0.11
   6   5  -4    0.52    0.08
  -6   5   4    0.79    0.24
  -6   5   4    0.35    0.30
   5  -5  -4   -0.29    0.24
  -5  -5   4   -0.20    0.18
   5  -5  -4    0.20    0.12
   5  -5  -4    0.05    0.18
  -5  -5   4    0.44    0.18
   5  -5  -4    0.83    0.39
  -5  -5   4    0.37    0.21
  -5  -5   4    0.17    0.19
  -5  -5   4    0.19    0.21
  -5  -5   4    0.56    0.22
  -5   5   4   -0.47    0.41
   5   5  -4    0.27    0.08
   5   5  -4    0.25    0.06
  -5   5   4    0.15    0.40
  -5   5   4   -0.06    0.26
  -4  -5   4    6.36    1.12
  -4  -5   4    3.64    0.44
  -4  -5   4    2.76    0.53
   4  -5  -4    3.27    0.55
   4  -5  -4    3.97    0.73
   4  -5  -4    3.88    0.43
  -4  -5   4    4.06    0.52
   4  -5  -4    3.38    0.82
   4  -5  -4    2.16    0.49
  -4  -5   4    3.35    0.62
  -4   5   4    2.10    0.55
  -4   5   4    3.14    0.47
   4   5  -4    3.78    0.15
  -4   5   4    3.61    0.52
  -4   5   4    3.18    0.68
  -4   5   4    3.40    0.70
  -3  -5   4    3.07    0.37
  -3  -5   4    3.56    0.56
   3  -5  -4    3.41    0.58
  -3  -5   4    3.12    0.48
  -3  -5   4    2.55    0.48
   3  -5  -4    3.35    0.62
   3  -5  -4    2.75    0.98
   3  -5  -4    3.10    0.44
   3  -5  -4    3.07    0.55
  -3  -5   4    4.25    0.67
   3  -5  -4    2.61    0.53
  -3  -5   4    2.36    0.50
  -3   5   4    3.42    0.41
  -3   5   4    3.22    0.52
   3   5  -4    3.09    0.15
   3   5  -4    2.53    0.55
  -3   5   4    2.94    0.75
  -3   5   4    3.07    0.56
   3   5  -4    4.39    0.53
  -3   5   4    2.82    0.49
   2  -5  -4    2.77    0.49
   2  -5  -4    2.23    0.48
  -2  -5   4    2.13    0.41
  -2  -5   4    2.34    0.48
   2  -5  -4    2.66    0.51
  -2  -5   4    3.14    0.54
   2  -5  -4    3.34    0.54
   2  -5  -4    3.16    0.63
  -2  -5   4    2.18    0.37
  -2  -5   4    1.60    0.45
  -2  -5   4    2.49    0.49
   2  -5  -4    2.35    0.46
   2  -5  -4    2.49    0.60
  -2  -5   4    2.77    0.51
   2  -5  -4    2.38    0.46
  -2  -5   4    2.55    0.42
  -2   5   4    3.44    0.41
  -2   5   4    2.68    0.53
   2   5  -4    2.88    0.14
  -2   5   4    2.22    0.44
  -2   5   4    2.17    0.51
  -2   5   4    2.61    0.42
  -2   5   4    2.28    0.51
   2   5  -4    2.41    0.46
   2   5  -4    3.22    0.61
   2   5  -4    3.67    0.44
   2   5  -4    2.26    0.42
   1  -5  -4   14.02    1.13
  -1  -5   4   13.47    0.96
   1  -5  -4   12.04    0.87
  -1  -5   4   13.26    0.99
   1  -5  -4   13.45    0.90
   1  -5  -4   13.95    1.08
  -1  -5   4   14.64    0.92
  -1  -5   4   13.00    1.00
   1  -5  -4   12.11    0.96
  -1  -5   4   14.75    1.13
   1  -5  -4   15.22    1.02
  -1  -5   4   13.35    0.84
  -1  -5   4   13.79    0.88
   1  -5  -4   14.99    0.98
   1  -5  -4   13.61    1.15
   1  -5  -4   14.97    0.91
  -1  -5   4   15.09    1.10
  -1   5   4   13.71    0.79
   1   5  -4   13.78    0.91
  -1   5   4   14.41    0.71
  -1   5   4   14.59    1.08
   1   5  -4   14.44    1.05
  -1   5   4   13.50    1.02
   1   5  -4   12.53    1.03
  -1   5   4   13.90    0.99
   1   5  -4   14.16    0.91
   1   5  -4   15.42    1.07
   1   5  -4   14.14    0.92
  -1   5   4   12.75    0.90
   0  -5   4    1.01    0.29
   0  -5   4    1.41    0.45
   0  -5  -4    1.11    0.31
   0  -5   4    0.91    0.31
   0  -5  -4    1.78    0.47
   0  -5  -4    1.36    0.43
   0  -5  -4    1.70    0.26
   0  -5   4    0.67    0.39
   0  -5   4    1.53    0.38
   0  -5  -4    1.48    0.33
   0  -5  -4    0.99    0.35
   0  -5  -4    0.86    0.28
   0  -5   4    1.38    0.33
   0  -5   4    1.18    0.38
   0  -5   4    1.45    0.37
   0  -5  -4    1.22    0.34
   0   5  -4    1.35    0.11
   0   5  -4    0.99    0.30
   0   5  -4    1.29    0.40
   0   5  -4    1.17    0.39
   0   5   4    1.53    0.07
   0   5   4    1.02    0.30
   0   5  -4    1.04    0.30
   0   5   4    1.41    0.32
   0   5  -4    1.88    0.43
   0   5   4    0.91    0.36
   0   5   4    1.09    0.37
   0   5   4    0.83    0.29
   0   5  -4    1.02    0.42
   0   5  -4    1.28    0.31
   1  -5   4    1.46    0.44
  -1  -5  -4    1.97    0.41
   1  -5   4    1.72    0.42
  -1  -5  -4    0.76    0.34
   1  -5   4    1.45    0.44
  -1  -5  -4    1.34    0.30
  -1  -5  -4    0.87    0.34
   1  -5   4    1.87    0.40
   1  -5   4    1.21    0.35
   1  -5   4    1.48    0.45
  -1  -5  -4    1.27    0.37
  -1  -5  -4    1.87    0.34
   1  -5   4    1.23    0.38
   1  -5   4    1.83    0.36
   1  -5   4    2.07    0.38
  -1  -5  -4    0.81    0.50
  -1  -5  -4    1.25    0.34
  -1  -5  -4    1.26    0.40
   1   5   4    1.71    0.09
   1   5   4    3.30    0.71
   1   5   4    1.31    0.31
  -1   5  -4    1.98    0.47
   1   5   4    1.06    0.40
  -1   5  -4    1.05    0.36
  -1   5  -4    1.36    0.38
   1   5   4    1.05    0.35
  -1   5  -4    1.29    0.40
   1   5   4    1.60    0.12
  -1   5  -4    1.86    0.40
  -2  -5  -4    6.75    0.75
  -2  -5  -4    6.77    0.74
   2  -5   4    8.61    0.92
  -2  -5  -4    5.84    0.75
   2  -5   4    7.02    0.64
  -2  -5  -4    7.28    0.73
   2  -5   4    7.84    0.66
  -2  -5  -4    6.75    0.68
   2  -5   4    6.09    0.79
  -2  -5  -4    7.72    0.69
  -2  -5  -4    5.91    0.73
   2  -5   4    7.87    0.70
   2  -5   4    7.25    0.63
  -2  -5  -4    6.28    0.95
   2  -5   4    7.42    0.77
   2  -5   4    7.15    0.66
   2   5   4    7.02    0.22
   2   5   4    6.55    0.70
   2   5   4    7.40    0.25
  -2   5  -4    7.56    0.71
  -2   5  -4    7.01    0.74
  -2   5  -4    6.88    0.73
  -2   5  -4    7.29    0.73
  -2   5  -4    7.65    0.73
   2   5   4    6.80    0.61
  -2   5  -4    7.85    0.83
   3  -5   4    2.24    0.41
   3  -5   4    2.79    0.55
   3  -5   4    3.12    0.38
  -3  -5  -4    2.66    0.51
   3  -5   4    2.81    0.84
  -3  -5  -4    2.67    0.43
   3  -5   4    1.55    0.39
  -3  -5  -4    2.03    0.41
   3  -5   4    2.38    0.63
  -3  -5  -4    3.10    0.64
  -3  -5  -4    3.08    0.58
   3  -5   4    2.30    0.41
  -3  -5  -4    2.18    0.54
  -3  -5  -4    2.09    0.45
  -3  -5  -4    2.61    0.52
   3   5   4    2.59    0.46
   3   5   4    2.55    0.15
   3   5   4    2.52    0.12
  -3   5  -4    2.48    0.49
  -3   5  -4    1.85    0.48
  -3   5  -4    1.48    0.48
  -3   5  -4    2.20    0.49
   3   5   4    2.52    0.44
   3   5   4    2.63    0.50
  -3   5  -4    2.18    0.48
  -4  -5  -4    1.62    0.40
  -4  -5  -4    1.02    0.40
   4  -5   4    1.93    0.47
  -4  -5  -4    1.77    0.38
  -4  -5  -4    1.57    0.34
  -4  -5  -4    1.99    0.51
  -4   5  -4    1.86    0.46
   4   5   4    1.62    0.31
   4   5   4    1.20    0.36
   4   5   4    1.81    0.11
  -4   5  -4    1.76    0.42
  -4   5  -4    0.72    0.39
   4   5   4    2.04    0.40
   4   5   4    1.81    0.13
  -5  -5  -4    1.46    0.34
  -5  -5  -4    0.96    0.46
  -5  -5  -4    0.99    0.36
  -5  -5  -4    1.82    0.35
   5  -5   4    1.34    0.37
  -5   5  -4    1.22    0.37
  -5   5  -4    1.56    0.38
   5   5   4    1.81    0.14
   5   5   4    1.84    0.13
  -5   5  -4    1.61    0.48
  -5   5  -4    2.27    0.52
  -6  -5  -4   -0.47    0.19
  -6  -5  -4    0.21    0.11
  -6  -5  -4    0.05    0.29
   6  -5   4    0.52    0.20
  -6   5  -4   -0.15    0.25
   6   5   4    0.10    0.06
  -6   5  -4   -0.26    0.20
  -6   5  -4   -0.33    0.28
  -6   5  -4   -0.83    0.29
   4  -6  -4    1.77    0.57
   4  -6  -4    1.35    0.39
  -4  -6   4    1.24    0.31
  -4  -6   4    1.04    0.34
   4  -6  -4    1.43    0.75
  -4  -6   4    1.50    0.34
  -4  -6   4    2.21    0.45
  -4   6   4    1.94    0.48
  -4   6   4    1.16    0.45
   4   6  -4    1.53    0.12
   4   6  -4    1.39    0.14
   3  -6  -4    2.95    0.57
  -3  -6   4    1.00    0.48
  -3  -6   4    1.34    0.53
  -3  -6   4    2.59    0.60
   3  -6  -4    2.70    0.48
  -3  -6   4    2.78    0.36
   3  -6  -4    2.27    0.73
  -3  -6   4    2.13    0.54
   3  -6  -4    1.91    0.63
   3  -6  -4    3.07    0.88
   3   6  -4    2.16    0.14
  -3   6   4    1.59    0.60
  -2  -6   4    2.13    0.53
  -2  -6   4    2.08    0.55
   2  -6  -4    1.41    0.59
  -2  -6   4    1.36    0.43
   2  -6  -4    2.30    0.49
   2  -6  -4    2.01    0.55
  -2  -6   4    1.89    0.44
  -2  -6   4    2.00    0.49
   2  -6  -4    1.46    0.39
   2  -6  -4    1.64    0.43
   2   6  -4    2.04    0.14
  -2   6   4    2.04    0.47
  -2   6   4    1.38    0.63
   2   6  -4    1.85    0.43
   1  -6  -4    0.24    0.45
   1  -6  -4   -0.12    0.35
  -1  -6   4   -0.12    0.24
  -1  -6   4    0.18    0.36
   1  -6  -4    0.11    0.28
  -1  -6   4   -0.13    0.27
  -1  -6   4    0.41    0.22
   1  -6  -4    0.09    0.26
  -1  -6   4    0.59    0.28
   1  -6  -4    0.81    0.30
  -1   6   4    0.42    0.25
   1   6  -4    0.44    0.30
   1   6  -4    0.49    0.09
   1   6  -4    0.30    0.24
   0  -6   4    0.98    0.41
   0  -6   4    0.96    0.31
   0  -6   4    1.27    0.48
   0  -6  -4    1.27    0.49
   0  -6  -4    1.16    0.35
   0  -6  -4    1.15    0.36
   0  -6  -4    1.42    0.51
   0  -6   4    1.33    0.40
   0  -6  -4    1.66    0.41
   0  -6   4    1.74    0.44
   0   6  -4    1.63    0.38
   0   6   4    1.08    0.13
   0   6  -4    2.36    0.47
   0   6  -4    1.13    0.12
   0   6  -4    0.87    0.35
   0   6   4    0.75    0.39
   1  -6   4    1.02    0.36
  -1  -6  -4    1.68    0.43
   1  -6   4    0.77    0.23
  -1  -6  -4    1.16    0.37
  -1  -6  -4    0.99    0.36
   1  -6   4    1.42    0.45
  -1  -6  -4    0.45    0.38
  -1   6  -4    1.27    0.13
   1   6   4    1.15    0.13
   1   6   4    1.36    0.42
  -1   6  -4    1.26    0.36
  -1   6  -4    0.94    0.31
  -1   6  -4    1.60    0.40
  -2  -6  -4    3.40    0.67
  -2  -6  -4    3.45    0.55
  -2  -6  -4    4.24    0.75
   2  -6   4    3.93    0.85
  -2  -6  -4    4.64    1.04
   2  -6   4    2.81    0.89
  -2   6  -4    5.03    0.71
  -2   6  -4    3.14    0.71
   2   6   4    3.94    0.20
   2   6   4    3.06    0.59
  -3  -6  -4    8.79    0.90
  -3  -6  -4   10.59    1.09
  -3  -6  -4    8.85    0.94
  -3  -6  -4    8.06    0.95
   3  -6   4   10.85    0.86
  -3  -6  -4   10.10    0.83
  -3   6  -4    8.75    0.93
   3   6   4    9.17    0.89
  -3   6  -4    9.03    1.41
  -3   6  -4    8.69    0.92
  -3   6  -4    7.24    0.85
  11   0  -5    0.17    0.26
 -11   0   5   -0.10    0.14
 -11   0   5   -0.07    0.11
 -11   0   5    0.09    0.18
  11   0  -5    0.15    0.07
 -11   0   5    0.08    0.16
 -10   0   5    0.22    0.14
  10   0  -5    0.28    0.07
  10   0  -5    0.48    0.24
 -10   0   5    0.08    0.15
 -10   0   5   -0.06    0.23
 -10   0   5    0.37    0.20
 -10   0   5    0.14    0.13
   9   0  -5   36.28    1.13
  -9   0   5   36.07    1.24
  -9   0   5   36.31    1.41
   9   0  -5   36.48    1.26
  -9   0   5   37.67    1.53
   9   0  -5   37.61    0.77
   9   0  -5   34.15    0.90
  -9   0   5   36.06    1.18
  -9   0   5   38.15    1.70
   9   0  -5   39.00    1.40
  -9   0   5   38.41    1.09
  -9   0   5   36.88    1.05
   9   0  -5   37.27    1.49
  -9   0   5   36.83    1.58
   9   0  -5   38.33    1.43
  -9   0   5   39.06    1.27
  -8   0   5   11.72    0.58
  -8   0   5   10.12    0.47
  -8   0   5   11.27    0.46
   8   0  -5    9.56    0.53
   8   0  -5   10.38    0.48
   8   0  -5   10.03    0.49
   8   0  -5   10.15    0.31
   8   0  -5   10.62    0.96
  -8   0   5   10.43    0.53
  -8   0   5   10.39    0.49
  -8   0   5   11.39    0.50
  -8   0   5   10.03    0.78
  -8   0   5   10.87    0.66
  -8   0   5   10.85    0.68
   8   0  -5   10.76    0.33
   8   0  -5   10.54    0.41
   8   0  -5   11.02    0.65
   8   0  -5   11.31    0.71
   8   0  -5   10.48    0.24
   8   0  -5   10.88    0.63
  -7   0   5    0.02    0.15
  -7   0   5    0.06    0.05
   7   0  -5   -0.04    0.04
  -7   0   5    0.02    0.06
   7   0  -5    0.03    0.06
   7   0  -5    0.10    0.08
   7   0  -5    0.03    0.07
  -7   0   5    0.03    0.11
  -7   0   5    0.09    0.05
  -7   0   5    0.16    0.09
   7   0  -5    0.14    0.04
  -7   0   5    0.10    0.06
  -7   0   5    0.09    0.07
   7   0  -5    0.05    0.08
  -7   0   5    0.13    0.11
   7   0  -5    0.00    0.09
   6   0  -5    1.66    0.16
   6   0  -5    2.12    0.43
  -6   0   5    1.49    0.16
   6   0  -5    1.73    0.21
   6   0  -5    1.55    0.20
  -6   0   5    1.64    0.18
  -6   0   5    1.37    0.30
   6   0  -5    1.73    0.14
  -6   0   5    1.53    0.15
  -6   0   5    1.39    0.28
  -6   0   5    1.60    0.06
   6   0  -5    1.48    0.09
  -6   0   5    1.30    0.24
   6   0  -5    1.57    0.26
  -6   0   5    1.67    0.17
   6   0  -5    1.32    0.15
  -6   0   5    1.62    0.16
   6   0  -5    1.64    0.13
  -6   0   5    1.67    0.16
   6   0  -5    1.61    0.05
   5   0  -5   15.52    0.67
   5   0  -5   15.54    0.52
  -5   0   5   15.90    0.52
   5   0  -5   15.69    0.54
  -5   0   5   15.57    0.59
   5   0  -5   14.89    0.57
  -5   0   5   15.66    0.49
  -5   0   5   16.09    0.69
  -5   0   5   16.81    0.81
  -5   0   5   15.22    0.54
  -5   0   5   14.48    0.53
  -5   0   5   16.61    0.54
   5   0  -5   15.56    0.49
   5   0  -5   16.11    0.62
   5   0  -5   15.86    0.93
   5   0  -5   16.08    0.46
  -4   0   5  619.37   24.39
   4   0  -5  723.26   23.20
   3   0  -5    1.29    0.06
  -3   0   5    1.46    0.13
  -3   0   5    1.62    0.18
   3   0  -5    1.40    0.09
  -3   0   5    1.46    0.11
   3   0  -5    1.23    0.13
   3   0  -5    1.16    0.13
  -3   0   5    1.27    0.21
   3   0  -5    1.34    0.10
   3   0  -5    1.41    0.17
   3   0  -5    1.26    0.22
  -3   0   5    1.52    0.15
  -3   0   5    1.30    0.12
   3   0  -5    1.35    0.13
  -3   0   5    1.28    0.12
   3   0  -5    1.45    0.13
  -2   0   5   86.52    2.05
   2   0  -5   74.16    1.89
   2   0  -5   87.39    2.07
  -1   0   5  119.95    2.66
  -1   0   5  125.08    2.83
   0   0  -5   47.79    1.14
   0   0  -5   46.31    1.11
   0   0   5   49.65    1.16
   0   0   5   50.46    1.35
   0   0  -5   46.84    1.19
   0   0  -5   49.51    1.09
   1   0   5   11.58    0.35
  -1   0  -5   11.51    0.54
  -1   0  -5   11.36    0.36
   1   0   5   11.76    0.45
   1   0   5   11.30    0.54
  -1   0  -5   11.51    0.34
  -1   0  -5   10.96    0.41
  -1   0  -5   11.35    0.46
   1   0   5   11.32    0.37
  -1   0  -5   10.11    0.29
  -1   0  -5   11.88    0.40
   1   0   5   11.52    0.28
  -2   0  -5   92.20    2.18
  -2   0  -5  103.39    2.28
   2   0   5  104.97    2.25
  -2   0  -5  109.02    2.34
   2   0   5  104.46    2.17
  -2   0  -5  103.72    2.41
  -2   0  -5  107.67    2.60
   2   0   5  103.39    2.38
   2   0   5  102.79    2.17
   3   0   5   21.09    0.69
   3   0   5   24.07    0.61
  -3   0  -5   23.09    0.73
  -3   0  -5   23.73    0.60
  -3   0  -5   23.04    0.85
   3   0   5   21.54    0.80
  -3   0  -5   23.77    0.98
   3   0   5   23.42    0.69
  -3   0  -5   24.12    0.76
   3   0   5   23.31    0.70
  -3   0  -5   22.99    0.75
  -3   0  -5   22.99    0.57
  -3   0  -5   23.29    0.55
  -4   0  -5   67.29    1.50
  -4   0  -5   67.42    1.70
  -4   0  -5   67.48    1.60
  -4   0  -5   67.62    1.47
  -4   0  -5   69.62    2.09
  -4   0  -5   66.03    1.71
[truncated: 828,291 more chars]
