# Supplementary material for: Methyl 4,6-O-benzyl­idene-α-d-gluco­pyran­oside monohydrate
Source: IUCrdata. 2025 Nov 6;10(Pt 11):x250947. doi: 10.1107/S2414314625009472 (PMC12810282; doi:10.1107/S2414314625009472)
Supplement: Supplementary file 2 [file x-10-x250947-Isup2.hkl]

data_I                                                                          
_shelx_title ' cq033_a.res in P2(1)'                                            
_shelx_refln_list_code          4                                               
_shelx_F_calc_maximum       84.72                                               
_exptl_crystal_F_000       320.00                                               
_reflns_d_resolution_high  0.7501                                               
                                                                                
loop_                                                                           
 _space_group_symop_operation_xyz                                               
 'x, y, z'                                                                      
 '-x, y+1/2, -z'                                                                
                                                                                
_cell_length_a     8.9794                                                       
_cell_length_b     4.8475                                                       
_cell_length_c    17.3824                                                       
_cell_angle_alpha  90.000                                                       
_cell_angle_beta  103.927                                                       
_cell_angle_gamma  90.000                                                       
                                                                                
_shelx_F_squared_multiplier     1.000                                           
                                                                                
loop_                                                                           
 _refln_index_h                                                                 
 _refln_index_k                                                                 
 _refln_index_l                                                                 
 _refln_F_squared_calc                                                          
 _refln_F_squared_meas                                                          
 _refln_F_squared_sigma                                                         
 _refln_observed_status                                                         
   0  -6   0         32.56         35.62         2.29 o                         
   1  -6   0         52.35         54.97         1.83 o                         
   2  -6   0          4.69          6.28         0.76 o                         
   3  -6   0          2.88          2.48         0.91 o                         
   4  -6   0          1.97          1.38         0.78 o                         
   1  -5   0         44.63         44.30         0.98 o                         
   2  -5   0         53.03         51.37         1.07 o                         
   3  -5   0         17.85         17.10         0.78 o                         
   4  -5   0         19.68         20.67         0.95 o                         
   5  -5   0         32.11         34.31         2.25 o                         
   6  -5   0          9.40          8.60         1.17 o                         
   7  -5   0         28.33         33.34         2.34 o                         
   0  -4   0        109.18        123.61         2.08 o                         
   1  -4   0         93.51         99.01         1.30 o                         
   2  -4   0         35.10         38.20         0.80 o                         
   3  -4   0         21.02         20.78         0.84 o                         
   4  -4   0         28.89         35.77         0.81 o                         
   5  -4   0         32.85         32.68         0.79 o                         
   6  -4   0         18.50         18.45         0.71 o                         
   7  -4   0         17.67         17.37         1.06 o                         
   8  -4   0         56.76         65.60         1.83 o                         
   9  -4   0         10.02          7.72         0.77 o                         
   1  -3   0         97.25         99.26         1.27 o                         
   2  -3   0        428.10        458.76         3.37 o                         
   3  -3   0         61.19         96.28         1.20 o                         
   4  -3   0          7.18          8.87         0.32 o                         
   5  -3   0         14.55         14.94         0.49 o                         
   6  -3   0          7.75         10.65         0.37 o                         
   7  -3   0         11.39         10.96         0.46 o                         
   8  -3   0         21.84         19.66         0.82 o                         
   9  -3   0         81.77         85.32         1.51 o                         
  10  -3   0         11.85         12.90         1.89 o                         
   0  -2   0        583.49        628.93         9.72 o                         
   1  -2   0        769.52        743.00         4.36 o                         
   2  -2   0        550.28        559.63         3.25 o                         
   3  -2   0        705.38        752.69         4.37 o                         
   4  -2   0         89.00         96.28         0.79 o                         
   5  -2   0        189.59        184.94         1.19 o                         
   6  -2   0         33.48         32.01         0.44 o                         
   7  -2   0         80.42         72.07         0.74 o                         
   8  -2   0          4.69          3.97         0.22 o                         
   9  -2   0          8.11          7.77         0.42 o                         
  10  -2   0          2.07          2.68         0.25 o                         
  11  -2   0         17.74         17.24         1.75 o                         
   1  -1   0       7177.46       6869.64       241.77 o                         
   2  -1   0       2787.34       2786.07        76.14 o                         
   3  -1   0        324.36        312.37         2.17 o                         
   4  -1   0        392.23        386.38         2.19 o                         
   5  -1   0         83.15         78.83         0.62 o                         
   6  -1   0         42.36         42.10         0.38 o                         
   7  -1   0        146.07        150.49         1.03 o                         
   8  -1   0         11.57         10.60         0.22 o                         
   9  -1   0          7.44          6.59         0.38 o                         
  10  -1   0          1.15          0.99         0.29 o                         
  11  -1   0          7.26          7.62         1.13 o                         
   1   0   0        485.10        443.72        14.10 o                         
   2   0   0          0.27          0.19         0.03 o                         
   3   0   0        404.34        384.47         2.53 o                         
   4   0   0        353.21        341.13         2.42 o                         
   5   0   0         28.07         31.91         0.30 o                         
   6   0   0         19.62         17.01         0.22 o                         
   7   0   0        161.28        155.20         1.30 o                         
   8   0   0         84.93         87.31         0.78 o                         
   9   0   0          0.13          0.49         0.19 o                         
  10   0   0         41.79         41.10         0.80 o                         
  11   0   0          5.54          7.61         0.73 o                         
   1   1   0       7177.21       7355.25       229.19 o                         
   2   1   0       2790.35       3014.63       140.01 o                         
   3   1   0        324.73        317.01         2.14 o                         
   4   1   0        391.59        385.69         3.06 o                         
   5   1   0         83.17         77.59         0.72 o                         
   6   1   0         42.08         40.94         0.58 o                         
   7   1   0        145.82        147.22         1.28 o                         
   8   1   0         11.59         10.49         0.36 o                         
   9   1   0          7.46          6.60         0.36 o                         
  10   1   0          1.12          0.99         0.42 o                         
  11   1   0          7.24          7.64         1.61 o                         
   0   2   0        583.97        630.80         5.83 o                         
   1   2   0        770.38        747.82         4.90 o                         
   2   2   0        549.52        552.63         4.42 o                         
   3   2   0        706.19        750.41         4.84 o                         
   4   2   0         88.88         96.27         0.91 o                         
   5   2   0        189.98        187.09         1.69 o                         
   6   2   0         33.61         32.61         0.45 o                         
   7   2   0         80.27         74.13         0.91 o                         
   8   2   0          4.75          4.33         0.28 o                         
   9   2   0          8.07          8.44         0.64 o                         
  10   2   0          2.07          2.61         0.82 o                         
  11   2   0         17.71         14.79         1.79 o                         
   1   3   0         97.20         98.90         1.14 o                         
   2   3   0        428.40        455.17         4.65 o                         
   3   3   0         61.16         91.57         1.46 o                         
   4   3   0          7.15          8.93         0.42 o                         
   5   3   0         14.53         15.99         0.62 o                         
   6   3   0          7.77         10.98         0.54 o                         
   7   3   0         11.48         12.00         0.53 o                         
   8   3   0         21.75         19.58         0.58 o                         
   9   3   0         81.51         87.83         1.68 o                         
  10   3   0         11.84         12.26         0.98 o                         
   0   4   0        109.32        120.52         2.35 o                         
   1   4   0         93.60         98.38         1.27 o                         
   2   4   0         34.96         36.86         0.75 o                         
   3   4   0         21.14         20.59         0.51 o                         
   4   4   0         28.90         36.21         0.66 o                         
   5   4   0         32.88         33.87         0.67 o                         
   6   4   0         18.53         19.01         0.85 o                         
   7   4   0         17.65         17.16         0.89 o                         
   8   4   0         56.65         67.05         2.12 o                         
   9   4   0         10.06         10.53         0.82 o                         
   1   5   0         44.56         44.80         1.01 o                         
   2   5   0         53.01         52.54         1.37 o                         
   3   5   0         17.78         17.39         0.78 o                         
   4   5   0         19.66         20.53         0.66 o                         
   5   5   0         32.20         33.35         0.90 o                         
   6   5   0          9.36          9.15         0.89 o                         
   7   5   0         28.25         32.29         1.27 o                         
   0   6   0         32.78         37.43         1.43 o                         
   1   6   0         52.32         55.09         1.83 o                         
   2   6   0          4.69          5.35         1.53 o                         
   3   6   0          2.87          4.96         0.65 o                         
   4   6   0          1.98          2.79         0.48 o                         
  -4  -6   1          3.72          2.20         0.67 o                         
  -3  -6   1          6.86          6.57         0.98 o                         
  -2  -6   1          1.08          0.83         0.76 o                         
  -1  -6   1         10.38         10.25         1.10 o                         
   0  -6   1         26.13         27.75         1.98 o                         
   1  -6   1          3.32          3.16         0.78 o                         
   2  -6   1          7.07          8.92         0.98 o                         
   3  -6   1          1.51          0.56         0.69 o                         
   4  -6   1          3.34          2.30         0.81 o                         
  -7  -5   1         47.30         50.28         4.80 o                         
  -6  -5   1          1.35          0.79         0.51 o                         
  -5  -5   1          4.95          5.75         0.99 o                         
  -4  -5   1         39.35         38.07         1.26 o                         
  -3  -5   1         46.15         44.51         1.05 o                         
  -2  -5   1         30.53         29.12         0.89 o                         
  -1  -5   1          5.08          4.24         0.38 o                         
   0  -5   1         66.75         65.17         1.23 o                         
   1  -5   1         73.73         71.43         1.24 o                         
   2  -5   1         33.08         31.90         1.01 o                         
   3  -5   1          0.94          1.02         0.32 o                         
   4  -5   1         11.22          9.10         0.75 o                         
   5  -5   1         16.17         15.86         1.38 o                         
   6  -5   1          1.11          1.66         1.26 o                         
   7  -5   1          5.83          5.64         1.25 o                         
  -9  -4   1         57.64         61.28         2.56 o                         
  -8  -4   1         60.24         67.62         2.70 o                         
  -7  -4   1          2.50          3.10         0.40 o                         
  -6  -4   1         32.33         29.44         0.79 o                         
  -5  -4   1         12.49          9.04         0.48 o                         
  -4  -4   1         45.16         40.33         0.85 o                         
  -3  -4   1         22.15         21.50         0.68 o                         
  -2  -4   1         38.51         34.51         0.80 o                         
  -1  -4   1          9.47          9.13         0.48 o                         
   0  -4   1        340.32        331.89         2.60 o                         
   1  -4   1        261.25        264.44         2.29 o                         
   2  -4   1         38.41         38.66         0.82 o                         
   3  -4   1         22.51         19.08         0.62 o                         
   4  -4   1          4.76          2.18         0.24 o                         
   5  -4   1         30.82         35.22         1.09 o                         
   6  -4   1          2.20          2.15         0.31 o                         
   7  -4   1         15.77         14.13         0.95 o                         
   8  -4   1         15.32         17.93         1.68 o                         
 -10  -3   1         31.31         37.18         1.39 o                         
  -9  -3   1         22.73         24.72         1.14 o                         
  -8  -3   1         12.29         11.03         0.67 o                         
  -7  -3   1         54.19         57.19         1.30 o                         
  -6  -3   1         36.66         33.79         0.59 o                         
  -5  -3   1          1.82          3.43         0.26 o                         
  -4  -3   1         54.28         58.52         0.77 o                         
  -3  -3   1         48.52         58.04         0.88 o                         
  -2  -3   1        158.22        165.15         1.82 o                         
  -1  -3   1         13.93         12.29         0.49 o                         
   0  -3   1        219.89        213.14         1.93 o                         
   1  -3   1        435.55        427.40         2.84 o                         
   2  -3   1        832.74        883.76         5.59 o                         
   3  -3   1        196.77        201.43         1.66 o                         
   4  -3   1        129.62        133.01         1.40 o                         
   5  -3   1         52.25         52.15         0.82 o                         
   6  -3   1          2.16          1.26         0.11 o                         
   7  -3   1         47.79         45.84         0.88 o                         
   8  -3   1         34.65         31.45         0.84 o                         
   9  -3   1          3.40          3.02         0.62 o                         
  10  -3   1          7.97          8.80         0.97 o                         
 -11  -2   1          9.31         10.35         1.49 o                         
 -10  -2   1          2.90          3.10         0.68 o                         
  -9  -2   1          2.40          1.81         0.35 o                         
  -8  -2   1         19.05         18.25         0.35 o                         
  -7  -2   1         72.97         89.14         1.00 o                         
  -6  -2   1         34.71         35.45         0.45 o                         
  -5  -2   1         14.34         13.66         0.31 o                         
  -4  -2   1         14.35         12.60         0.25 o                         
  -3  -2   1        777.61        834.91         4.53 o                         
  -2  -2   1        499.07        513.23         3.20 o                         
  -1  -2   1        249.62        232.83         1.88 o                         
   0  -2   1        720.20        743.23         4.46 o                         
   1  -2   1         65.90         74.61         0.86 o                         
   2  -2   1       1092.60       1087.55         6.01 o                         
   3  -2   1        417.33        472.76         3.01 o                         
   4  -2   1        190.96        198.78         1.53 o                         
   5  -2   1         56.30         58.06         0.68 o                         
   6  -2   1         53.19         53.91         0.61 o                         
   7  -2   1        213.78        208.63         1.81 o                         
   8  -2   1          4.55          4.22         0.31 o                         
   9  -2   1         42.09         40.18         1.28 o                         
  10  -2   1          0.20          0.47         0.38 o                         
 -11  -1   1          7.25          7.64         2.05 o                         
 -10  -1   1          8.03          8.62         0.44 o                         
  -9  -1   1         68.25         68.75         0.90 o                         
  -8  -1   1         34.86         33.49         0.45 o                         
  -7  -1   1         63.50         68.54         0.53 o                         
  -6  -1   1        255.38        255.57         1.58 o                         
  -5  -1   1         16.33         23.52         1.14 o                         
  -4  -1   1        455.14        446.10         3.77 o                         
  -3  -1   1        622.37        627.28         3.69 o                         
  -2  -1   1       3194.00       3145.43        84.60 o                         
  -1  -1   1        329.71        322.04         1.92 o                         
   0  -1   1       2917.99       2293.30       103.67 o                         
   1  -1   1       5603.12       5713.75       204.56 o                         
   2  -1   1        339.36        317.66         3.02 o                         
   3  -1   1        407.69        386.65         3.45 o                         
   4  -1   1        408.41        427.87         2.42 o                         
   5  -1   1        136.75        139.73         0.94 o                         
   6  -1   1         50.76         55.95         0.63 o                         
   7  -1   1          6.60          5.49         0.18 o                         
   8  -1   1         40.03         38.99         0.56 o                         
   9  -1   1         74.72         69.70         1.47 o                         
  10  -1   1         23.84         23.19         1.40 o                         
  11  -1   1         23.91         25.78         1.70 o                         
 -11   0   1          4.36          5.00         0.60 o                         
 -10   0   1         14.82         13.78         0.44 o                         
  -9   0   1         12.95         10.67         0.35 o                         
  -8   0   1        276.81        276.81         1.91 o                         
  -7   0   1         55.00         52.79         0.54 o                         
  -6   0   1         38.57         37.94         0.37 o                         
  -5   0   1         67.49         96.66         1.33 o                         
  -4   0   1          9.54          6.12         0.14 o                         
  -3   0   1         15.78         15.60         0.18 o                         
  -2   0   1        214.91        198.47         2.09 o                         
   1   0   1          5.40          5.28         0.06 o                         
   2   0   1       2532.18       1903.40       223.16 o                         
   3   0   1        269.99        265.07         3.08 o                         
   4   0   1          6.62          5.63         0.12 o                         
   5   0   1          0.77          0.63         0.06 o                         
   6   0   1          5.92          7.10         0.15 o                         
   7   0   1         83.91         85.45         0.73 o                         
   8   0   1         51.22         51.38         0.54 o                         
   9   0   1        143.37        140.79         1.85 o                         
  10   0   1          8.11          8.71         0.44 o                         
  11   0   1         14.31         15.92         0.67 o                         
 -11   1   1          7.16          7.04         0.83 o                         
 -10   1   1          8.06          9.26         0.45 o                         
  -9   1   1         68.22         68.96         1.00 o                         
  -8   1   1         34.76         32.32         0.59 o                         
  -7   1   1         63.74         69.33         0.79 o                         
  -6   1   1        255.22        255.77         2.03 o                         
  -5   1   1         16.28         22.22         1.26 o                         
  -4   1   1        455.04        453.21         3.97 o                         
  -3   1   1        621.98        634.75         4.22 o                         
  -2   1   1       3192.28       3273.94        93.20 o                         
  -1   1   1        329.15        319.38         2.18 o                         
   0   1   1       2919.34       2677.92        77.95 o                         
   1   1   1       5605.90       5771.21       129.80 o                         
   2   1   1        339.92        323.51         2.24 o                         
   3   1   1        407.72        390.63         2.93 o                         
   4   1   1        408.71        427.77         3.21 o                         
   5   1   1        136.89        139.55         1.45 o                         
   6   1   1         50.78         55.53         0.68 o                         
   7   1   1          6.60          5.03         0.26 o                         
   8   1   1         40.14         39.60         0.68 o                         
   9   1   1         74.82         74.41         1.52 o                         
  10   1   1         23.83         24.11         0.81 o                         
  11   1   1         24.01         24.51         1.30 o                         
 -11   2   1          9.31         10.77         1.17 o                         
 -10   2   1          2.88          2.96         1.01 o                         
  -9   2   1          2.40          2.17         0.33 o                         
  -8   2   1         19.06         17.96         0.49 o                         
  -7   2   1         73.00         91.35         1.00 o                         
  -6   2   1         34.74         34.93         0.71 o                         
  -5   2   1         14.29         13.16         0.27 o                         
  -4   2   1         14.34         12.62         0.32 o                         
  -3   2   1        777.35        827.22         5.06 o                         
  -2   2   1        499.64        512.96         3.51 o                         
  -1   2   1        249.04        238.83         2.06 o                         
   0   2   1        719.94        740.23         4.73 o                         
   1   2   1         65.93         72.17         0.86 o                         
   2   2   1       1092.01       1083.12         7.54 o                         
   3   2   1        416.76        466.04         4.32 o                         
   4   2   1        190.62        194.58         1.90 o                         
   5   2   1         56.30         56.88         0.89 o                         
   6   2   1         53.10         53.52         0.77 o                         
   7   2   1        213.59        206.78         2.00 o                         
   8   2   1          4.52          5.30         0.45 o                         
   9   2   1         42.03         44.20         1.29 o                         
  10   2   1          0.20          0.50         0.37 o                         
 -10   3   1         31.23         36.28         1.73 o                         
  -9   3   1         22.79         25.44         1.33 o                         
  -8   3   1         12.37         13.16         0.82 o                         
  -7   3   1         54.31         56.87         0.98 o                         
  -6   3   1         36.62         34.81         0.57 o                         
  -5   3   1          1.80          3.72         0.32 o                         
  -4   3   1         54.57         58.16         0.73 o                         
  -3   3   1         48.69         57.95         0.84 o                         
  -2   3   1        157.97        164.59         1.82 o                         
  -1   3   1         14.04         11.54         0.52 o                         
   0   3   1        220.25        213.62         2.05 o                         
   1   3   1        435.08        426.74         3.48 o                         
   2   3   1        832.99        877.12         6.98 o                         
   3   3   1        196.84        202.31         2.36 o                         
   4   3   1        129.73        129.54         1.20 o                         
   5   3   1         52.30         49.74         0.71 o                         
   6   3   1          2.17          1.09         0.20 o                         
   7   3   1         47.69         49.06         0.96 o                         
   8   3   1         34.72         33.38         1.38 o                         
   9   3   1          3.35          2.91         0.41 o                         
  10   3   1          7.98          9.31         0.71 o                         
  -9   4   1         57.61         65.84         2.49 o                         
  -8   4   1         60.20         66.11         1.19 o                         
  -7   4   1          2.47          2.64         0.48 o                         
  -6   4   1         32.31         29.45         1.25 o                         
  -5   4   1         12.44          9.14         0.37 o                         
  -4   4   1         45.21         39.52         0.72 o                         
  -3   4   1         22.14         21.24         0.85 o                         
  -2   4   1         38.62         35.74         0.78 o                         
  -1   4   1          9.50          8.77         0.40 o                         
   0   4   1        339.96        341.37         3.43 o                         
   1   4   1        261.33        261.84         2.59 o                         
   2   4   1         38.43         37.35         0.78 o                         
   3   4   1         22.52         19.08         0.54 o                         
   4   4   1          4.76          2.22         0.26 o                         
   5   4   1         30.94         34.61         0.93 o                         
   6   4   1          2.20          2.37         0.54 o                         
   7   4   1         15.82         15.36         1.48 o                         
   8   4   1         15.28         17.89         1.10 o                         
  -7   5   1         47.28         53.45         1.17 o                         
  -6   5   1          1.35          1.68         0.48 o                         
  -5   5   1          4.90          5.26         1.02 o                         
  -4   5   1         39.30         36.99         1.33 o                         
  -3   5   1         46.26         44.52         1.30 o                         
  -2   5   1         30.51         30.44         0.89 o                         
  -1   5   1          5.08          5.67         0.46 o                         
   0   5   1         66.70         67.72         1.43 o                         
   1   5   1         73.82         72.56         1.68 o                         
   2   5   1         33.01         33.04         0.86 o                         
   3   5   1          0.97          1.55         0.24 o                         
   4   5   1         11.24          9.67         0.50 o                         
   5   5   1         16.20         15.04         0.94 o                         
   6   5   1          1.10          1.96         0.72 o                         
   7   5   1          5.84          6.72         0.51 o                         
  -4   6   1          3.74          4.54         0.39 o                         
  -3   6   1          6.85          6.85         0.48 o                         
  -2   6   1          1.07          1.38         0.84 o                         
  -1   6   1         10.27         10.89         1.60 o                         
   0   6   1         26.18         29.01         0.90 o                         
   1   6   1          3.32          3.76         0.91 o                         
   2   6   1          7.02          9.97         0.76 o                         
   3   6   1          1.50          1.11         0.98 o                         
   4   6   1          3.34          2.65         0.52 o                         
  -4  -6   2          1.36          0.78         0.65 o                         
  -3  -6   2          2.25          3.10         0.71 o                         
  -2  -6   2         54.08         56.40         1.90 o                         
  -1  -6   2          8.74          8.23         0.89 o                         
   0  -6   2         10.70         10.00         0.92 o                         
   1  -6   2          5.29          7.17         0.81 o                         
   2  -6   2          9.61         11.12         0.95 o                         
   3  -6   2          2.58          1.16         0.61 o                         
  -7  -5   2         13.61         15.64         1.94 o                         
  -6  -5   2         20.04         21.81         1.44 o                         
  -5  -5   2         15.28         14.15         1.04 o                         
  -4  -5   2          9.93          9.03         0.65 o                         
  -3  -5   2         24.65         22.36         0.94 o                         
  -2  -5   2          5.45          4.81         0.40 o                         
  -1  -5   2         62.01         61.46         1.20 o                         
   0  -5   2        160.08        158.29         1.94 o                         
   1  -5   2         13.97         14.44         0.70 o                         
   2  -5   2         41.25         42.16         1.03 o                         
   3  -5   2         10.43          9.37         0.66 o                         
   4  -5   2          2.72          2.12         0.48 o                         
   5  -5   2          0.10         -0.39         0.39 o                         
   6  -5   2          3.54          4.81         1.36 o                         
   7  -5   2          2.45          2.58         0.72 o                         
  -9  -4   2         83.23         82.63         2.84 o                         
  -8  -4   2          5.26          5.28         0.67 o                         
  -7  -4   2          4.26          5.18         0.50 o                         
  -6  -4   2          1.39          1.04         0.26 o                         
  -5  -4   2          1.75          1.18         0.24 o                         
  -4  -4   2         71.99         70.00         1.11 o                         
  -3  -4   2         22.21         20.26         0.67 o                         
  -2  -4   2          0.89          0.68         0.21 o                         
  -1  -4   2         36.67         39.04         0.82 o                         
   0  -4   2         46.44         48.14         0.90 o                         
   1  -4   2        219.39        218.86         2.15 o                         
   2  -4   2         79.33         83.35         1.17 o                         
   3  -4   2         12.82         12.24         0.52 o                         
   4  -4   2         12.42         13.28         0.56 o                         
   5  -4   2         17.98         16.83         0.64 o                         
   6  -4   2          5.74          6.65         0.51 o                         
   7  -4   2         23.55         21.78         0.96 o                         
   8  -4   2         31.46         30.49         1.40 o                         
 -10  -3   2         29.96         32.49         0.78 o                         
  -9  -3   2          6.11          4.84         0.68 o                         
  -8  -3   2          9.44          8.36         0.46 o                         
  -7  -3   2          4.72          4.54         0.35 o                         
  -6  -3   2         48.83         48.48         0.75 o                         
  -5  -3   2        195.05        198.09         1.58 o                         
  -4  -3   2         75.28         75.69         0.93 o                         
  -3  -3   2        149.05        153.69         1.51 o                         
  -2  -3   2        446.67        472.04         3.70 o                         
  -1  -3   2        253.67        244.49         2.22 o                         
   0  -3   2         65.55         62.96         0.94 o                         
   1  -3   2        226.08        245.93         2.07 o                         
   2  -3   2        155.42        154.46         1.57 o                         
   3  -3   2        441.20        465.52         3.16 o                         
   4  -3   2          3.54          3.32         0.23 o                         
   5  -3   2         46.40         44.55         0.70 o                         
   6  -3   2         53.72         45.90         0.58 o                         
   7  -3   2        130.43        129.07         1.36 o                         
   8  -3   2         49.11         46.05         1.49 o                         
   9  -3   2          4.18          4.43         0.35 o                         
 -11  -2   2          0.52          0.06         0.43 o                         
 -10  -2   2          0.27         -0.35         0.66 o                         
  -9  -2   2          2.39          2.66         0.22 o                         
  -8  -2   2         76.17         75.08         1.08 o                         
  -7  -2   2          9.56         10.82         0.30 o                         
  -6  -2   2        516.58        504.14         2.94 o                         
  -5  -2   2         96.78         99.44         0.78 o                         
  -4  -2   2        146.46        145.66         1.21 o                         
  -3  -2   2        269.93        274.38         1.99 o                         
  -2  -2   2        107.93        110.68         1.05 o                         
  -1  -2   2        499.35        491.75         3.30 o                         
   0  -2   2        175.86        182.81         1.59 o                         
   1  -2   2         45.75         45.01         0.62 o                         
   2  -2   2       2990.71       3100.47       141.38 o                         
   3  -2   2        732.49        763.74         4.57 o                         
   4  -2   2        199.83        201.33         1.46 o                         
   5  -2   2         16.10         15.61         0.36 o                         
   6  -2   2         52.24         51.48         0.66 o                         
   7  -2   2        102.15         95.20         0.88 o                         
   8  -2   2          9.39          9.24         0.56 o                         
   9  -2   2         28.69         28.85         0.96 o                         
  10  -2   2          6.23          7.76         0.99 o                         
 -11  -1   2          4.40          5.35         1.01 o                         
 -10  -1   2         74.31         73.26         1.14 o                         
  -9  -1   2         11.22         11.48         0.31 o                         
  -8  -1   2         15.12         15.38         0.27 o                         
  -7  -1   2        317.05        312.49         2.03 o                         
  -6  -1   2        302.87        310.38         2.05 o                         
  -5  -1   2         57.55         65.05         0.55 o                         
  -4  -1   2         18.26         19.69         0.24 o                         
  -3  -1   2        240.83        224.71         1.45 o                         
  -2  -1   2        534.91        519.17         3.18 o                         
  -1  -1   2        673.85        639.47         3.44 o                         
   0  -1   2       2382.53       2528.92        77.04 o                         
   1  -1   2       1637.68       1591.44        99.95 o                         
   2  -1   2         61.67         53.11         0.47 o                         
   3  -1   2       1125.87       1135.88         8.08 o                         
   4  -1   2        244.02        288.11         2.00 o                         
   5  -1   2         75.11         75.05         0.70 o                         
   6  -1   2         16.68         17.96         0.28 o                         
   7  -1   2          6.96          5.74         0.18 o                         
   8  -1   2         42.93         41.97         0.72 o                         
   9  -1   2         38.10         37.96         1.54 o                         
  10  -1   2         16.43         16.12         1.69 o                         
  11  -1   2         11.08         13.29         1.18 o                         
 -11   0   2         11.05         11.91         0.82 o                         
 -10   0   2          6.70          7.76         0.32 o                         
  -9   0   2         42.46         44.52         0.66 o                         
  -8   0   2        200.06        190.99         1.45 o                         
  -7   0   2         17.42         19.14         0.30 o                         
  -6   0   2        195.18        198.13         1.23 o                         
  -5   0   2          0.85          2.00         0.08 o                         
  -4   0   2         77.07         72.84         0.62 o                         
  -3   0   2        113.49        111.99         1.30 o                         
  -2   0   2        165.58        151.92         1.58 o                         
   0   0   2        259.47        252.70         4.12 o                         
   2   0   2         59.02         67.04         0.92 o                         
   3   0   2         19.18         15.30         0.18 o                         
   4   0   2        184.36        197.25         1.42 o                         
   5   0   2        247.30        265.12         1.88 o                         
   6   0   2          0.68          0.24         0.06 o                         
   7   0   2         20.87         21.91         0.33 o                         
   8   0   2         17.36         18.19         0.33 o                         
   9   0   2         28.09         29.43         0.88 o                         
  10   0   2         47.98         49.28         1.14 o                         
  11   0   2         11.97         13.80         0.67 o                         
 -11   1   2          4.45          4.52         0.62 o                         
 -10   1   2         74.42         74.22         1.52 o                         
  -9   1   2         11.26         10.05         0.67 o                         
  -8   1   2         15.07         15.16         0.42 o                         
  -7   1   2        316.62        310.11         2.49 o                         
  -6   1   2        302.75        310.77         2.73 o                         
  -5   1   2         57.74         64.92         0.71 o                         
  -4   1   2         18.35         19.23         0.26 o                         
  -3   1   2        240.71        226.10         1.71 o                         
  -2   1   2        535.44        521.82         3.10 o                         
  -1   1   2        674.24        639.69         3.96 o                         
   0   1   2       2381.56       2733.62       108.49 o                         
   1   1   2       1635.91       1542.50        69.78 o                         
   2   1   2         61.62         52.59         0.77 o                         
   3   1   2       1126.31       1144.06         8.26 o                         
   4   1   2        243.30        285.43         2.43 o                         
   5   1   2         75.16         73.19         0.94 o                         
   6   1   2         16.72         17.24         0.48 o                         
   7   1   2          6.97          5.58         0.33 o                         
   8   1   2         42.95         41.81         0.76 o                         
   9   1   2         38.09         37.81         0.85 o                         
  10   1   2         16.35         17.06         1.31 o                         
  11   1   2         11.08         11.29         0.96 o                         
 -11   2   2          0.53          0.06         0.52 o                         
 -10   2   2          0.28         -0.04         0.31 o                         
  -9   2   2          2.40          2.44         0.37 o                         
  -8   2   2         76.44         76.29         1.00 o                         
  -7   2   2          9.51         11.29         0.35 o                         
  -6   2   2        516.20        500.51         3.68 o                         
  -5   2   2         96.82         98.31         0.99 o                         
  -4   2   2        146.70        145.85         1.33 o                         
  -3   2   2        269.92        272.30         2.01 o                         
  -2   2   2        108.10        110.28         1.11 o                         
  -1   2   2        499.43        498.17         3.42 o                         
   0   2   2        176.23        184.21         1.66 o                         
   1   2   2         45.68         44.29         0.60 o                         
   2   2   2       2990.59       2945.22       175.32 o                         
   3   2   2        733.23        761.26         5.13 o                         
   4   2   2        199.85        204.10         1.73 o                         
   5   2   2         16.09         15.26         0.34 o                         
   6   2   2         52.30         50.32         0.80 o                         
   7   2   2        102.21         94.88         1.34 o                         
   8   2   2          9.36          9.63         0.47 o                         
   9   2   2         28.62         29.27         1.49 o                         
  10   2   2          6.26          7.65         0.81 o                         
 -10   3   2         29.95         30.95         1.30 o                         
  -9   3   2          6.17          6.06         0.50 o                         
  -8   3   2          9.49          8.73         0.64 o                         
  -7   3   2          4.76          4.45         0.42 o                         
  -6   3   2         48.81         48.43         0.78 o                         
  -5   3   2        195.02        195.06         1.69 o                         
  -4   3   2         75.37         75.22         0.81 o                         
  -3   3   2        149.02        154.27         1.62 o                         
  -2   3   2        446.74        467.78         4.74 o                         
  -1   3   2        253.60        242.60         2.20 o                         
   0   3   2         65.49         65.70         1.09 o                         
   1   3   2        226.02        246.15         2.56 o                         
   2   3   2        155.31        151.38         2.14 o                         
   3   3   2        441.23        466.44         4.35 o                         
   4   3   2          3.55          3.17         0.18 o                         
   5   3   2         46.08         43.79         0.79 o                         
   6   3   2         53.79         45.73         0.94 o                         
   7   3   2        130.51        129.31         1.66 o                         
   8   3   2         49.09         48.93         1.24 o                         
   9   3   2          4.17          3.89         0.49 o                         
  -9   4   2         83.18         89.52         2.31 o                         
  -8   4   2          5.27          6.72         0.51 o                         
  -7   4   2          4.32          4.75         0.55 o                         
  -6   4   2          1.41          1.69         0.24 o                         
  -5   4   2          1.72          1.14         0.27 o                         
  -4   4   2         71.96         70.94         1.05 o                         
  -3   4   2         22.27         21.60         0.85 o                         
  -2   4   2          0.89          0.68         0.22 o                         
  -1   4   2         36.73         38.56         0.95 o                         
   0   4   2         46.48         47.42         0.95 o                         
   1   4   2        219.28        217.78         2.32 o                         
   2   4   2         79.55         83.57         1.11 o                         
   3   4   2         12.83         11.82         0.46 o                         
   4   4   2         12.27         13.67         0.58 o                         
   5   4   2         17.90         18.28         0.78 o                         
   6   4   2          5.77          6.99         0.40 o                         
   7   4   2         23.66         23.88         1.20 o                         
   8   4   2         31.42         31.19         0.89 o                         
  -7   5   2         13.57         12.31         0.59 o                         
  -6   5   2         20.15         24.28         0.78 o                         
  -5   5   2         15.25         14.69         1.24 o                         
  -4   5   2          9.93          9.84         0.50 o                         
  -3   5   2         24.65         23.03         0.81 o                         
  -2   5   2          5.51          5.59         0.48 o                         
  -1   5   2         62.05         63.64         1.21 o                         
   0   5   2        160.24        155.61         2.28 o                         
   1   5   2         14.01         14.34         0.85 o                         
   2   5   2         41.28         42.84         1.07 o                         
   3   5   2         10.42          9.27         0.68 o                         
   4   5   2          2.71          2.53         0.54 o                         
   5   5   2          0.10          0.55         0.42 o                         
   6   5   2          3.49          3.67         0.39 o                         
   7   5   2          2.44          2.67         0.47 o                         
  -4   6   2          1.32          1.10         0.78 o                         
  -3   6   2          2.22          3.16         0.49 o                         
  -2   6   2         54.14         55.01         3.49 o                         
  -1   6   2          8.81          9.21         0.77 o                         
   0   6   2         10.67         11.44         0.80 o                         
   1   6   2          5.27          7.64         1.00 o                         
   2   6   2          9.61         11.71         0.77 o                         
   3   6   2          2.57          1.86         0.77 o                         
  -4  -6   3         12.98         12.98         1.30 o                         
  -3  -6   3          3.46          4.15         0.73 o                         
  -2  -6   3         63.91         67.06         1.94 o                         
  -1  -6   3         11.17         11.09         0.94 o                         
   0  -6   3          8.46          8.42         0.88 o                         
   1  -6   3          1.02         -0.14         0.45 o                         
   2  -6   3         11.49         10.65         1.02 o                         
   3  -6   3         14.62         16.18         1.39 o                         
  -7  -5   3          2.00          3.28         1.90 o                         
  -6  -5   3          1.41         -0.26         0.43 o                         
  -5  -5   3          5.21          4.16         0.54 o                         
  -4  -5   3         22.11         19.90         1.01 o                         
  -3  -5   3         25.67         24.26         1.06 o                         
  -2  -5   3          8.81          7.75         0.53 o                         
  -1  -5   3        183.19        180.67         2.80 o                         
   0  -5   3        115.25        114.17         1.68 o                         
   1  -5   3          4.17          3.08         0.35 o                         
   2  -5   3          5.26          4.32         0.41 o                         
   3  -5   3         17.48         17.80         0.89 o                         
   4  -5   3         12.73         14.78         1.17 o                         
   5  -5   3          0.88          0.37         0.70 o                         
   6  -5   3         14.53         17.20         1.53 o                         
  -9  -4   3          7.19          6.18         1.08 o                         
  -8  -4   3         14.62         15.80         1.15 o                         
  -7  -4   3          1.17          1.10         0.29 o                         
  -6  -4   3         21.15         20.94         0.69 o                         
  -5  -4   3         71.11         70.50         1.24 o                         
  -4  -4   3        217.89        214.99         2.08 o                         
  -3  -4   3         19.74         18.40         0.65 o                         
  -2  -4   3         24.27         25.15         0.72 o                         
  -1  -4   3         66.41         69.69         1.11 o                         
   0  -4   3        534.52        533.57         3.71 o                         
   1  -4   3        296.89        288.96         2.48 o                         
   2  -4   3          1.42          0.81         0.19 o                         
   3  -4   3         42.32         41.70         0.82 o                         
   4  -4   3         25.23         25.89         0.75 o                         
   5  -4   3          1.41          2.65         0.35 o                         
   6  -4   3          7.79          7.57         0.65 o                         
   7  -4   3         42.40         40.62         1.13 o                         
   8  -4   3         35.50         34.02         3.70 o                         
 -10  -3   3          7.67          8.70         0.36 o                         
  -9  -3   3          2.08          2.97         0.78 o                         
  -8  -3   3         24.15         24.00         0.71 o                         
  -7  -3   3         15.99         16.86         0.50 o                         
  -6  -3   3         50.09         55.68         0.78 o                         
  -5  -3   3        487.33        473.23         3.28 o                         
  -4  -3   3        147.62        150.33         1.43 o                         
  -3  -3   3         26.91         25.71         0.55 o                         
  -2  -3   3         88.22         84.83         1.18 o                         
  -1  -3   3         13.02         12.87         0.50 o                         
   0  -3   3        181.14        196.71         1.88 o                         
   1  -3   3        285.39        291.42         2.35 o                         
   2  -3   3        277.32        299.45         2.21 o                         
   3  -3   3         98.92        113.22         1.27 o                         
   4  -3   3         57.80         57.00         0.78 o                         
   5  -3   3         31.23         35.13         0.57 o                         
   6  -3   3         50.54         55.81         0.83 o                         
   7  -3   3         77.50         67.80         1.58 o                         
   8  -3   3          1.08          0.90         0.44 o                         
   9  -3   3          6.60          8.07         1.29 o                         
 -11  -2   3          6.15          5.63         0.82 o                         
 -10  -2   3          4.25          4.23         0.29 o                         
  -9  -2   3         29.30         31.20         0.72 o                         
  -8  -2   3         17.15         16.19         0.34 o                         
  -7  -2   3        134.37        132.64         1.14 o                         
  -6  -2   3       1050.63       1028.09         5.54 o                         
  -5  -2   3         84.85         81.45         0.69 o                         
  -4  -2   3          2.41          3.36         0.15 o                         
  -3  -2   3         56.54         64.55         0.72 o                         
  -2  -2   3          5.45          5.90         0.27 o                         
  -1  -2   3        197.84        199.00         1.62 o                         
   0  -2   3        143.18        149.95         1.34 o                         
   1  -2   3        186.82        195.36         1.59 o                         
   2  -2   3       1446.18       1485.49         7.66 o                         
   3  -2   3        333.09        371.77         2.42 o                         
   4  -2   3         93.09        109.20         0.88 o                         
   5  -2   3         93.78         91.77         0.85 o                         
   6  -2   3         89.42         89.21         0.95 o                         
   7  -2   3         12.92          9.65         0.34 o                         
   8  -2   3         10.21          8.25         0.51 o                         
   9  -2   3          2.12          2.23         0.43 o                         
  10  -2   3          5.41          4.64         0.48 o                         
 -11  -1   3          4.66          5.68         0.56 o                         
 -10  -1   3          7.35          7.13         0.40 o                         
  -9  -1   3         54.85         51.54         1.01 o                         
  -8  -1   3        290.54        277.77         2.00 o                         
  -7  -1   3        241.40        238.07         1.72 o                         
  -6  -1   3        110.96        108.39         0.86 o                         
  -5  -1   3         83.40         86.11         0.74 o                         
  -4  -1   3        142.10        150.30         1.16 o                         
  -3  -1   3          2.59          3.42         0.10 o                         
  -2  -1   3        381.54        367.10         2.57 o                         
  -1  -1   3         45.29         44.19         0.54 o                         
   0  -1   3        260.91        245.13         1.79 o                         
   1  -1   3       2070.33       1907.64        71.35 o                         
   2  -1   3        888.12        902.88         5.67 o                         
   3  -1   3       1309.70       1371.48        13.97 o                         
   4  -1   3        229.00        231.23         1.98 o                         
   5  -1   3          3.51          2.46         0.10 o                         
   6  -1   3          9.19          9.69         0.28 o                         
   7  -1   3         30.60         28.10         0.42 o                         
   8  -1   3         89.08         84.27         1.23 o                         
   9  -1   3          0.84         -0.28         0.28 o                         
  10  -1   3         82.25         83.05         1.68 o                         
  11  -1   3         11.89         12.84         1.15 o                         
 -11   0   3          0.06         -0.20         0.57 o                         
 -10   0   3          2.18          0.46         0.37 o                         
  -9   0   3        403.33        392.31         3.55 o                         
  -8   0   3        117.36        123.11         1.09 o                         
  -7   0   3          1.03          0.47         0.11 o                         
  -6   0   3         23.09         29.47         0.32 o                         
  -5   0   3          3.29          2.73         0.10 o                         
  -4   0   3          0.03          0.30         0.04 o                         
  -3   0   3        901.93        872.72        10.88 o                         
  -2   0   3         15.79         21.39         0.26 o                         
  -1   0   3       3965.21       4590.14       134.32 o                         
   0   0   3         24.64         26.85         0.28 o                         
   1   0   3         36.51         29.26         0.40 o                         
   2   0   3         14.86         14.98         0.15 o                         
   3   0   3         50.70         46.07         0.96 o                         
   4   0   3        129.34        131.07         1.19 o                         
   5   0   3        117.99        120.01         0.93 o                         
   6   0   3         61.97         67.61         0.66 o                         
   7   0   3          0.89          1.04         0.12 o                         
   8   0   3          4.69          4.42         0.18 o                         
   9   0   3        250.89        240.16         3.73 o                         
  10   0   3         31.62         31.99         2.27 o                         
  11   0   3          1.58          3.85         1.21 o                         
 -11   1   3          4.72          4.65         0.59 o                         
 -10   1   3          7.38          5.77         0.52 o                         
  -9   1   3         54.93         50.17         1.30 o                         
  -8   1   3        290.47        278.43         2.52 o                         
  -7   1   3        241.79        240.02         2.02 o                         
  -6   1   3        110.86        106.48         1.02 o                         
  -5   1   3         83.24         86.25         0.81 o                         
  -4   1   3        141.78        150.30         1.19 o                         
  -3   1   3          2.60          3.35         0.12 o                         
  -2   1   3        381.69        370.42         2.51 o                         
  -1   1   3         45.18         43.34         0.47 o                         
   0   1   3        261.18        241.20         1.79 o                         
   1   1   3       2073.09       2061.92        80.91 o                         
   2   1   3        887.16        894.55         7.23 o                         
   3   1   3       1307.86       1382.88         9.55 o                         
   4   1   3        228.78        233.32         2.26 o                         
   5   1   3          3.49          2.40         0.12 o                         
   6   1   3          9.19          9.46         0.29 o                         
   7   1   3         30.65         27.90         0.57 o                         
   8   1   3         88.91         85.28         1.19 o                         
   9   1   3          0.84          1.03         0.41 o                         
  10   1   3         82.27         82.00         2.04 o                         
  11   1   3         11.94         13.88         1.28 o                         
 -11   2   3          6.14          6.01         0.63 o                         
 -10   2   3          4.27          4.10         0.96 o                         
  -9   2   3         29.41         31.61         0.87 o                         
  -8   2   3         17.12         15.28         0.58 o                         
  -7   2   3        134.28        131.05         1.38 o                         
  -6   2   3       1050.88       1037.85         6.32 o                         
  -5   2   3         84.79         81.29         0.77 o                         
  -4   2   3          2.33          3.32         0.14 o                         
  -3   2   3         56.43         64.38         0.68 o                         
  -2   2   3          5.41          5.86         0.26 o                         
  -1   2   3        197.91        203.47         1.66 o                         
   0   2   3        143.19        149.99         1.35 o                         
   1   2   3        186.38        196.60         1.89 o                         
   2   2   3       1446.56       1472.41         8.23 o                         
   3   2   3        332.53        360.76         3.75 o                         
   4   2   3         93.11        109.62         1.09 o                         
   5   2   3         93.80         90.70         1.17 o                         
   6   2   3         89.30         87.63         1.15 o                         
   7   2   3         12.95         11.01         0.52 o                         
   8   2   3         10.32         10.38         0.59 o                         
   9   2   3          2.13          1.71         0.58 o                         
  10   2   3          5.41          5.36         0.72 o                         
 -10   3   3          7.63          7.25         0.86 o                         
  -9   3   3          2.09          1.53         0.67 o                         
  -8   3   3         24.15         23.80         0.59 o                         
  -7   3   3         15.88         17.03         0.50 o                         
  -6   3   3         49.99         54.47         0.68 o                         
  -5   3   3        487.46        473.09         3.67 o                         
  -4   3   3        147.76        149.65         1.82 o                         
  -3   3   3         27.02         25.71         0.45 o                         
  -2   3   3         87.98         87.31         1.00 o                         
  -1   3   3         12.98         12.77         0.44 o                         
   0   3   3        180.89        194.65         1.92 o                         
   1   3   3        285.44        294.31         2.92 o                         
   2   3   3        277.19        301.13         2.75 o                         
   3   3   3         99.03        112.28         1.38 o                         
   4   3   3         58.12         55.46         0.82 o                         
   5   3   3         31.47         34.60         0.60 o                         
   6   3   3         50.42         56.11         1.18 o                         
   7   3   3         77.68         68.99         1.30 o                         
   8   3   3          1.08          1.09         0.27 o                         
   9   3   3          6.56          7.96         0.87 o                         
  -9   4   3          7.23          8.20         0.67 o                         
  -8   4   3         14.67         18.15         1.14 o                         
  -7   4   3          1.17          1.18         0.32 o                         
  -6   4   3         21.29         20.79         0.83 o                         
  -5   4   3         71.16         70.40         1.08 o                         
  -4   4   3        217.81        211.80         2.19 o                         
  -3   4   3         19.71         19.84         0.57 o                         
  -2   4   3         24.30         25.93         0.54 o                         
  -1   4   3         66.63         70.87         1.04 o                         
   0   4   3        534.49        530.78         4.02 o                         
   1   4   3        296.82        283.27         2.38 o                         
   2   4   3          1.42          0.98         0.15 o                         
   3   4   3         42.24         40.64         0.94 o                         
   4   4   3         25.32         25.99         0.72 o                         
   5   4   3          1.41          3.55         0.34 o                         
   6   4   3          7.73          9.56         0.62 o                         
   7   4   3         42.30         40.95         1.49 o                         
   8   4   3         35.52         37.36         0.89 o                         
  -7   5   3          1.98          3.00         0.36 o                         
  -6   5   3          1.42          0.22         0.91 o                         
  -5   5   3          5.21          4.33         0.53 o                         
  -4   5   3         22.09         20.49         1.41 o                         
  -3   5   3         25.79         24.57         1.20 o                         
  -2   5   3          8.80          8.22         0.50 o                         
  -1   5   3        183.28        180.68         2.75 o                         
   0   5   3        115.40        113.28         1.99 o                         
   1   5   3          4.13          3.64         0.38 o                         
   2   5   3          5.15          4.53         0.54 o                         
   3   5   3         17.49         16.99         0.74 o                         
   4   5   3         12.71         15.86         0.70 o                         
   5   5   3          0.88          0.34         0.51 o                         
   6   5   3         14.49         16.42         1.11 o                         
  -4   6   3         13.01         12.62         1.07 o                         
  -3   6   3          3.49          4.32         1.43 o                         
  -2   6   3         63.89         68.49         2.80 o                         
  -1   6   3         11.15         11.12         0.98 o                         
   0   6   3          8.48         10.57         0.79 o                         
   1   6   3          1.01          1.16         0.59 o                         
   2   6   3         11.55         12.56         1.39 o                         
   3   6   3         14.63         16.13         1.85 o                         
  -4  -6   4          9.42          9.74         0.98 o                         
  -3  -6   4         12.70         15.65         1.18 o                         
  -2  -6   4         11.84         11.94         0.98 o                         
  -1  -6   4          2.94          1.33         0.58 o                         
   0  -6   4          7.39          8.41         0.82 o                         
   1  -6   4          7.12          6.78         0.85 o                         
   2  -6   4         23.67         24.18         1.97 o                         
   3  -6   4         58.05         62.71         2.82 o                         
  -7  -5   4          5.81          4.10         0.90 o                         
  -6  -5   4          3.10          3.41         0.78 o                         
  -5  -5   4          1.74          1.31         0.54 o                         
  -4  -5   4         21.86         23.49         1.51 o                         
  -3  -5   4         18.53         20.21         0.98 o                         
  -2  -5   4         16.68         16.44         0.77 o                         
  -1  -5   4         89.85         90.01         1.54 o                         
   0  -5   4          8.54          8.40         0.55 o                         
   1  -5   4         12.17          9.71         0.58 o                         
   2  -5   4         47.59         46.20         1.17 o                         
   3  -5   4         15.70         16.36         0.80 o                         
   4  -5   4          9.25         10.75         1.07 o                         
   5  -5   4         10.40          9.10         1.07 o                         
   6  -5   4          0.66          0.63         1.08 o                         
  -9  -4   4          4.72          4.95         0.94 o                         
  -8  -4   4         28.13         30.55         1.41 o                         
  -7  -4   4          8.97         11.45         0.72 o                         
  -6  -4   4          1.86          2.10         0.26 o                         
  -5  -4   4          7.21          6.09         0.39 o                         
  -4  -4   4        102.57         95.09         1.30 o                         
  -3  -4   4          1.69          1.22         0.23 o                         
  -2  -4   4         14.16         13.37         0.55 o                         
  -1  -4   4         43.59         45.39         0.92 o                         
   0  -4   4        363.86        355.59         2.77 o                         
   1  -4   4         19.90         18.70         0.61 o                         
   2  -4   4         28.21         27.43         0.71 o                         
   3  -4   4          0.84          0.08         0.17 o                         
   4  -4   4         10.76         11.98         0.49 o                         
   5  -4   4         10.44          8.81         0.55 o                         
   6  -4   4          4.91          3.49         0.48 o                         
   7  -4   4         25.91         22.72         2.12 o                         
   8  -4   4         22.99         23.04         1.83 o                         
 -10  -3   4          0.42          0.46         0.48 o                         
  -9  -3   4         19.27         18.88         1.02 o                         
  -8  -3   4         32.31         35.85         0.86 o                         
  -7  -3   4         49.05         47.78         0.81 o                         
  -6  -3   4        332.84        322.65         2.23 o                         
  -5  -3   4        131.84        127.29         1.22 o                         
  -4  -3   4         79.30         82.22         1.12 o                         
  -3  -3   4        108.19        112.66         1.26 o                         
  -2  -3   4          7.39          7.86         0.38 o                         
  -1  -3   4         22.99         25.35         0.61 o                         
   0  -3   4        123.20        132.78         1.58 o                         
   1  -3   4        268.62        266.85         2.21 o                         
   2  -3   4         82.97         83.09         1.08 o                         
   3  -3   4         77.35         78.54         0.95 o                         
   4  -3   4        149.69        145.83         1.33 o                         
   5  -3   4         56.05         48.75         0.62 o                         
   6  -3   4        168.20        143.01         1.55 o                         
   7  -3   4         12.66         13.28         0.60 o                         
   8  -3   4          3.01          3.23         0.46 o                         
   9  -3   4         16.11         16.47         0.63 o                         
 -11  -2   4          7.43          5.78         0.83 o                         
 -10  -2   4          1.33          1.69         0.53 o                         
  -9  -2   4          7.33          7.54         0.25 o                         
  -8  -2   4         16.81         15.63         0.49 o                         
  -7  -2   4        468.07        463.04         2.98 o                         
  -6  -2   4         49.49         49.98         0.59 o                         
  -5  -2   4          2.55          2.00         0.12 o                         
  -4  -2   4        142.78        146.02         1.18 o                         
  -3  -2   4         91.14         93.83         0.91 o                         
  -2  -2   4        232.37        246.27         1.79 o                         
  -1  -2   4         89.90         92.54         0.93 o                         
   0  -2   4        617.90        626.41         3.85 o                         
   1  -2   4        110.90        115.36         1.16 o                         
   2  -2   4        205.19        212.04         1.57 o                         
   3  -2   4         45.15         40.55         0.51 o                         
   4  -2   4        142.15        137.83         0.90 o                         
   5  -2   4         61.71         56.30         0.78 o                         
   6  -2   4          6.48          6.14         0.24 o                         
   7  -2   4        182.22        163.77         1.87 o                         
   8  -2   4         27.94         26.25         0.81 o                         
   9  -2   4         10.12         10.38         0.96 o                         
  10  -2   4         25.53         27.03         2.07 o                         
 -11  -1   4          5.46          6.13         0.67 o                         
 -10  -1   4         27.15         26.50         0.80 o                         
  -9  -1   4        107.55         99.82         1.03 o                         
  -8  -1   4        187.29        189.19         1.44 o                         
  -7  -1   4        134.16        132.84         1.43 o                         
  -6  -1   4        120.24        114.88         0.87 o                         
  -5  -1   4        486.13        488.92         2.82 o                         
  -4  -1   4         24.88         23.64         0.27 o                         
  -3  -1   4         72.35         76.98         0.73 o                         
  -2  -1   4        915.85        904.80         7.68 o                         
  -1  -1   4         38.85         34.02         0.49 o                         
   0  -1   4        324.28        318.56         2.75 o                         
   1  -1   4        180.67        174.72         1.27 o                         
   2  -1   4        814.06        814.44         4.54 o                         
   3  -1   4        238.69        245.26         1.53 o                         
   4  -1   4         12.60         13.84         0.23 o                         
   5  -1   4         79.59         87.51         0.77 o                         
   6  -1   4         33.21         32.25         0.51 o                         
   7  -1   4        132.64        129.35         1.24 o                         
   8  -1   4         63.46         58.68         0.87 o                         
   9  -1   4        100.87        100.91         1.96 o                         
  10  -1   4        104.44        104.93         2.86 o                         
 -11   0   4          1.22          1.56         0.43 o                         
 -10   0   4          5.12          3.84         0.47 o                         
  -9   0   4         28.88         27.99         0.64 o                         
  -8   0   4        209.73        204.14         1.50 o                         
  -7   0   4         46.49         44.69         0.52 o                         
  -6   0   4          8.52          8.51         0.18 o                         
  -5   0   4        787.23        844.55         5.16 o                         
  -4   0   4          0.56          1.14         0.09 o                         
  -3   0   4       1659.85       1660.34        55.28 o                         
  -2   0   4          8.83          8.83         0.20 o                         
  -1   0   4        430.32        416.58         7.39 o                         
   0   0   4       2111.86       2044.57        52.01 o                         
   1   0   4         90.70         84.94         0.79 o                         
   2   0   4        283.68        260.97         3.87 o                         
   3   0   4        340.89        345.92         2.70 o                         
   4   0   4         14.67         17.62         0.32 o                         
   5   0   4         66.31         66.37         0.63 o                         
   6   0   4         35.85         38.06         0.44 o                         
   7   0   4         73.83         70.82         0.64 o                         
   8   0   4         19.44         19.34         0.48 o                         
   9   0   4        177.13        168.88         2.68 o                         
  10   0   4         16.97         16.83         0.83 o                         
 -11   1   4          5.42          7.05         1.04 o                         
 -10   1   4         27.22         26.21         0.90 o                         
  -9   1   4        107.56        100.54         1.48 o                         
  -8   1   4        187.21        188.53         1.70 o                         
  -7   1   4        133.99        131.94         1.20 o                         
  -6   1   4        120.25        115.72         1.01 o                         
  -5   1   4        486.44        491.38         3.20 o                         
  -4   1   4         24.62         23.42         0.30 o                         
  -3   1   4         72.37         79.31         0.74 o                         
  -2   1   4        916.48        916.71         6.65 o                         
  -1   1   4         38.60         34.05         0.42 o                         
   0   1   4        324.08        320.59         2.25 o                         
   1   1   4        181.00        176.21         1.48 o                         
   2   1   4        813.72        804.87         6.16 o                         
   3   1   4        238.66        246.94         2.66 o                         
   4   1   4         12.53         13.47         0.22 o                         
   5   1   4         79.65         86.95         1.14 o                         
   6   1   4         33.23         32.93         0.49 o                         
   7   1   4        132.31        127.42         1.43 o                         
   8   1   4         63.58         58.16         1.06 o                         
   9   1   4        100.94        102.81         1.52 o                         
  10   1   4        104.39        107.22         2.06 o                         
 -11   2   4          7.44          6.66         0.80 o                         
 -10   2   4          1.36          2.09         0.72 o                         
  -9   2   4          7.33          7.58         0.47 o                         
  -8   2   4         16.79         16.36         0.56 o                         
  -7   2   4        467.70        456.54         3.28 o                         
  -6   2   4         49.47         49.27         0.56 o                         
  -5   2   4          2.58          2.07         0.14 o                         
  -4   2   4        142.85        146.71         1.29 o                         
  -3   2   4         91.09         94.39         0.90 o                         
  -2   2   4        232.06        246.20         2.00 o                         
  -1   2   4         89.95         93.87         0.97 o                         
   0   2   4        617.67        630.74         4.33 o                         
   1   2   4        110.74        113.11         1.19 o                         
   2   2   4        204.90        207.85         1.83 o                         
   3   2   4         45.24         40.30         0.52 o                         
   4   2   4        141.87        137.73         1.32 o                         
   5   2   4         61.56         55.15         0.82 o                         
   6   2   4          6.52          6.28         0.35 o                         
   7   2   4        182.49        168.40         1.96 o                         
   8   2   4         27.89         25.70         0.59 o                         
   9   2   4         10.04          9.68         0.64 o                         
  10   2   4         25.57         28.27         1.59 o                         
 -10   3   4          0.42          0.03         0.61 o                         
  -9   3   4         19.32         20.20         0.85 o                         
  -8   3   4         32.30         36.22         1.07 o                         
  -7   3   4         49.09         46.25         0.86 o                         
  -6   3   4        333.03        325.99         2.80 o                         
  -5   3   4        131.94        128.94         1.19 o                         
  -4   3   4         79.51         80.26         0.88 o                         
  -3   3   4        108.11        110.72         1.18 o                         
  -2   3   4          7.41          7.40         0.30 o                         
  -1   3   4         23.04         25.57         0.51 o                         
   0   3   4        123.22        130.37         1.29 o                         
   1   3   4        268.34        264.27         2.66 o                         
   2   3   4         83.12         83.11         0.90 o                         
   3   3   4         77.24         76.88         0.80 o                         
   4   3   4        149.34        145.46         1.60 o                         
   5   3   4         56.02         48.44         0.73 o                         
   6   3   4        168.39        142.67         1.78 o                         
   7   3   4         12.62         13.72         0.73 o                         
   8   3   4          2.98          3.73         0.30 o                         
   9   3   4         16.14         18.22         1.21 o                         
  -9   4   4          4.66          5.14         0.42 o                         
  -8   4   4         28.13         33.17         1.07 o                         
  -7   4   4          8.98         10.13         0.45 o                         
  -6   4   4          1.86          2.31         0.36 o                         
  -5   4   4          7.24          6.48         0.42 o                         
  -4   4   4        102.67         92.80         1.67 o                         
  -3   4   4          1.68          1.66         0.24 o                         
  -2   4   4         14.24         13.93         0.48 o                         
  -1   4   4         43.55         45.34         0.83 o                         
   0   4   4        363.49        356.16         3.01 o                         
   1   4   4         19.91         17.46         0.45 o                         
   2   4   4         28.29         28.02         0.54 o                         
   3   4   4          0.83          0.62         0.26 o                         
   4   4   4         10.82         11.97         0.41 o                         
   5   4   4         10.42          8.58         0.50 o                         
   6   4   4          4.88          3.50         0.50 o                         
   7   4   4         26.00         22.94         0.94 o                         
   8   4   4         22.97         25.64         0.79 o                         
  -7   5   4          5.86          6.53         0.95 o                         
  -6   5   4          3.12          3.65         0.50 o                         
  -5   5   4          1.72          1.21         0.70 o                         
  -4   5   4         21.84         23.63         1.41 o                         
  -3   5   4         18.55         20.63         0.90 o                         
  -2   5   4         16.75         18.48         0.96 o                         
  -1   5   4         89.77         90.66         1.74 o                         
   0   5   4          8.55          9.17         0.53 o                         
   1   5   4         12.15         10.68         0.95 o                         
   2   5   4         47.65         46.64         0.90 o                         
   3   5   4         15.74         16.11         0.57 o                         
   4   5   4          9.25         11.45         0.68 o                         
   5   5   4         10.37         11.68         0.74 o                         
   6   5   4          0.66         -0.83         0.83 o                         
  -4   6   4          9.39          9.62         0.86 o                         
  -3   6   4         12.73         13.85         1.85 o                         
  -2   6   4         11.80         12.98         0.81 o                         
  -1   6   4          2.95          2.92         0.50 o                         
   0   6   4          7.35          7.71         1.23 o                         
   1   6   4          7.16          7.97         0.53 o                         
   2   6   4         23.69         25.46         2.59 o                         
   3   6   4         57.99         55.43         2.77 o                         
  -4  -6   5          0.21         -0.67         0.67 o                         
  -3  -6   5         25.35         23.83         1.67 o                         
  -2  -6   5          4.53          4.49         0.76 o                         
  -1  -6   5          3.99          3.40         0.71 o                         
   0  -6   5         32.25         35.80         1.62 o                         
   1  -6   5         15.10         14.42         1.43 o                         
   2  -6   5          0.48          1.03         0.76 o                         
  -7  -5   5         10.64          8.64         1.14 o                         
  -6  -5   5         15.44         13.94         1.10 o                         
  -5  -5   5         10.75         11.18         0.83 o                         
  -4  -5   5         16.73         15.00         1.14 o                         
  -3  -5   5         35.18         37.12         1.32 o                         
  -2  -5   5          6.94          5.10         0.48 o                         
  -1  -5   5         13.54         13.43         0.71 o                         
   0  -5   5          4.68          4.86         0.44 o                         
   1  -5   5        209.18        197.04         2.46 o                         
   2  -5   5         14.19         12.89         0.70 o                         
   3  -5   5         36.83         40.97         1.22 o                         
   4  -5   5         45.42         48.17         1.87 o                         
   5  -5   5         21.59         27.58         1.93 o                         
   6  -5   5         12.43         15.74         1.40 o                         
  -9  -4   5          6.60          5.60         1.05 o                         
  -8  -4   5         82.99         90.07         2.01 o                         
  -7  -4   5         48.89         46.57         1.29 o                         
  -6  -4   5         60.27         59.22         1.10 o                         
  -5  -4   5         78.26         76.03         1.15 o                         
  -4  -4   5         28.09         29.66         0.74 o                         
  -3  -4   5         33.74         33.54         0.77 o                         
  -2  -4   5         38.34         40.75         0.86 o                         
  -1  -4   5         15.96         13.19         0.56 o                         
   0  -4   5         80.59         75.60         1.19 o                         
   1  -4   5         26.17         25.59         0.68 o                         
   2  -4   5         17.31         18.29         0.62 o                         
   3  -4   5          0.56         -0.03         0.16 o                         
   4  -4   5         12.01         15.96         0.72 o                         
   5  -4   5         53.28         54.84         1.31 o                         
   6  -4   5         36.64         37.18         1.46 o                         
   7  -4   5          5.74          5.99         1.08 o                         
   8  -4   5          5.04          3.38         0.96 o                         
 -10  -3   5         19.92         19.74         1.68 o                         
  -9  -3   5         17.70         16.75         0.97 o                         
  -8  -3   5         15.40         14.35         0.54 o                         
  -7  -3   5         93.38         92.23         1.21 o                         
  -6  -3   5        390.65        386.25         2.77 o                         
  -5  -3   5         90.21         84.88         1.10 o                         
  -4  -3   5         65.43         61.54         0.93 o                         
  -3  -3   5        110.27        101.34         1.26 o                         
  -2  -3   5        253.31        256.57         2.11 o                         
  -1  -3   5         39.48         36.07         0.65 o                         
   0  -3   5        104.86        110.56         1.45 o                         
   1  -3   5          4.70          4.58         0.23 o                         
   2  -3   5         53.13         47.57         0.74 o                         
   3  -3   5        103.77        104.68         1.17 o                         
   4  -3   5        187.54        180.95         1.56 o                         
   5  -3   5          7.86         11.23         0.33 o                         
   6  -3   5          5.09          4.38         0.32 o                         
   7  -3   5         15.83         17.19         0.82 o                         
   8  -3   5          4.43          5.13         0.48 o                         
   9  -3   5          6.51          7.74         0.71 o                         
 -11  -2   5          0.83         -0.46         0.46 o                         
 -10  -2   5          4.61          5.18         0.78 o                         
  -9  -2   5          1.47          1.47         0.32 o                         
  -8  -2   5         49.34         49.56         0.83 o                         
  -7  -2   5        536.32        527.59         3.54 o                         
  -6  -2   5        353.65        354.63         2.40 o                         
  -5  -2   5         88.94         84.89         0.78 o                         
  -4  -2   5         13.44         11.25         0.28 o                         
  -3  -2   5         27.74         23.88         0.42 o                         
  -2  -2   5         27.46         34.16         0.58 o                         
  -1  -2   5         71.55         77.85         0.98 o                         
   0  -2   5        457.32        476.82         3.34 o                         
   1  -2   5         12.17         14.71         0.33 o                         
   2  -2   5        751.58        750.56         4.48 o                         
   3  -2   5         90.84         96.20         0.78 o                         
   4  -2   5          4.52          5.66         0.15 o                         
   5  -2   5         19.95         19.74         0.45 o                         
   6  -2   5         52.21         48.01         0.68 o                         
   7  -2   5        147.17        131.93         1.65 o                         
   8  -2   5         24.38         22.86         0.66 o                         
   9  -2   5         48.22         49.11         1.10 o                         
  10  -2   5         15.16         14.73         0.64 o                         
 -11  -1   5         16.91         18.73         0.91 o                         
 -10  -1   5          6.94          5.94         0.48 o                         
  -9  -1   5         27.92         26.90         0.70 o                         
  -8  -1   5        243.61        238.82         1.81 o                         
  -7  -1   5        105.85        107.02         1.02 o                         
  -6  -1   5        257.44        267.62         1.83 o                         
  -5  -1   5        321.88        340.54         2.17 o                         
  -4  -1   5        420.72        444.35         2.64 o                         
  -3  -1   5        676.96        678.64         3.90 o                         
  -2  -1   5        641.80        629.56         3.46 o                         
  -1  -1   5        189.40        180.64         1.35 o                         
   0  -1   5        579.06        568.57         3.50 o                         
   1  -1   5         57.76         58.99         0.55 o                         
   2  -1   5         53.08         60.77         0.49 o                         
   3  -1   5         18.30         14.80         0.22 o                         
   4  -1   5         76.43         77.48         0.72 o                         
   5  -1   5        119.38        113.65         0.99 o                         
   6  -1   5         48.64         46.73         0.52 o                         
   7  -1   5         55.22         53.08         0.76 o                         
   8  -1   5         40.66         35.67         0.71 o                         
   9  -1   5        125.50        128.95         2.78 o                         
  10  -1   5         32.39         33.82         1.08 o                         
 -11   0   5          0.59          0.34         0.32 o                         
 -10   0   5          1.70          1.45         0.37 o                         
  -9   0   5        258.96        240.50         1.94 o                         
  -8   0   5         70.30         68.69         0.67 o                         
  -7   0   5          0.14          0.41         0.10 o                         
  -6   0   5          5.33         10.33         0.19 o                         
  -5   0   5        109.34        101.90         0.92 o                         
  -4   0   5       5359.55       4623.64       354.29 o                         
  -3   0   5         11.08          8.79         0.19 o                         
  -2   0   5        578.04        540.58        26.36 o                         
  -1   0   5        803.68        804.31        16.85 o                         
   0   0   5        330.96        315.51         4.22 o                         
   1   0   5         85.01         73.40         0.70 o                         
   2   0   5        719.54        676.60         6.32 o                         
   3   0   5        135.74        150.52         1.24 o                         
   4   0   5        428.80        437.12         2.88 o                         
   5   0   5         66.77         65.73         0.60 o                         
   6   0   5         89.94         91.65         0.90 o                         
   7   0   5         55.46         56.60         0.84 o                         
   8   0   5        311.86        307.71         4.52 o                         
   9   0   5        100.66        101.10         2.81 o                         
  10   0   5          6.43          5.44         1.00 o                         
 -11   1   5         16.87         17.91         0.97 o                         
 -10   1   5          6.94          6.42         0.52 o                         
  -9   1   5         27.89         25.94         0.73 o                         
  -8   1   5        243.31        240.21         2.15 o                         
  -7   1   5        105.91        105.28         1.13 o                         
  -6   1   5        257.74        266.90         1.99 o                         
  -5   1   5        321.27        340.94         2.52 o                         
  -4   1   5        420.93        440.84         2.97 o                         
  -3   1   5        677.23        683.64         3.81 o                         
  -2   1   5        641.93        627.19         3.89 o                         
  -1   1   5        189.22        179.31         1.39 o                         
   0   1   5        579.21        567.88         3.71 o                         
   1   1   5         57.67         57.19         0.79 o                         
   2   1   5         52.82         59.30         0.60 o                         
   3   1   5         18.31         14.44         0.27 o                         
   4   1   5         76.59         76.85         0.66 o                         
   5   1   5        119.22        116.24         1.41 o                         
   6   1   5         48.73         46.20         0.61 o                         
   7   1   5         55.27         53.63         1.07 o                         
   8   1   5         40.65         37.68         0.95 o                         
   9   1   5        125.52        126.45         1.96 o                         
  10   1   5         32.50         33.32         2.18 o                         
 -11   2   5          0.82          0.96         1.18 o                         
 -10   2   5          4.63          4.60         0.54 o                         
  -9   2   5          1.44          1.24         0.28 o                         
  -8   2   5         49.30         48.78         0.94 o                         
  -7   2   5        536.55        525.14         4.04 o                         
  -6   2   5        354.04        353.07         2.44 o                         
  -5   2   5         89.27         84.43         0.83 o                         
  -4   2   5         13.45         11.11         0.27 o                         
  -3   2   5         27.76         23.66         0.39 o                         
  -2   2   5         27.49         33.91         0.41 o                         
  -1   2   5         71.29         76.72         0.80 o                         
   0   2   5        456.88        480.74         3.17 o                         
   1   2   5         12.09         14.89         0.40 o                         
   2   2   5        751.21        754.98         5.31 o                         
   3   2   5         91.05         94.75         0.98 o                         
   4   2   5          4.49          5.95         0.25 o                         
   5   2   5         19.99         19.94         0.46 o                         
   6   2   5         52.32         49.33         0.73 o                         
   7   2   5        147.18        132.27         1.50 o                         
   8   2   5         24.27         22.98         0.54 o                         
   9   2   5         48.37         50.27         1.81 o                         
  10   2   5         15.14         14.21         1.53 o                         
 -10   3   5         19.86         22.16         1.56 o                         
  -9   3   5         17.66         18.64         0.58 o                         
  -8   3   5         15.38         15.56         0.54 o                         
  -7   3   5         93.58         92.35         1.34 o                         
  -6   3   5        390.92        387.43         3.37 o                         
  -5   3   5         90.41         83.58         0.85 o                         
  -4   3   5         64.90         62.19         0.74 o                         
  -3   3   5        110.16        102.34         1.11 o                         
  -2   3   5        253.27        254.42         2.33 o                         
  -1   3   5         39.41         35.88         0.61 o                         
   0   3   5        104.86        109.56         1.16 o                         
   1   3   5          4.72          4.89         0.25 o                         
   2   3   5         53.12         47.36         0.62 o                         
   3   3   5        103.64        106.17         1.14 o                         
   4   3   5        187.46        176.67         1.83 o                         
   5   3   5          7.88         11.13         0.31 o                         
   6   3   5          5.08          5.43         0.44 o                         
   7   3   5         15.76         16.97         0.60 o                         
   8   3   5          4.43          4.46         0.39 o                         
   9   3   5          6.53          9.65         0.58 o                         
  -9   4   5          6.63          8.46         0.80 o                         
  -8   4   5         82.88         87.21         1.52 o                         
  -7   4   5         49.00         47.53         1.90 o                         
  -6   4   5         60.52         61.21         0.96 o                         
  -5   4   5         77.98         76.08         1.07 o                         
  -4   4   5         28.06         29.31         0.68 o                         
  -3   4   5         33.79         33.70         0.73 o                         
  -2   4   5         38.26         38.31         0.71 o                         
  -1   4   5         16.03         14.67         0.45 o                         
   0   4   5         80.38         72.97         1.02 o                         
   1   4   5         26.19         26.81         0.50 o                         
   2   4   5         17.34         18.58         0.54 o                         
   3   4   5          0.54          0.34         0.26 o                         
   4   4   5         11.95         15.68         0.58 o                         
   5   4   5         53.36         55.01         0.96 o                         
   6   4   5         36.69         38.25         1.78 o                         
   7   4   5          5.77          7.44         0.62 o                         
   8   4   5          4.99          4.45         0.76 o                         
  -7   5   5         10.58         10.78         0.53 o                         
  -6   5   5         15.42         14.61         1.02 o                         
  -5   5   5         10.76         11.15         1.13 o                         
  -4   5   5         16.71         16.03         1.11 o                         
  -3   5   5         35.05         34.99         1.01 o                         
  -2   5   5          6.90          6.68         0.92 o                         
  -1   5   5         13.55         13.92         0.76 o                         
   0   5   5          4.71          5.42         0.41 o                         
   1   5   5        209.09        200.99         2.47 o                         
   2   5   5         14.11         15.53         1.08 o                         
   3   5   5         36.89         41.32         1.21 o                         
   4   5   5         45.43         52.36         1.14 o                         
   5   5   5         21.59         25.16         1.38 o                         
   6   5   5         12.43         18.93         1.33 o                         
  -4   6   5          0.21         -0.29         1.17 o                         
  -3   6   5         25.37         24.40         1.05 o                         
  -2   6   5          4.54          4.82         1.82 o                         
  -1   6   5          3.98          4.00         0.96 o                         
   0   6   5         32.27         33.86         1.54 o                         
   1   6   5         15.07         15.84         1.02 o                         
   2   6   5          0.48          0.14         0.60 o                         
  -3  -6   6          3.12          2.87         0.92 o                         
  -2  -6   6         11.22         10.35         1.16 o                         
  -1  -6   6          2.67          2.69         0.81 o                         
   0  -6   6         30.56         31.47         1.76 o                         
   1  -6   6         46.84         53.47         2.18 o                         
   2  -6   6        137.26        145.60         4.22 o                         
  -7  -5   6          3.15          1.56         0.53 o                         
  -6  -5   6          9.01         10.42         1.35 o                         
  -5  -5   6          5.09          5.38         0.72 o                         
  -4  -5   6         60.00         60.48         1.83 o                         
  -3  -5   6         71.36         71.66         1.76 o                         
  -2  -5   6         21.26         20.58         1.45 o                         
  -1  -5   6         44.07         45.82         1.16 o                         
   0  -5   6        139.24        139.29         2.08 o                         
   1  -5   6        119.80        115.84         1.85 o                         
   2  -5   6          0.19          0.70         0.51 o                         
   3  -5   6         36.44         38.72         1.67 o                         
   4  -5   6         24.80         24.54         2.09 o                         
   5  -5   6          0.91          0.83         0.65 o                         
  -9  -4   6         20.44         17.50         1.32 o                         
  -8  -4   6         20.28         19.50         1.00 o                         
  -7  -4   6         21.67         19.60         0.89 o                         
  -6  -4   6         24.25         24.37         0.91 o                         
  -5  -4   6         73.18         71.51         1.23 o                         
  -4  -4   6         38.44         38.30         0.97 o                         
  -3  -4   6         74.46         69.07         1.17 o                         
  -2  -4   6         83.76         81.71         1.20 o                         
  -1  -4   6        194.83        188.76         2.03 o                         
   0  -4   6        375.33        367.66         3.02 o                         
   1  -4   6         52.14         47.01         0.85 o                         
   2  -4   6         36.50         35.70         0.78 o                         
   3  -4   6          0.97          0.39         0.22 o                         
   4  -4   6         23.79         21.63         0.74 o                         
   5  -4   6         76.48         77.72         2.03 o                         
   6  -4   6          4.63          2.93         0.53 o                         
   7  -4   6         28.86         27.17         2.03 o                         
 -10  -3   6          2.42          1.33         0.57 o                         
  -9  -3   6         11.97         12.47         0.66 o                         
  -8  -3   6         56.70         55.30         1.07 o                         
  -7  -3   6        228.13        229.84         2.00 o                         
  -6  -3   6        142.00        141.51         1.32 o                         
  -5  -3   6          5.16          5.01         0.28 o                         
  -4  -3   6        124.44        114.08         1.36 o                         
  -3  -3   6         99.95        100.91         1.25 o                         
  -2  -3   6         50.82         50.44         0.88 o                         
  -1  -3   6         68.17         63.87         1.01 o                         
   0  -3   6         54.33         59.84         0.89 o                         
   1  -3   6        227.61        224.22         2.06 o                         
   2  -3   6         24.51         27.16         0.53 o                         
   3  -3   6         62.27         65.19         0.85 o                         
   4  -3   6         84.52         81.17         0.85 o                         
   5  -3   6          4.65          4.34         0.29 o                         
   6  -3   6          1.88          1.54         0.25 o                         
   7  -3   6          4.08          4.20         0.40 o                         
   8  -3   6          2.65          2.93         0.28 o                         
   9  -3   6          4.38          5.97         0.39 o                         
 -11  -2   6          0.87         -0.05         0.66 o                         
 -10  -2   6         19.88         20.12         0.91 o                         
  -9  -2   6          0.94          1.21         0.33 o                         
  -8  -2   6         17.39         17.31         0.46 o                         
  -7  -2   6         88.79         87.67         0.97 o                         
  -6  -2   6        964.70        941.13         5.56 o                         
  -5  -2   6        244.49        243.14         1.81 o                         
  -4  -2   6         39.56         42.47         0.55 o                         
  -3  -2   6         85.86         79.78         0.82 o                         
  -2  -2   6        329.26        330.33         2.35 o                         
  -1  -2   6        195.62        209.83         1.69 o                         
   0  -2   6         58.82         58.84         0.71 o                         
   1  -2   6        237.39        241.53         1.87 o                         
   2  -2   6         22.85         25.73         0.36 o                         
   3  -2   6        351.10        344.58         2.11 o                         
   4  -2   6         41.17         46.95         0.49 o                         
   5  -2   6        142.14        143.03         1.44 o                         
   6  -2   6         31.34         25.19         0.52 o                         
   7  -2   6          4.82          4.16         0.28 o                         
   8  -2   6         10.69          9.56         0.55 o                         
   9  -2   6         29.40         28.69         2.30 o                         
 -11  -1   6          9.03         10.01         0.70 o                         
 -10  -1   6         11.93         10.38         0.66 o                         
  -9  -1   6          2.05          2.77         0.31 o                         
  -8  -1   6         51.22         48.82         0.55 o                         
  -7  -1   6         10.13          9.70         0.24 o                         
  -6  -1   6        377.33        389.59         2.58 o                         
  -5  -1   6        385.35        375.23         2.33 o                         
  -4  -1   6       1609.55       1613.33        17.68 o                         
  -3  -1   6        902.85        912.96         6.63 o                         
  -2  -1   6        826.24        834.70         5.14 o                         
  -1  -1   6        153.12        166.55         1.17 o                         
   0  -1   6          6.55          7.99         0.18 o                         
   1  -1   6        728.13        706.97         3.72 o                         
   2  -1   6        139.34        155.97         1.12 o                         
   3  -1   6        253.89        234.92         1.75 o                         
   4  -1   6        143.35        148.70         1.09 o                         
   5  -1   6         14.04         14.00         0.28 o                         
   6  -1   6         96.74         91.70         0.94 o                         
   7  -1   6        181.65        170.57         2.15 o                         
   8  -1   6         56.99         54.19         1.22 o                         
   9  -1   6         59.61         59.32         1.90 o                         
  10  -1   6          3.39          3.24         1.66 o                         
 -11   0   6          5.87          5.60         0.54 o                         
 -10   0   6         17.71         17.04         0.93 o                         
  -9   0   6          0.06         -0.14         0.14 o                         
  -8   0   6        153.43        150.85         1.28 o                         
  -7   0   6         95.20         93.03         0.91 o                         
  -6   0   6         63.74         75.20         0.70 o                         
  -5   0   6        545.71        522.24         3.04 o                         
  -4   0   6         35.30         33.34         0.40 o                         
  -3   0   6        737.15        770.49         7.09 o                         
  -2   0   6        362.98        357.58         3.65 o                         
  -1   0   6       2910.40       2900.15       127.54 o                         
   0   0   6        128.32        135.49         1.10 o                         
   1   0   6         31.36         28.82         0.45 o                         
   2   0   6        207.89        211.43         1.58 o                         
   3   0   6          1.73          4.73         0.17 o                         
   4   0   6         36.73         39.00         0.40 o                         
   5   0   6        188.66        189.27         1.48 o                         
   6   0   6          0.26          0.29         0.10 o                         
   7   0   6         44.51         43.00         0.59 o                         
   8   0   6          5.13          5.77         0.49 o                         
   9   0   6        171.19        172.18         3.06 o                         
  10   0   6          3.45          3.77         0.50 o                         
 -11   1   6          9.12          9.44         0.69 o                         
 -10   1   6         12.01         11.53         0.66 o                         
  -9   1   6          2.06          2.73         0.33 o                         
  -8   1   6         51.21         48.17         0.72 o                         
  -7   1   6         10.15          9.29         0.28 o                         
  -6   1   6        377.00        387.24         2.69 o                         
  -5   1   6        385.30        371.56         2.69 o                         
  -4   1   6       1609.99       1586.34        25.69 o                         
  -3   1   6        903.00        920.99         5.74 o                         
  -2   1   6        826.45        833.78         5.03 o                         
  -1   1   6        153.52        167.44         1.35 o                         
   0   1   6          6.58          8.02         0.22 o                         
   1   1   6        728.98        715.61         4.92 o                         
   2   1   6        139.12        154.70         1.68 o                         
   3   1   6        253.66        237.79         3.29 o                         
   4   1   6        143.63        148.36         1.59 o                         
   5   1   6         14.11         13.55         0.31 o                         
   6   1   6         96.75         92.09         1.03 o                         
   7   1   6        181.73        171.99         1.89 o                         
   8   1   6         57.01         54.34         0.99 o                         
   9   1   6         59.66         60.22         1.47 o                         
  10   1   6          3.36          0.72         1.39 o                         
 -11   2   6          0.88          0.52         0.84 o                         
 -10   2   6         19.84         21.48         0.98 o                         
  -9   2   6          0.93          1.09         0.39 o                         
  -8   2   6         17.34         18.04         0.54 o                         
  -7   2   6         88.66         87.00         0.98 o                         
  -6   2   6        964.30        941.47         5.77 o                         
  -5   2   6        244.47        246.29         1.98 o                         
  -4   2   6         39.59         42.20         0.50 o                         
  -3   2   6         85.54         78.80         0.83 o                         
  -2   2   6        329.53        328.43         2.53 o                         
  -1   2   6        195.74        208.16         1.80 o                         
   0   2   6         58.77         57.73         0.69 o                         
   1   2   6        237.20        240.28         2.04 o                         
   2   2   6         22.85         26.92         0.41 o                         
   3   2   6        350.95        346.07         2.90 o                         
   4   2   6         41.08         46.09         0.70 o                         
   5   2   6        142.11        142.05         1.69 o                         
   6   2   6         31.42         25.09         0.73 o                         
   7   2   6          4.74          3.87         0.27 o                         
   8   2   6         10.61          9.96         0.44 o                         
   9   2   6         29.46         27.79         0.89 o                         
 -10   3   6          2.43          2.82         1.17 o                         
  -9   3   6         11.99         12.90         0.85 o                         
  -8   3   6         56.68         55.70         0.92 o                         
  -7   3   6        228.28        228.94         2.37 o                         
  -6   3   6        141.85        142.54         1.45 o                         
  -5   3   6          5.21          5.39         0.34 o                         
  -4   3   6        124.68        112.71         1.09 o                         
  -3   3   6        100.05         99.91         0.99 o                         
  -2   3   6         50.80         48.73         0.70 o                         
  -1   3   6         68.19         62.40         0.69 o                         
   0   3   6         54.07         59.75         0.95 o                         
   1   3   6        227.75        222.02         2.19 o                         
   2   3   6         24.36         27.56         0.46 o                         
   3   3   6         62.30         63.30         0.78 o                         
   4   3   6         84.94         78.81         0.99 o                         
   5   3   6          4.70          4.54         0.38 o                         
   6   3   6          1.88          2.17         0.39 o                         
   7   3   6          4.03          4.19         0.61 o                         
   8   3   6          2.63          2.82         0.30 o                         
   9   3   6          4.33          6.40         0.84 o                         
  -9   4   6         20.46         21.40         1.06 o                         
  -8   4   6         20.24         20.83         1.41 o                         
  -7   4   6         21.59         20.91         1.52 o                         
  -6   4   6         24.33         23.03         0.61 o                         
  -5   4   6         73.16         71.45         1.28 o                         
  -4   4   6         38.76         40.01         0.79 o                         
  -3   4   6         74.40         68.80         1.11 o                         
  -2   4   6         83.69         82.00         1.12 o                         
  -1   4   6        194.89        190.89         1.68 o                         
   0   4   6        375.21        362.92         3.26 o                         
   1   4   6         52.00         47.24         0.70 o                         
   2   4   6         36.56         37.73         0.66 o                         
   3   4   6          0.97          1.04         0.23 o                         
   4   4   6         23.81         22.77         0.94 o                         
   5   4   6         76.30         74.99         1.25 o                         
   6   4   6          4.56          2.65         0.44 o                         
   7   4   6         28.73         29.16         1.02 o                         
  -7   5   6          3.18          2.59         0.33 o                         
  -6   5   6          8.94          9.97         0.97 o                         
  -5   5   6          5.12          6.42         0.45 o                         
  -4   5   6         60.00         57.45         2.51 o                         
  -3   5   6         71.71         71.65         1.57 o                         
  -2   5   6         21.45         21.01         1.36 o                         
  -1   5   6         43.88         44.84         1.79 o                         
   0   5   6        139.12        138.18         2.00 o                         
   1   5   6        119.96        118.12         2.05 o                         
   2   5   6          0.19          0.58         0.29 o                         
   3   5   6         36.23         39.95         1.04 o                         
   4   5   6         24.74         27.43         0.79 o                         
   5   5   6          0.88          0.18         0.35 o                         
  -3   6   6          3.11          5.63         1.30 o                         
  -2   6   6         11.30         11.83         4.31 o                         
  -1   6   6          2.69          3.23         1.61 o                         
   0   6   6         30.62         32.84         1.27 o                         
   1   6   6         46.75         50.42         1.96 o                         
   2   6   6        137.11        142.10         4.16 o                         
  -3  -6   7          4.65          4.94         0.79 o                         
  -2  -6   7          1.62          1.88         0.68 o                         
  -1  -6   7          8.32          6.93         0.93 o                         
   0  -6   7         23.87         22.96         1.44 o                         
   1  -6   7         28.05         28.83         2.02 o                         
  -7  -5   7          0.29          0.17         0.54 o                         
  -6  -5   7          4.17          3.61         0.65 o                         
  -5  -5   7         24.07         26.35         1.40 o                         
  -4  -5   7         74.54         72.09         2.91 o                         
  -3  -5   7         24.41         27.32         1.24 o                         
  -2  -5   7         51.32         51.30         1.49 o                         
  -1  -5   7         17.43         17.35         0.93 o                         
   0  -5   7         82.91         80.91         1.56 o                         
   1  -5   7          7.22          5.86         0.49 o                         
   2  -5   7          1.05          1.05         0.39 o                         
   3  -5   7          1.88          0.71         0.47 o                         
   4  -5   7          6.84          5.52         0.90 o                         
   5  -5   7          8.83         10.38         1.30 o                         
  -9  -4   7         27.92         26.11         1.39 o                         
  -8  -4   7         17.53         17.06         1.08 o                         
  -7  -4   7          4.80          4.46         0.49 o                         
  -6  -4   7         54.56         54.34         1.11 o                         
  -5  -4   7         34.20         37.98         0.92 o                         
  -4  -4   7          8.98          8.25         0.47 o                         
  -3  -4   7         34.32         31.24         0.78 o                         
  -2  -4   7         21.86         19.26         0.72 o                         
  -1  -4   7         26.79         26.26         0.73 o                         
   0  -4   7         13.78         11.91         0.61 o                         
   1  -4   7         21.49         19.43         0.69 o                         
   2  -4   7         20.30         19.54         0.69 o                         
   3  -4   7         43.75         43.90         0.98 o                         
   4  -4   7         58.39         49.93         1.56 o                         
   5  -4   7         76.32         75.84         1.96 o                         
   6  -4   7          5.08          4.01         0.73 o                         
   7  -4   7         12.12         11.24         1.54 o                         
 -10  -3   7          7.49          6.23         0.84 o                         
  -9  -3   7         25.77         26.47         1.13 o                         
  -8  -3   7         48.94         49.14         0.87 o                         
  -7  -3   7         68.49         69.15         1.01 o                         
  -6  -3   7         54.52         55.54         0.84 o                         
  -5  -3   7        165.53        162.99         1.61 o                         
  -4  -3   7         18.17         16.24         0.49 o                         
  -3  -3   7         32.71         36.68         0.74 o                         
  -2  -3   7        107.93        109.50         1.36 o                         
  -1  -3   7         23.95         24.19         0.58 o                         
   0  -3   7          5.30          7.43         0.39 o                         
   1  -3   7        151.23        152.31         1.64 o                         
   2  -3   7        170.29        171.17         1.70 o                         
   3  -3   7        489.64        490.50         2.91 o                         
   4  -3   7        143.65        146.42         1.29 o                         
   5  -3   7         70.31         64.11         1.16 o                         
   6  -3   7         13.77         13.40         0.68 o                         
   7  -3   7          0.73          0.35         0.25 o                         
   8  -3   7          5.87          4.97         0.78 o                         
 -11  -2   7          8.67          7.05         1.78 o                         
 -10  -2   7         11.05         11.14         0.81 o                         
  -9  -2   7          6.13          5.74         0.36 o                         
  -8  -2   7         39.35         38.96         0.66 o                         
  -7  -2   7         27.31         26.93         0.53 o                         
  -6  -2   7        357.50        355.28         2.50 o                         
  -5  -2   7          2.11          2.54         0.17 o                         
  -4  -2   7        116.35        118.27         1.10 o                         
  -3  -2   7         75.90         83.28         0.95 o                         
  -2  -2   7          6.78          5.97         0.27 o                         
  -1  -2   7        185.22        181.85         2.07 o                         
   0  -2   7         94.29         85.89         0.93 o                         
   1  -2   7        313.27        304.68         2.25 o                         
   2  -2   7        366.86        370.97         2.46 o                         
   3  -2   7        292.16        286.93         2.07 o                         
   4  -2   7         13.08         15.03         0.30 o                         
   5  -2   7         46.62         45.06         0.62 o                         
   6  -2   7         85.48         81.00         0.95 o                         
   7  -2   7         21.89         18.45         0.62 o                         
   8  -2   7         21.36         21.29         0.59 o                         
   9  -2   7          3.51         -0.06         2.47 o                         
 -11  -1   7         11.86         12.72         0.67 o                         
 -10  -1   7          7.13          6.08         0.57 o                         
  -9  -1   7         16.37         15.00         0.47 o                         
  -8  -1   7         84.02         81.66         0.78 o                         
  -7  -1   7         22.35         22.72         0.32 o                         
  -6  -1   7        174.38        184.91         1.53 o                         
  -5  -1   7        182.87        178.73         1.40 o                         
  -4  -1   7        941.94       1006.22         5.89 o                         
  -3  -1   7         87.26        103.11         0.84 o                         
  -2  -1   7        192.78        184.20         1.38 o                         
  -1  -1   7        398.74        390.42         2.35 o                         
   0  -1   7        653.58        687.42         4.28 o                         
   1  -1   7        421.30        432.98         2.49 o                         
   2  -1   7        382.65        400.36         2.38 o                         
   3  -1   7        414.66        391.20         2.20 o                         
   4  -1   7         18.44         15.90         0.20 o                         
   5  -1   7        177.92        180.37         1.45 o                         
   6  -1   7          5.56          6.21         0.25 o                         
   7  -1   7          1.39          0.97         0.20 o                         
   8  -1   7         50.52         48.47         0.91 o                         
   9  -1   7          9.05          9.34         1.19 o                         
  10  -1   7          0.33         -0.01         1.46 o                         
 -11   0   7          0.81          1.21         0.46 o                         
 -10   0   7          5.20          5.81         0.45 o                         
  -9   0   7         13.88         13.20         0.47 o                         
  -8   0   7         18.43         20.83         0.43 o                         
  -7   0   7         38.67         39.56         0.56 o                         
  -6   0   7        249.12        260.43         2.02 o                         
  -5   0   7        800.63        843.83         4.58 o                         
  -4   0   7       1311.49       1403.10        18.33 o                         
  -3   0   7        124.96        144.87         1.12 o                         
  -2   0   7         36.97         34.65         0.42 o                         
  -1   0   7        161.57        153.95         1.37 o                         
   0   0   7        857.66        850.07         9.72 o                         
   2   0   7         42.77         32.68         0.30 o                         
   3   0   7         30.67         26.86         0.28 o                         
   4   0   7         50.52         53.09         0.52 o                         
   5   0   7          1.34          2.54         0.13 o                         
   6   0   7          2.10          2.23         0.25 o                         
   7   0   7          9.25         10.09         0.42 o                         
   8   0   7         38.50         38.74         1.67 o                         
   9   0   7         11.84         13.35         1.00 o                         
  10   0   7         11.36         11.22         1.22 o                         
 -11   1   7         11.84         12.41         1.30 o                         
 -10   1   7          7.12          7.17         0.62 o                         
  -9   1   7         16.34         15.19         0.58 o                         
  -8   1   7         84.02         81.03         0.98 o                         
  -7   1   7         22.32         21.05         0.45 o                         
  -6   1   7        174.53        183.13         1.66 o                         
  -5   1   7        182.52        177.62         1.52 o                         
  -4   1   7        942.56       1001.04         6.29 o                         
  -3   1   7         87.41        101.78         1.00 o                         
  -2   1   7        192.89        181.21         1.53 o                         
  -1   1   7        399.23        395.18         2.67 o                         
   0   1   7        654.11        687.61         4.86 o                         
   1   1   7        421.15        432.13         3.05 o                         
   2   1   7        382.65        399.27         4.02 o                         
   3   1   7        414.18        383.17         3.30 o                         
   4   1   7         18.47         15.73         0.47 o                         
   5   1   7        177.60        180.06         1.84 o                         
   6   1   7          5.50          6.11         0.37 o                         
   7   1   7          1.37          0.96         0.25 o                         
   8   1   7         50.50         49.72         1.10 o                         
   9   1   7          9.01          8.34         0.67 o                         
  10   1   7          0.34          0.21         1.30 o                         
 -11   2   7          8.67          8.65         0.88 o                         
 -10   2   7         11.04         11.73         0.77 o                         
  -9   2   7          6.16          7.18         0.54 o                         
  -8   2   7         39.38         38.50         0.78 o                         
  -7   2   7         27.30         27.58         0.57 o                         
  -6   2   7        357.47        356.16         2.55 o                         
  -5   2   7          2.14          2.83         0.15 o                         
  -4   2   7        116.41        117.82         1.23 o                         
  -3   2   7         75.72         81.51         0.89 o                         
  -2   2   7          6.75          6.01         0.20 o                         
  -1   2   7        185.88        181.35         1.56 o                         
   0   2   7         94.32         84.99         1.17 o                         
   1   2   7        313.34        307.17         2.40 o                         
   2   2   7        366.88        370.55         3.35 o                         
   3   2   7        292.17        287.56         2.49 o                         
   4   2   7         13.11         14.77         0.38 o                         
   5   2   7         46.72         44.45         0.62 o                         
   6   2   7         85.58         81.26         1.10 o                         
   7   2   7         21.94         18.54         0.78 o                         
   8   2   7         21.44         22.53         0.59 o                         
   9   2   7          3.55          1.76         0.80 o                         
 -10   3   7          7.47          7.30         0.70 o                         
  -9   3   7         25.80         25.86         1.15 o                         
  -8   3   7         48.84         47.85         1.36 o                         
  -7   3   7         68.46         70.10         1.09 o                         
  -6   3   7         54.46         55.94         0.81 o                         
  -5   3   7        165.45        161.70         1.64 o                         
  -4   3   7         18.10         16.35         0.37 o                         
  -3   3   7         32.69         37.08         0.60 o                         
  -2   3   7        107.94        109.36         1.23 o                         
  -1   3   7         23.90         23.97         0.51 o                         
   0   3   7          5.34          7.85         0.30 o                         
   1   3   7        150.61        151.84         1.38 o                         
   2   3   7        170.47        170.71         1.51 o                         
   3   3   7        489.68        485.87         3.57 o                         
   4   3   7        143.42        145.21         1.50 o                         
   5   3   7         70.48         63.10         1.12 o                         
   6   3   7         13.75         13.68         0.91 o                         
   7   3   7          0.74          0.77         0.49 o                         
   8   3   7          5.92          4.94         0.74 o                         
  -9   4   7         27.98         28.40         1.30 o                         
  -8   4   7         17.58         17.22         0.57 o                         
  -7   4   7          4.73          4.53         0.46 o                         
  -6   4   7         54.57         53.72         0.93 o                         
  -5   4   7         34.17         39.58         0.79 o                         
  -4   4   7          8.88          8.68         0.39 o                         
  -3   4   7         34.30         32.03         0.82 o                         
  -2   4   7         21.82         19.00         0.69 o                         
  -1   4   7         26.79         26.70         0.49 o                         
   0   4   7         13.92         12.77         0.40 o                         
   1   4   7         21.53         21.57         0.57 o                         
   2   4   7         20.25         19.75         0.45 o                         
   3   4   7         43.54         43.80         0.81 o                         
   4   4   7         58.32         50.87         0.85 o                         
   5   4   7         76.45         74.03         1.34 o                         
   6   4   7          5.12          4.12         0.50 o                         
   7   4   7         12.26         11.79         0.52 o                         
  -7   5   7          0.30          0.81         0.42 o                         
  -6   5   7          4.18          4.48         0.81 o                         
  -5   5   7         23.98         26.21         1.26 o                         
  -4   5   7         74.56         70.34         1.75 o                         
  -3   5   7         24.35         25.90         0.92 o                         
  -2   5   7         51.22         50.15         1.45 o                         
  -1   5   7         17.44         18.04         0.70 o                         
   0   5   7         82.94         82.86         1.47 o                         
   1   5   7          7.25          7.11         0.52 o                         
   2   5   7          1.03          1.13         0.33 o                         
   3   5   7          1.87          0.27         0.61 o                         
   4   5   7          6.81          7.77         0.58 o                         
   5   5   7          8.76          9.51         0.81 o                         
  -3   6   7          4.65          4.87         1.49 o                         
  -2   6   7          1.61          1.88         0.45 o                         
  -1   6   7          8.27          9.69         0.60 o                         
   0   6   7         23.86         24.17         0.80 o                         
   1   6   7         28.14         26.92         1.32 o                         
  -2  -6   8          0.80          0.47         0.60 o                         
  -1  -6   8          5.23          4.19         0.87 o                         
   0  -6   8         15.20         14.94         1.21 o                         
  -7  -5   8          4.40          4.15         0.79 o                         
  -6  -5   8         10.47          9.26         0.85 o                         
  -5  -5   8         36.19         36.05         1.47 o                         
  -4  -5   8         73.82         68.19         2.07 o                         
  -3  -5   8         49.80         50.59         2.07 o                         
  -2  -5   8         49.03         48.05         1.76 o                         
  -1  -5   8          3.18          2.24         0.56 o                         
   0  -5   8          5.15          4.41         0.64 o                         
   1  -5   8          3.66          3.64         0.56 o                         
   2  -5   8          5.08          5.05         0.57 o                         
   3  -5   8          8.41          9.93         1.10 o                         
   4  -5   8         24.46         27.37         1.82 o                         
   5  -5   8         37.21         41.19         1.94 o                         
  -9  -4   8         31.57         28.07         1.23 o                         
  -8  -4   8          6.05          6.22         0.60 o                         
  -7  -4   8          1.02          0.47         0.25 o                         
  -6  -4   8         29.42         31.40         0.97 o                         
  -5  -4   8          6.40          5.26         0.37 o                         
  -4  -4   8        262.46        258.07         2.78 o                         
  -3  -4   8        182.97        172.59         2.12 o                         
  -2  -4   8         41.25         41.22         0.91 o                         
  -1  -4   8          5.89          5.77         0.44 o                         
   0  -4   8         53.95         56.05         1.07 o                         
   1  -4   8        141.38        137.18         1.68 o                         
   2  -4   8         16.16         16.58         0.71 o                         
   3  -4   8         79.09         81.70         1.56 o                         
   4  -4   8        120.73        127.00         2.60 o                         
   5  -4   8         50.32         52.43         1.72 o                         
   6  -4   8          5.29          2.46         0.73 o                         
   7  -4   8         14.28         16.83         0.73 o                         
 -10  -3   8          2.65          2.72         1.62 o                         
  -9  -3   8         27.86         31.51         1.07 o                         
  -8  -3   8         38.07         38.04         0.82 o                         
  -7  -3   8          5.42          4.50         0.30 o                         
  -6  -3   8         44.62         45.68         0.77 o                         
  -5  -3   8         21.23         20.07         0.52 o                         
  -4  -3   8          5.42          4.34         0.27 o                         
  -3  -3   8        180.88        181.30         1.79 o                         
  -2  -3   8         54.72         51.13         0.97 o                         
  -1  -3   8         67.71         72.03         1.12 o                         
   0  -3   8         25.21         24.20         0.64 o                         
   1  -3   8         90.25         87.56         1.17 o                         
   2  -3   8        102.08        102.91         1.33 o                         
   3  -3   8        513.16        511.57         3.38 o                         
   4  -3   8         37.16         35.16         0.57 o                         
   5  -3   8          9.74         10.09         0.59 o                         
   6  -3   8          1.95          1.41         0.41 o                         
   7  -3   8          0.29         -0.19         0.22 o                         
   8  -3   8          8.56          9.54         0.52 o                         
 -11  -2   8         10.00          8.86         1.26 o                         
 -10  -2   8         63.61         69.27         2.52 o                         
  -9  -2   8          9.37          9.30         0.49 o                         
  -8  -2   8          3.58          3.34         0.24 o                         
  -7  -2   8        109.05        111.68         1.06 o                         
  -6  -2   8          4.23          4.00         0.22 o                         
  -5  -2   8         52.22         55.38         0.66 o                         
  -4  -2   8         14.89         17.48         0.34 o                         
  -3  -2   8         15.72         15.09         0.33 o                         
  -2  -2   8         11.99         12.95         0.32 o                         
  -1  -2   8        498.80        531.46         3.32 o                         
   0  -2   8         76.95         78.41         0.81 o                         
   1  -2   8        366.54        357.97         2.58 o                         
   2  -2   8        272.24        287.08         1.95 o                         
   3  -2   8        125.89        124.10         1.02 o                         
   4  -2   8         83.40         82.38         0.71 o                         
   5  -2   8         17.27         18.71         0.46 o                         
   6  -2   8         71.32         68.07         1.73 o                         
   7  -2   8         25.50         22.42         0.71 o                         
   8  -2   8          2.62          3.24         0.32 o                         
   9  -2   8          5.20          6.16         0.45 o                         
 -11  -1   8         34.10         36.65         1.20 o                         
 -10  -1   8         21.41         23.57         1.11 o                         
  -9  -1   8          6.69          6.51         0.31 o                         
  -8  -1   8         67.13         64.39         0.67 o                         
  -7  -1   8         38.41         36.54         0.52 o                         
  -6  -1   8        102.59        107.06         0.90 o                         
  -5  -1   8         57.07         55.68         0.53 o                         
  -4  -1   8         63.63         67.06         0.57 o                         
  -3  -1   8         41.35         43.14         0.41 o                         
  -2  -1   8        218.35        227.54         1.63 o                         
  -1  -1   8        125.20        134.15         1.21 o                         
   0  -1   8        120.76        119.72         1.06 o                         
   1  -1   8        546.74        552.42         3.09 o                         
   2  -1   8        699.38        726.79         3.89 o                         
   3  -1   8        103.68        102.73         0.74 o                         
   4  -1   8        140.42        141.74         0.97 o                         
   5  -1   8         38.60         36.68         0.52 o                         
   6  -1   8         61.70         59.67         0.68 o                         
   7  -1   8         47.27         45.57         0.81 o                         
   8  -1   8          0.25          0.16         0.17 o                         
   9  -1   8          0.58         -0.22         0.73 o                         
 -11   0   8         26.62         28.69         1.27 o                         
 -10   0   8          3.24          5.09         0.44 o                         
  -9   0   8         19.72         21.13         0.58 o                         
  -8   0   8         16.05         17.10         0.46 o                         
  -7   0   8         12.45         10.63         0.35 o                         
  -6   0   8          8.87          5.63         0.17 o                         
  -5   0   8        258.14        289.85         2.04 o                         
  -4   0   8        121.96        134.73         1.23 o                         
  -3   0   8         16.40         15.34         0.25 o                         
  -2   0   8         45.21         45.08         0.59 o                         
  -1   0   8          3.66          4.68         0.15 o                         
   0   0   8        957.83        970.47        13.57 o                         
   1   0   8        612.47        599.90         3.86 o                         
   2   0   8         49.67         56.32         0.60 o                         
   3   0   8         60.48         59.22         0.66 o                         
   4   0   8          1.00          0.86         0.09 o                         
   5   0   8        118.33        123.37         1.11 o                         
   6   0   8          6.05          6.17         0.23 o                         
   7   0   8          1.54          1.42         0.25 o                         
   8   0   8         14.43         14.83         0.70 o                         
   9   0   8          4.54          3.71         0.80 o                         
 -11   1   8         34.16         35.67         1.31 o                         
 -10   1   8         21.28         23.84         1.26 o                         
  -9   1   8          6.70          6.42         0.39 o                         
  -8   1   8         67.28         66.78         1.13 o                         
  -7   1   8         38.35         35.88         0.65 o                         
  -6   1   8        102.47        106.34         0.99 o                         
  -5   1   8         57.03         55.48         0.71 o                         
  -4   1   8         63.67         68.22         0.91 o                         
  -3   1   8         41.55         41.91         0.62 o                         
  -2   1   8        217.93        231.10         2.18 o                         
  -1   1   8        125.23        132.42         1.66 o                         
   0   1   8        120.73        120.52         1.17 o                         
   1   1   8        546.99        555.22         3.62 o                         
   2   1   8        699.41        718.73         4.75 o                         
   3   1   8        103.63        103.72         1.05 o                         
   4   1   8        140.38        141.20         1.44 o                         
   5   1   8         38.76         37.42         0.49 o                         
   6   1   8         61.63         60.10         0.88 o                         
   7   1   8         47.46         46.43         1.10 o                         
   8   1   8          0.24         -0.01         0.24 o                         
   9   1   8          0.57         -0.67         1.41 o                         
 -11   2   8          9.99          9.75         0.83 o                         
 -10   2   8         63.64         71.25         2.02 o                         
  -9   2   8          9.37         10.38         0.62 o                         
  -8   2   8          3.62          3.26         0.36 o                         
  -7   2   8        109.26        112.62         1.30 o                         
  -6   2   8          4.24          4.02         0.28 o                         
  -5   2   8         52.22         55.49         0.69 o                         
  -4   2   8         14.87         17.19         0.35 o                         
  -3   2   8         15.86         15.25         0.32 o                         
  -2   2   8         12.03         12.81         0.36 o                         
  -1   2   8        497.94        528.29         4.20 o                         
   0   2   8         76.90         77.39         0.92 o                         
   1   2   8        366.63        359.54         3.02 o                         
   2   2   8        271.79        285.48         2.57 o                         
   3   2   8        125.68        122.60         1.17 o                         
   4   2   8         83.51         80.98         0.81 o                         
   5   2   8         17.22         18.15         0.62 o                         
   6   2   8         71.18         67.86         0.99 o                         
   7   2   8         25.46         22.89         0.54 o                         
   8   2   8          2.64          3.32         0.56 o                         
   9   2   8          5.16          5.83         1.14 o                         
 -10   3   8          2.62          2.37         0.89 o                         
  -9   3   8         27.92         29.42         1.23 o                         
  -8   3   8         38.20         41.68         1.09 o                         
  -7   3   8          5.40          4.84         0.35 o                         
  -6   3   8         44.63         45.07         0.70 o                         
  -5   3   8         21.17         20.40         0.45 o                         
  -4   3   8          5.34          4.56         0.23 o                         
  -3   3   8        180.94        183.31         1.87 o                         
  -2   3   8         54.59         51.83         0.77 o                         
  -1   3   8         67.76         71.86         0.86 o                         
   0   3   8         25.30         23.96         0.51 o                         
   1   3   8         90.59         86.04         0.96 o                         
   2   3   8        101.97         99.73         1.12 o                         
   3   3   8        513.33        505.26         4.38 o                         
   4   3   8         37.18         34.88         0.63 o                         
   5   3   8          9.66         10.79         0.47 o                         
   6   3   8          1.97          1.05         0.47 o                         
   7   3   8          0.29          0.28         0.19 o                         
   8   3   8          8.59          9.86         1.55 o                         
  -9   4   8         31.53         33.40         0.87 o                         
  -8   4   8          6.04          7.24         0.82 o                         
  -7   4   8          1.02          0.41         0.49 o                         
  -6   4   8         29.35         30.93         0.92 o                         
  -5   4   8          6.43          5.61         0.45 o                         
  -4   4   8        262.44        256.37         2.46 o                         
  -3   4   8        182.88        175.85         1.90 o                         
  -2   4   8         41.15         42.10         0.78 o                         
  -1   4   8          5.81          6.07         0.35 o                         
   0   4   8         54.16         56.80         1.08 o                         
   1   4   8        141.47        138.78         1.46 o                         
   2   4   8         16.08         15.80         0.60 o                         
   3   4   8         79.09         79.69         1.11 o                         
   4   4   8        120.99        126.20         1.78 o                         
   5   4   8         50.18         51.55         1.03 o                         
   6   4   8          5.28          3.66         0.55 o                         
   7   4   8         14.26         16.83         1.23 o                         
  -7   5   8          4.38          4.61         0.85 o                         
  -6   5   8         10.43          9.74         0.48 o                         
  -5   5   8         36.18         37.27         2.35 o                         
  -4   5   8         73.82         70.10         2.13 o                         
  -3   5   8         49.78         47.62         2.24 o                         
  -2   5   8         49.04         47.87         1.23 o                         
  -1   5   8          3.21          1.89         0.53 o                         
   0   5   8          5.14          4.87         0.57 o                         
   1   5   8          3.63          4.17         0.56 o                         
   2   5   8          5.08          4.95         0.82 o                         
   3   5   8          8.46          9.91         0.69 o                         
   4   5   8         24.39         26.15         1.62 o                         
   5   5   8         37.23         39.56         1.77 o                         
  -2   6   8          0.78          0.12         1.01 o                         
  -1   6   8          5.25          4.57         0.57 o                         
   0   6   8         15.25         16.16         0.76 o                         
  -6  -5   9         34.40         35.42         1.84 o                         
  -5  -5   9         19.24         15.69         0.97 o                         
  -4  -5   9         17.46         17.02         1.22 o                         
  -3  -5   9          7.41          5.92         0.78 o                         
  -2  -5   9         60.69         58.02         1.89 o                         
  -1  -5   9         37.19         35.42         1.48 o                         
   0  -5   9          5.94          4.96         0.53 o                         
   1  -5   9          6.55          6.70         0.70 o                         
   2  -5   9          0.47         -0.05         0.46 o                         
   3  -5   9          1.22          1.35         0.61 o                         
   4  -5   9          4.23          4.30         0.93 o                         
  -9  -4   9          4.07          2.33         0.58 o                         
  -8  -4   9          3.82          2.46         0.50 o                         
  -7  -4   9          1.48          1.15         0.49 o                         
  -6  -4   9          2.22          1.80         0.31 o                         
  -5  -4   9         11.52         10.21         0.49 o                         
  -4  -4   9        124.20        121.49         1.59 o                         
  -3  -4   9          4.59          3.39         0.34 o                         
  -2  -4   9         10.62         11.33         0.54 o                         
  -1  -4   9         18.90         17.72         0.76 o                         
   0  -4   9         41.65         40.03         1.06 o                         
   1  -4   9         55.64         50.66         1.01 o                         
   2  -4   9          8.90          7.85         0.44 o                         
   3  -4   9         73.85         73.35         1.64 o                         
   4  -4   9         52.57         52.23         1.69 o                         
   5  -4   9         11.30         13.50         0.95 o                         
   6  -4   9          0.77         -0.25         1.00 o                         
 -10  -3   9         11.69         11.26         1.41 o                         
  -9  -3   9          4.55          5.91         0.57 o                         
  -8  -3   9         12.75         11.82         0.56 o                         
  -7  -3   9         12.78         11.93         0.46 o                         
  -6  -3   9         11.05         11.53         0.51 o                         
  -5  -3   9        112.98        111.17         1.21 o                         
  -4  -3   9         12.99         12.67         0.45 o                         
  -3  -3   9        122.43        117.33         1.22 o                         
  -2  -3   9          7.49          6.47         0.36 o                         
  -1  -3   9         14.81         14.84         0.52 o                         
   0  -3   9         50.67         52.54         0.90 o                         
   1  -3   9        110.86        109.38         1.25 o                         
   2  -3   9        486.93        471.86         3.22 o                         
   3  -3   9         90.08         95.18         1.08 o                         
   4  -3   9         16.57         17.52         0.58 o                         
   5  -3   9          0.26          0.19         0.27 o                         
   6  -3   9         10.03         13.32         1.00 o                         
   7  -3   9          4.21          4.18         0.43 o                         
   8  -3   9          5.19          5.25         0.39 o                         
 -11  -2   9         23.99         24.20         1.82 o                         
 -10  -2   9         30.05         30.51         1.13 o                         
  -9  -2   9         20.76         21.33         0.60 o                         
  -8  -2   9         10.88         12.32         0.41 o                         
  -7  -2   9         88.27         88.52         0.95 o                         
  -6  -2   9         66.64         63.00         0.62 o                         
  -5  -2   9         13.18         10.72         0.35 o                         
  -4  -2   9         40.51         40.96         0.49 o                         
  -3  -2   9         57.35         59.90         0.68 o                         
  -2  -2   9         54.53         62.66         0.72 o                         
  -1  -2   9         22.83         26.50         0.46 o                         
   0  -2   9         60.19         57.92         0.60 o                         
   1  -2   9        164.01        155.34         1.17 o                         
   2  -2   9        390.76        377.71         2.44 o                         
   3  -2   9        862.57        836.19         5.10 o                         
   4  -2   9        172.46        172.09         1.43 o                         
   5  -2   9         24.00         24.39         0.47 o                         
   6  -2   9          2.47          2.65         0.25 o                         
   7  -2   9         24.87         25.64         0.82 o                         
   8  -2   9          4.31          3.70         0.78 o                         
 -11  -1   9         37.47         40.99         1.23 o                         
 -10  -1   9         29.17         29.19         1.05 o                         
  -9  -1   9          2.92          2.61         0.25 o                         
  -8  -1   9          0.83          1.01         0.15 o                         
  -7  -1   9         43.08         40.58         0.57 o                         
  -6  -1   9         11.06         10.33         0.22 o                         
  -5  -1   9        143.17        143.90         1.09 o                         
  -4  -1   9         26.54         29.57         0.31 o                         
  -3  -1   9         71.28         77.03         0.67 o                         
  -2  -1   9        101.06         98.31         0.85 o                         
  -1  -1   9        232.19        253.60         1.75 o                         
   0  -1   9        417.41        425.43         2.65 o                         
   1  -1   9        888.23        924.57         5.01 o                         
   2  -1   9          6.84          5.35         0.11 o                         
   3  -1   9         95.18        106.96         0.83 o                         
   4  -1   9        164.14        160.45         1.05 o                         
   5  -1   9        110.30        108.75         1.09 o                         
   6  -1   9        115.34        113.97         1.35 o                         
   7  -1   9          5.44          5.42         0.32 o                         
   8  -1   9          2.08          1.75         0.34 o                         
   9  -1   9          2.33          2.17         1.44 o                         
 -11   0   9         10.86         10.52         1.00 o                         
 -10   0   9          0.58         -0.08         0.25 o                         
  -9   0   9          4.69          4.12         0.32 o                         
  -8   0   9          7.66          6.75         0.29 o                         
  -7   0   9          2.13          3.80         0.20 o                         
  -6   0   9          7.98         10.12         0.24 o                         
  -5   0   9          2.31          2.40         0.13 o                         
  -4   0   9          1.49          0.19         0.07 o                         
  -3   0   9         68.84         80.02         0.86 o                         
  -2   0   9         62.86         70.75         0.76 o                         
  -1   0   9        204.60        207.85         1.51 o                         
   0   0   9       2316.88       2415.95        90.02 o                         
   1   0   9         25.53         22.32         0.34 o                         
   2   0   9         22.02         18.04         0.25 o                         
   3   0   9         19.93         21.94         0.31 o                         
   4   0   9         15.24         14.05         0.25 o                         
   5   0   9        365.86        366.05         2.64 o                         
   6   0   9        155.78        153.02         1.54 o                         
   7   0   9          9.37          8.46         0.64 o                         
   8   0   9         70.39         69.93         1.66 o                         
   9   0   9         12.35         14.60         0.91 o                         
 -11   1   9         37.43         42.74         1.53 o                         
 -10   1   9         29.24         30.32         1.03 o                         
  -9   1   9          2.91          2.95         0.37 o                         
  -8   1   9          0.81          0.83         0.20 o                         
  -7   1   9         43.01         40.80         0.71 o                         
  -6   1   9         10.97          9.71         0.28 o                         
  -5   1   9        142.91        143.18         1.54 o                         
  -4   1   9         26.53         29.07         0.59 o                         
  -3   1   9         71.44         77.78         0.97 o                         
  -2   1   9        101.04         98.12         1.06 o                         
  -1   1   9        232.16        250.33         1.82 o                         
   0   1   9        417.53        430.22         3.10 o                         
   1   1   9        887.15        927.12         5.66 o                         
   2   1   9          6.72          5.14         0.18 o                         
   3   1   9         95.25        106.05         1.04 o                         
   4   1   9        164.22        157.52         1.47 o                         
   5   1   9        110.10        107.50         1.39 o                         
   6   1   9        115.40        111.73         1.42 o                         
   7   1   9          5.43          5.54         0.53 o                         
   8   1   9          2.09          1.67         0.52 o                         
   9   1   9          2.31          2.95         0.63 o                         
 -11   2   9         24.05         27.16         1.24 o                         
 -10   2   9         30.01         34.48         1.48 o                         
  -9   2   9         20.74         21.76         0.89 o                         
  -8   2   9         10.87         12.13         0.61 o                         
  -7   2   9         88.32         86.52         1.09 o                         
  -6   2   9         66.63         64.68         0.97 o                         
  -5   2   9         13.17         10.34         0.44 o                         
  -4   2   9         40.46         40.59         0.60 o                         
  -3   2   9         57.34         59.25         0.75 o                         
  -2   2   9         54.73         63.15         0.75 o                         
  -1   2   9         22.84         26.02         0.52 o                         
   0   2   9         60.09         59.88         0.74 o                         
   1   2   9        164.06        159.10         1.94 o                         
   2   2   9        390.71        386.71         3.22 o                         
   3   2   9        862.97        843.27         6.44 o                         
   4   2   9        172.46        172.94         1.68 o                         
   5   2   9         23.83         23.60         0.49 o                         
   6   2   9          2.46          2.44         0.31 o                         
   7   2   9         24.93         26.65         1.33 o                         
   8   2   9          4.32          3.59         0.32 o                         
 -10   3   9         11.73         12.41         0.92 o                         
  -9   3   9          4.60          6.38         0.67 o                         
  -8   3   9         12.76         12.90         0.71 o                         
  -7   3   9         12.81         12.73         0.57 o                         
  -6   3   9         11.09         12.54         0.50 o                         
  -5   3   9        113.19        109.78         1.22 o                         
  -4   3   9         12.99         12.21         0.34 o                         
  -3   3   9        122.18        118.51         1.32 o                         
  -2   3   9          7.52          7.04         0.25 o                         
  -1   3   9         14.68         14.80         0.42 o                         
   0   3   9         50.49         53.42         0.81 o                         
   1   3   9        111.07        111.74         1.38 o                         
   2   3   9        486.99        470.30         4.18 o                         
   3   3   9         89.96         94.90         1.15 o                         
   4   3   9         16.60         17.20         0.47 o                         
   5   3   9          0.25          0.31         0.23 o                         
   6   3   9         10.00         14.08         0.77 o                         
   7   3   9          4.19          3.89         0.47 o                         
   8   3   9          5.19          4.31         1.16 o                         
  -9   4   9          4.05          2.61         1.08 o                         
  -8   4   9          3.82          3.16         0.65 o                         
  -7   4   9          1.49          1.69         0.42 o                         
  -6   4   9          2.23          2.04         0.43 o                         
  -5   4   9         11.46         10.66         0.42 o                         
  -4   4   9        124.08        122.43         1.47 o                         
  -3   4   9          4.55          3.61         0.31 o                         
  -2   4   9         10.61         11.22         0.43 o                         
  -1   4   9         18.86         17.92         0.55 o                         
   0   4   9         41.74         40.67         1.07 o                         
   1   4   9         55.44         53.20         1.02 o                         
   2   4   9          8.89          8.28         0.46 o                         
   3   4   9         74.13         75.25         1.45 o                         
   4   4   9         52.54         50.12         1.54 o                         
   5   4   9         11.37         13.61         1.00 o                         
   6   4   9          0.76         -0.01         0.74 o                         
  -6   5   9         34.36         36.08         1.80 o                         
  -5   5   9         19.21         18.12         1.44 o                         
  -4   5   9         17.43         16.83         1.12 o                         
  -3   5   9          7.39          7.49         1.11 o                         
  -2   5   9         60.82         60.63         1.43 o                         
  -1   5   9         37.20         36.50         1.87 o                         
   0   5   9          5.94          6.02         0.42 o                         
   1   5   9          6.62          6.91         1.59 o                         
   2   5   9          0.48          0.18         0.52 o                         
   3   5   9          1.21          1.03         0.62 o                         
   4   5   9          4.25          4.48         0.57 o                         
  -6  -5  10         12.26         12.93         1.14 o                         
  -5  -5  10         13.01         12.96         0.93 o                         
  -4  -5  10         26.48         24.77         2.06 o                         
  -3  -5  10        137.83        134.47         3.18 o                         
  -2  -5  10          9.99          9.48         0.80 o                         
  -1  -5  10         16.92         16.32         1.09 o                         
   0  -5  10          3.96          4.36         0.65 o                         
   1  -5  10          3.66          2.72         0.65 o                         
   2  -5  10          2.51          2.03         0.69 o                         
   3  -5  10         38.46         44.56         2.32 o                         
   4  -5  10          0.40          0.70         0.93 o                         
  -8  -4  10          9.63          9.96         0.76 o                         
  -7  -4  10          6.79          7.23         0.69 o                         
  -6  -4  10          5.03          3.88         0.49 o                         
  -5  -4  10          3.41          3.64         0.42 o                         
  -4  -4  10         95.04         90.65         1.41 o                         
  -3  -4  10         33.23         33.07         0.86 o                         
  -2  -4  10         10.60          9.84         0.62 o                         
  -1  -4  10         42.13         43.49         0.95 o                         
   0  -4  10         34.77         32.14         0.86 o                         
   1  -4  10         56.52         52.12         1.02 o                         
   2  -4  10         18.96         19.38         0.71 o                         
   3  -4  10         11.86         10.08         0.85 o                         
   4  -4  10          1.90          2.19         0.48 o                         
   5  -4  10          6.41          7.33         1.04 o                         
   6  -4  10          4.49          5.29         0.43 o                         
 -10  -3  10         31.01         33.38         1.57 o                         
  -9  -3  10          1.72          0.67         0.34 o                         
  -8  -3  10         39.57         41.64         1.53 o                         
  -7  -3  10          5.95          4.94         0.37 o                         
  -6  -3  10         57.33         55.25         0.88 o                         
  -5  -3  10         51.19         47.88         0.77 o                         
  -4  -3  10         51.87         50.05         0.79 o                         
  -3  -3  10         18.70         18.25         0.51 o                         
  -2  -3  10         79.27         76.58         1.10 o                         
  -1  -3  10         20.19         17.96         0.57 o                         
   0  -3  10         42.19         42.43         0.78 o                         
   1  -3  10        124.62        117.71         1.32 o                         
   2  -3  10         25.58         22.27         0.55 o                         
   3  -3  10        145.36        141.06         1.42 o                         
   4  -3  10          7.38          5.74         0.42 o                         
   5  -3  10         27.18         27.89         1.11 o                         
   6  -3  10          1.32          1.19         0.54 o                         
   7  -3  10         21.34         21.46         2.61 o                         
 -11  -2  10         22.89         26.34         1.24 o                         
 -10  -2  10         14.16         13.19         0.78 o                         
  -9  -2  10         20.18         21.05         0.65 o                         
  -8  -2  10         17.94         17.44         0.54 o                         
  -7  -2  10         17.57         17.77         0.41 o                         
  -6  -2  10         84.97         88.86         0.80 o                         
  -5  -2  10         61.61         54.38         0.61 o                         
  -4  -2  10         20.54         19.64         0.34 o                         
  -3  -2  10         16.16         15.80         0.34 o                         
  -2  -2  10         81.45         81.44         0.83 o                         
  -1  -2  10         90.80         93.71         0.94 o                         
   0  -2  10         72.85         78.18         0.83 o                         
   1  -2  10         41.47         43.39         0.56 o                         
   2  -2  10        316.90        307.03         2.13 o                         
   3  -2  10        603.60        586.76         3.60 o                         
   4  -2  10         19.42         17.31         0.34 o                         
   5  -2  10         26.37         25.48         0.74 o                         
   6  -2  10          3.37          1.56         0.43 o                         
   7  -2  10          8.19          7.95         0.90 o                         
   8  -2  10          4.49          5.01         1.39 o                         
 -11  -1  10         22.79         26.32         1.02 o                         
 -10  -1  10          0.80          0.95         0.22 o                         
  -9  -1  10         25.21         24.60         0.59 o                         
  -8  -1  10         14.83         16.07         0.38 o                         
  -7  -1  10          7.87          9.41         0.34 o                         
  -6  -1  10        119.49        119.25         0.91 o                         
  -5  -1  10         26.81         30.18         0.35 o                         
  -4  -1  10        219.53        224.65         1.73 o                         
  -3  -1  10         43.17         40.96         0.38 o                         
  -2  -1  10         24.33         23.65         0.26 o                         
  -1  -1  10         55.93         61.99         0.66 o                         
   0  -1  10        321.75        340.82         2.22 o                         
   1  -1  10        117.82        129.21         0.90 o                         
   2  -1  10        207.22        215.24         1.60 o                         
   3  -1  10        207.34        204.09         1.41 o                         
   4  -1  10        614.71        605.97         3.48 o                         
   5  -1  10         80.69         76.13         0.83 o                         
   6  -1  10         60.04         54.07         1.05 o                         
   7  -1  10         10.01          9.82         0.42 o                         
   8  -1  10          6.35          6.81         0.45 o                         
   9  -1  10          4.03          2.19         4.90 o                         
 -11   0  10          0.08         -0.30         0.30 o                         
 -10   0  10         21.42         22.38         0.83 o                         
  -9   0  10          8.74          8.43         0.43 o                         
  -8   0  10         21.16         12.48         0.40 o                         
  -7   0  10          4.66          4.47         0.24 o                         
  -6   0  10        253.63        278.31         2.05 o                         
  -5   0  10         59.55         61.74         0.69 o                         
  -4   0  10          5.73          6.62         0.29 o                         
  -3   0  10          0.47          1.13         0.10 o                         
  -2   0  10         79.69         75.80         0.85 o                         
  -1   0  10        289.44        323.32         2.25 o                         
   0   0  10        225.24        255.15         2.03 o                         
   1   0  10          1.30          1.17         0.09 o                         
   2   0  10          8.87         12.01         0.26 o                         
   3   0  10          0.07         -0.07         0.07 o                         
   4   0  10        277.40        271.58         1.95 o                         
   5   0  10         80.80         77.40         0.89 o                         
   6   0  10         22.77         21.41         0.65 o                         
   7   0  10         33.79         34.98         1.89 o                         
   8   0  10          1.30          0.40         0.80 o                         
   9   0  10          5.53          2.09         1.11 o                         
 -11   1  10         22.79         27.23         1.44 o                         
 -10   1  10          0.80          0.70         0.34 o                         
  -9   1  10         25.21         24.60         0.88 o                         
  -8   1  10         14.93         15.61         0.49 o                         
  -7   1  10          7.92          9.16         0.43 o                         
  -6   1  10        119.44        117.44         1.10 o                         
  -5   1  10         26.75         30.58         0.62 o                         
  -4   1  10        219.53        224.24         1.94 o                         
  -3   1  10         43.08         40.23         0.72 o                         
  -2   1  10         24.29         23.82         0.50 o                         
  -1   1  10         55.99         62.12         0.71 o                         
   0   1  10        321.38        340.46         2.51 o                         
   1   1  10        118.39        131.66         1.34 o                         
   2   1  10        207.50        218.98         1.94 o                         
   3   1  10        207.37        204.18         1.84 o                         
   4   1  10        614.38        614.33         4.84 o                         
   5   1  10         80.71         77.76         1.00 o                         
   6   1  10         60.09         56.40         1.07 o                         
   7   1  10          9.97          9.28         0.88 o                         
   8   1  10          6.37          6.29         0.88 o                         
   9   1  10          4.07          1.76         2.85 o                         
 -11   2  10         22.82         28.13         1.29 o                         
 -10   2  10         14.25         14.51         1.12 o                         
  -9   2  10         20.18         21.84         0.88 o                         
  -8   2  10         17.96         17.04         0.65 o                         
  -7   2  10         17.63         17.64         0.89 o                         
  -6   2  10         84.94         89.03         1.09 o                         
  -5   2  10         61.51         54.55         0.86 o                         
  -4   2  10         20.50         19.93         0.54 o                         
  -3   2  10         16.09         16.22         0.37 o                         
  -2   2  10         81.36         82.16         0.89 o                         
  -1   2  10         90.85         94.26         0.95 o                         
   0   2  10         72.97         79.84         0.98 o                         
   1   2  10         41.31         42.91         0.77 o                         
   2   2  10        317.10        305.16         2.91 o                         
   3   2  10        603.60        590.27         4.84 o                         
   4   2  10         19.35         17.01         0.56 o                         
   5   2  10         26.45         26.14         0.93 o                         
   6   2  10          3.36          1.92         0.53 o                         
   7   2  10          8.26          6.99         0.73 o                         
   8   2  10          4.48          4.18         0.63 o                         
 -10   3  10         30.99         35.38         1.69 o                         
  -9   3  10          1.72          0.98         0.55 o                         
  -8   3  10         39.43         41.88         1.73 o                         
  -7   3  10          5.93          4.33         0.44 o                         
  -6   3  10         57.43         55.27         0.86 o                         
  -5   3  10         51.12         47.05         0.73 o                         
  -4   3  10         51.63         49.10         0.75 o                         
  -3   3  10         18.71         19.18         0.42 o                         
  -2   3  10         79.22         76.99         1.01 o                         
  -1   3  10         20.22         19.18         0.47 o                         
   0   3  10         42.04         41.47         0.89 o                         
   1   3  10        124.64        116.86         1.34 o                         
   2   3  10         25.57         22.18         0.61 o                         
   3   3  10        145.60        137.99         1.93 o                         
   4   3  10          7.39          6.68         0.39 o                         
   5   3  10         27.28         27.20         1.11 o                         
   6   3  10          1.34          1.48         0.66 o                         
   7   3  10         21.36         20.91         0.81 o                         
  -8   4  10          9.64         10.32         0.71 o                         
  -7   4  10          6.76          7.79         0.69 o                         
  -6   4  10          5.01          4.52         0.73 o                         
  -5   4  10          3.39          3.90         0.39 o                         
  -4   4  10         95.17         92.17         1.31 o                         
  -3   4  10         33.19         33.06         0.88 o                         
  -2   4  10         10.59         10.36         0.41 o                         
  -1   4  10         42.26         41.78         1.01 o                         
   0   4  10         34.75         32.31         0.96 o                         
   1   4  10         56.46         54.43         1.12 o                         
   2   4  10         19.06         19.86         0.73 o                         
   3   4  10         11.82         11.45         0.73 o                         
   4   4  10          1.88          1.41         0.41 o                         
   5   4  10          6.33          7.71         0.78 o                         
   6   4  10          4.49          5.97         1.23 o                         
  -6   5  10         12.24         12.54         1.37 o                         
  -5   5  10         13.06         13.76         1.48 o                         
  -4   5  10         26.52         27.09         0.84 o                         
  -3   5  10        137.79        134.78         2.46 o                         
  -2   5  10         10.09         10.65         1.45 o                         
  -1   5  10         16.90         16.37         1.26 o                         
   0   5  10          3.96          4.15         0.44 o                         
   1   5  10          3.70          2.81         0.79 o                         
   2   5  10          2.52          3.33         0.82 o                         
   3   5  10         38.52         45.24         1.48 o                         
   4   5  10          0.40          0.56         0.80 o                         
  -6  -5  11          2.42          2.06         0.58 o                         
  -5  -5  11          4.12          2.68         0.63 o                         
  -4  -5  11         70.00         72.24         2.04 o                         
  -3  -5  11         69.00         68.27         2.24 o                         
  -2  -5  11          8.91          9.06         0.85 o                         
  -1  -5  11          2.85          2.19         0.85 o                         
   0  -5  11          6.36          6.30         0.76 o                         
   1  -5  11         10.70          8.76         0.89 o                         
   2  -5  11          5.71          3.92         0.91 o                         
   3  -5  11          5.88          6.31         0.94 o                         
  -8  -4  11          8.49          8.38         0.95 o                         
  -7  -4  11          3.51          4.22         0.52 o                         
  -6  -4  11         32.87         34.75         1.39 o                         
  -5  -4  11         63.39         62.33         1.48 o                         
  -4  -4  11         90.96         87.70         1.51 o                         
  -3  -4  11         79.29         74.07         1.25 o                         
  -2  -4  11         12.86         11.75         0.56 o                         
  -1  -4  11         10.56         10.95         0.57 o                         
   0  -4  11         53.86         50.49         1.02 o                         
   1  -4  11        144.35        137.05         1.73 o                         
   2  -4  11         28.61         26.23         0.88 o                         
   3  -4  11          1.25          1.62         0.47 o                         
   4  -4  11         13.72         13.70         1.41 o                         
   5  -4  11         42.39         44.92         1.79 o                         
 -10  -3  11         39.28         43.55         1.46 o                         
  -9  -3  11          7.30          6.19         1.10 o                         
  -8  -3  11         27.91         26.49         0.88 o                         
  -7  -3  11         13.37         11.91         0.54 o                         
  -6  -3  11         32.55         30.83         0.67 o                         
  -5  -3  11        154.64        146.38         1.50 o                         
  -4  -3  11        118.32        116.48         1.27 o                         
  -3  -3  11         29.36         29.04         0.65 o                         
  -2  -3  11         61.80         61.58         0.97 o                         
  -1  -3  11          1.81          1.69         0.21 o                         
   0  -3  11        113.05        111.50         1.39 o                         
   1  -3  11        181.47        173.65         1.62 o                         
   2  -3  11         49.88         46.89         0.79 o                         
   3  -3  11         65.96         65.31         1.19 o                         
   4  -3  11         15.86         15.58         0.61 o                         
   5  -3  11         32.73         33.79         1.36 o                         
   6  -3  11         11.28         11.99         0.80 o                         
   7  -3  11          9.56         11.74         0.58 o                         
 -10  -2  11         45.92         49.63         1.21 o                         
  -9  -2  11         45.41         48.89         1.05 o                         
  -8  -2  11         38.92         37.78         0.81 o                         
  -7  -2  11         67.53         66.40         0.89 o                         
  -6  -2  11        191.04        175.00         1.37 o                         
  -5  -2  11          6.81          5.97         0.19 o                         
  -4  -2  11         86.29         83.23         0.78 o                         
  -3  -2  11         17.32         17.32         0.35 o                         
  -2  -2  11         18.48         19.97         0.38 o                         
  -1  -2  11          7.28          9.26         0.19 o                         
   0  -2  11         36.07         33.43         0.51 o                         
   1  -2  11         27.58         26.64         0.44 o                         
   2  -2  11        346.85        347.02         2.49 o                         
   3  -2  11         73.69         71.70         0.67 o                         
   4  -2  11         35.56         37.47         0.57 o                         
   5  -2  11         16.97         16.96         0.61 o                         
   6  -2  11         55.28         51.98         1.06 o                         
   7  -2  11          1.15          1.39         0.99 o                         
   8  -2  11         11.08         12.71         0.65 o                         
 -11  -1  11          4.38          4.42         0.56 o                         
 -10  -1  11         14.73         14.36         0.61 o                         
  -9  -1  11         22.40         21.97         0.96 o                         
  -8  -1  11         49.65         46.32         0.66 o                         
  -7  -1  11         25.88         19.99         0.42 o                         
  -6  -1  11          6.75          7.05         0.20 o                         
  -5  -1  11          1.54          1.41         0.09 o                         
  -4  -1  11         39.26         39.82         0.37 o                         
  -3  -1  11         44.15         46.10         0.52 o                         
  -2  -1  11        155.25        152.29         1.37 o                         
  -1  -1  11         65.25         64.85         0.67 o                         
   0  -1  11         66.07         77.27         0.70 o                         
   1  -1  11        186.69        190.47         1.39 o                         
   2  -1  11         14.88         13.60         0.24 o                         
   3  -1  11        729.35        707.28         3.82 o                         
   4  -1  11        331.41        322.23         2.33 o                         
   5  -1  11         77.64         71.85         1.03 o                         
   6  -1  11          9.50          9.78         0.42 o                         
   7  -1  11          0.29         -0.35         0.38 o                         
   8  -1  11          7.75          7.41         1.30 o                         
 -11   0  11          2.30          3.05         0.78 o                         
 -10   0  11          0.29          0.30         0.35 o                         
  -9   0  11         15.37         16.59         0.66 o                         
  -8   0  11          0.40          0.08         0.16 o                         
  -7   0  11          2.87          4.56         0.24 o                         
  -6   0  11        155.26        156.67         1.21 o                         
  -5   0  11         21.43         17.19         0.30 o                         
  -4   0  11        353.93        349.72         2.49 o                         
  -3   0  11         50.17         44.03         0.55 o                         
  -2   0  11          7.77          6.21         0.28 o                         
  -1   0  11         49.94         42.37         0.57 o                         
   0   0  11        132.09        153.99         1.36 o                         
   1   0  11        510.91        561.16         3.80 o                         
   2   0  11         33.35         43.91         0.49 o                         
   3   0  11        310.24        312.34         2.35 o                         
   4   0  11        128.42        126.23         1.14 o                         
   5   0  11        670.52        650.14         4.24 o                         
   6   0  11          0.08         -0.09         0.41 o                         
   7   0  11         21.37         23.30         1.45 o                         
   8   0  11          1.38          1.04         0.34 o                         
 -11   1  11          4.36          4.16         0.55 o                         
 -10   1  11         14.75         13.82         0.75 o                         
  -9   1  11         22.48         23.10         0.86 o                         
  -8   1  11         49.50         47.17         0.90 o                         
  -7   1  11         25.74         18.41         0.48 o                         
  -6   1  11          6.75          7.39         0.32 o                         
  -5   1  11          1.57          1.20         0.19 o                         
  -4   1  11         39.42         40.75         0.77 o                         
  -3   1  11         44.10         45.89         0.80 o                         
  -2   1  11        155.49        152.08         1.50 o                         
  -1   1  11         65.38         63.49         0.75 o                         
   0   1  11         66.11         77.21         0.78 o                         
   1   1  11        186.58        191.70         1.77 o                         
   2   1  11         14.83         13.13         0.31 o                         
   3   1  11        729.66        706.54         4.95 o                         
   4   1  11        331.39        324.29         2.90 o                         
   5   1  11         77.42         72.94         1.13 o                         
   6   1  11          9.49         11.16         0.67 o                         
   7   1  11          0.30          0.15         0.81 o                         
   8   1  11          7.77          7.13         0.76 o                         
 -10   2  11         45.81         50.88         1.72 o                         
  -9   2  11         45.36         49.29         2.00 o                         
  -8   2  11         39.00         38.12         1.14 o                         
  -7   2  11         67.21         63.83         1.11 o                         
  -6   2  11        190.52        177.76         1.78 o                         
  -5   2  11          6.77          5.30         0.32 o                         
  -4   2  11         86.39         83.29         1.08 o                         
  -3   2  11         17.32         16.41         0.50 o                         
  -2   2  11         18.48         19.73         0.50 o                         
  -1   2  11          7.21          9.14         0.30 o                         
   0   2  11         36.16         33.47         0.62 o                         
   1   2  11         27.62         26.74         0.58 o                         
   2   2  11        347.03        341.14         3.21 o                         
   3   2  11         73.59         71.06         1.02 o                         
   4   2  11         35.61         37.31         1.08 o                         
   5   2  11         17.04         17.19         0.56 o                         
   6   2  11         55.43         51.12         1.35 o                         
   7   2  11          1.13          1.03         0.44 o                         
   8   2  11         11.07         12.26         1.13 o                         
 -10   3  11         39.39         43.99         2.59 o                         
  -9   3  11          7.34          6.01         0.73 o                         
  -8   3  11         27.85         27.04         0.99 o                         
  -7   3  11         13.41         12.92         0.67 o                         
  -6   3  11         32.51         30.18         0.60 o                         
  -5   3  11        154.72        149.49         1.56 o                         
  -4   3  11        117.96        116.88         1.26 o                         
  -3   3  11         29.49         29.19         0.52 o                         
  -2   3  11         61.83         62.65         0.78 o                         
  -1   3  11          1.81          1.88         0.15 o                         
   0   3  11        113.22        110.70         1.18 o                         
   1   3  11        181.60        169.22         1.78 o                         
   2   3  11         49.83         45.10         1.25 o                         
   3   3  11         65.94         64.00         1.39 o                         
   4   3  11         15.86         15.19         1.10 o                         
   5   3  11         32.81         33.83         1.75 o                         
   6   3  11         11.39         12.18         0.85 o                         
   7   3  11          9.49         11.01         1.70 o                         
  -8   4  11          8.58          9.10         1.59 o                         
  -7   4  11          3.51          2.82         0.55 o                         
  -6   4  11         32.85         35.05         1.32 o                         
  -5   4  11         63.25         60.48         1.14 o                         
  -4   4  11         90.86         90.08         1.79 o                         
  -3   4  11         79.30         77.18         1.40 o                         
  -2   4  11         12.87         12.60         0.41 o                         
  -1   4  11         10.55         10.20         0.54 o                         
   0   4  11         53.91         50.47         0.82 o                         
   1   4  11        144.34        134.23         1.84 o                         
   2   4  11         28.66         27.35         0.84 o                         
   3   4  11          1.25          1.02         0.35 o                         
   4   4  11         13.77         14.96         0.99 o                         
   5   4  11         42.36         45.41         2.37 o                         
  -6   5  11          2.43          2.16         0.89 o                         
  -5   5  11          4.12          2.98         1.24 o                         
  -4   5  11         69.93         69.91         3.44 o                         
  -3   5  11         68.99         68.19         1.54 o                         
  -2   5  11          8.92          9.36         2.51 o                         
  -1   5  11          2.87          0.93         0.97 o                         
   0   5  11          6.42          5.61         1.11 o                         
   1   5  11         10.66         11.04         1.25 o                         
   2   5  11          5.68          5.46         1.08 o                         
   3   5  11          5.91          6.15         0.63 o                         
  -5  -5  12          5.57          4.78         0.73 o                         
  -4  -5  12        127.57        127.91         2.65 o                         
  -3  -5  12         83.07         86.48         2.51 o                         
  -2  -5  12          0.88          0.77         0.50 o                         
  -1  -5  12          0.76          0.56         0.54 o                         
   0  -5  12          4.10          4.39         0.66 o                         
   1  -5  12          3.01          3.90         1.03 o                         
   2  -5  12         16.17         13.70         1.96 o                         
  -8  -4  12          3.58          3.70         0.62 o                         
  -7  -4  12         22.49         24.25         1.11 o                         
  -6  -4  12         40.95         41.69         1.39 o                         
  -5  -4  12        111.24        112.86         2.40 o                         
  -4  -4  12         97.71        101.39         2.00 o                         
  -3  -4  12         20.45         19.91         0.68 o                         
  -2  -4  12         13.46         11.95         0.58 o                         
  -1  -4  12         95.37         95.44         1.44 o                         
   0  -4  12         46.72         47.17         1.05 o                         
   1  -4  12          6.55          6.65         0.51 o                         
   2  -4  12          8.53          7.16         0.87 o                         
   3  -4  12         10.58         10.59         0.97 o                         
   4  -4  12          7.89          6.79         0.87 o                         
   5  -4  12         83.60         91.92         1.82 o                         
  -9  -3  12          0.66          0.10         0.30 o                         
  -8  -3  12         21.77         23.46         0.90 o                         
  -7  -3  12         66.86         66.50         1.25 o                         
  -6  -3  12         83.03         85.22         1.11 o                         
  -5  -3  12        186.52        175.17         1.74 o                         
  -4  -3  12         34.25         32.70         0.78 o                         
  -3  -3  12         47.03         43.72         0.77 o                         
  -2  -3  12        108.77        101.24         1.26 o                         
  -1  -3  12         21.14         22.52         0.63 o                         
   0  -3  12         30.92         30.78         0.67 o                         
   1  -3  12        195.14        200.12         1.96 o                         
   2  -3  12         18.15         17.41         0.61 o                         
   3  -3  12         11.87         10.97         0.70 o                         
   4  -3  12          0.33         -0.11         0.30 o                         
   5  -3  12         39.44         41.69         1.28 o                         
   6  -3  12         93.10        105.04         2.23 o                         
 -10  -2  12         30.91         35.73         1.23 o                         
  -9  -2  12          4.38          4.98         0.39 o                         
  -8  -2  12         10.62          8.22         0.37 o                         
  -7  -2  12         82.92         74.61         1.02 o                         
  -6  -2  12        522.57        502.60         3.34 o                         
  -5  -2  12         18.55         18.16         0.34 o                         
  -4  -2  12         28.03         27.76         0.40 o                         
  -3  -2  12         14.61         13.91         0.34 o                         
  -2  -2  12         46.54         45.08         0.61 o                         
  -1  -2  12        110.55        103.55         0.92 o                         
   0  -2  12         59.77         58.79         0.69 o                         
   1  -2  12         75.17         94.02         1.61 o                         
   2  -2  12        395.40        388.88         2.53 o                         
   3  -2  12         81.06         82.33         1.01 o                         
   4  -2  12          3.22          3.75         0.36 o                         
   5  -2  12         19.11         17.87         0.74 o                         
   6  -2  12         21.71         22.75         0.76 o                         
   7  -2  12         25.47         27.85         1.69 o                         
 -11  -1  12          0.79          0.36         0.49 o                         
 -10  -1  12         17.47         22.46         0.81 o                         
  -9  -1  12         31.97         38.19         1.15 o                         
  -8  -1  12         36.10         29.81         0.59 o                         
  -7  -1  12         67.23         58.44         0.76 o                         
  -6  -1  12         22.53         21.49         0.36 o                         
  -5  -1  12        301.01        286.30         2.12 o                         
  -4  -1  12        206.17        206.26         1.64 o                         
  -3  -1  12         34.92         34.02         0.39 o                         
  -2  -1  12         64.59         62.02         0.59 o                         
  -1  -1  12         19.95         19.86         0.44 o                         
   0  -1  12          2.49          2.56         0.10 o                         
   1  -1  12         56.42         63.42         0.64 o                         
   2  -1  12         21.47         23.61         0.31 o                         
   3  -1  12        191.36        192.77         1.44 o                         
   4  -1  12          2.95          3.29         0.17 o                         
   5  -1  12         71.68         71.64         1.07 o                         
   6  -1  12         69.89         67.56         1.24 o                         
   7  -1  12         13.87         14.57         0.82 o                         
   8  -1  12          1.30          1.72         0.59 o                         
 -11   0  12          0.82          0.62         0.32 o                         
 -10   0  12          2.36          2.55         0.39 o                         
  -9   0  12          1.90          2.31         0.29 o                         
  -8   0  12         21.01         31.64         0.65 o                         
  -7   0  12         22.80         17.66         0.41 o                         
  -6   0  12         71.42         66.97         0.69 o                         
  -5   0  12         36.39         36.14         0.49 o                         
  -4   0  12         30.01         28.61         0.50 o                         
  -3   0  12       1597.15       1533.24        11.39 o                         
  -2   0  12          0.35          0.17         0.07 o                         
  -1   0  12        161.10        177.04         1.35 o                         
   0   0  12         91.50         95.36         0.97 o                         
   1   0  12        145.23        153.20         1.54 o                         
   2   0  12          8.50          8.35         0.25 o                         
   3   0  12        160.92        163.06         1.61 o                         
   4   0  12        141.40        131.13         1.34 o                         
   5   0  12        155.64        153.62         1.78 o                         
   6   0  12          0.01          0.39         0.21 o                         
   7   0  12         21.64         23.50         1.36 o                         
   8   0  12         14.73         14.37         1.51 o                         
 -11   1  12          0.78          0.82         0.40 o                         
 -10   1  12         17.43         21.38         1.08 o                         
  -9   1  12         31.88         40.14         0.91 o                         
  -8   1  12         36.02         30.69         0.73 o                         
  -7   1  12         67.08         59.08         0.81 o                         
  -6   1  12         22.47         20.94         0.56 o                         
  -5   1  12        301.24        281.41         2.40 o                         
  -4   1  12        206.11        201.04         2.02 o                         
  -3   1  12         34.78         34.19         0.69 o                         
  -2   1  12         64.68         61.51         0.79 o                         
  -1   1  12         20.03         18.93         0.41 o                         
   0   1  12          2.46          2.45         0.16 o                         
   1   1  12         56.59         64.18         0.72 o                         
   2   1  12         21.49         23.83         0.43 o                         
   3   1  12        190.86        191.82         1.58 o                         
   4   1  12          2.99          3.47         0.23 o                         
   5   1  12         71.83         70.20         1.20 o                         
   6   1  12         69.95         63.89         1.48 o                         
   7   1  12         14.02         14.06         0.79 o                         
   8   1  12          1.31          1.54         0.58 o                         
 -10   2  12         31.01         36.11         1.30 o                         
  -9   2  12          4.37          5.53         0.57 o                         
  -8   2  12         10.56          8.85         0.60 o                         
  -7   2  12         83.08         76.14         1.16 o                         
  -6   2  12        522.77        502.06         3.52 o                         
  -5   2  12         18.50         16.90         0.54 o                         
  -4   2  12         28.06         27.36         0.67 o                         
  -3   2  12         14.64         14.31         0.50 o                         
  -2   2  12         46.42         43.77         0.75 o                         
  -1   2  12        110.38        104.63         1.25 o                         
   0   2  12         59.80         56.84         0.90 o                         
   1   2  12         75.00         95.89         1.39 o                         
   2   2  12        395.56        393.44         3.78 o                         
   3   2  12         81.00         80.43         1.11 o                         
   4   2  12          3.13          5.47         0.35 o                         
   5   2  12         19.15         17.32         0.68 o                         
   6   2  12         21.71         21.91         0.97 o                         
   7   2  12         25.55         26.77         1.04 o                         
  -9   3  12          0.64         -0.04         0.42 o                         
  -8   3  12         21.83         25.36         1.65 o                         
  -7   3  12         66.75         66.64         1.79 o                         
  -6   3  12         83.04         86.92         1.38 o                         
  -5   3  12        186.66        177.42         1.97 o                         
  -4   3  12         34.29         33.38         0.73 o                         
  -3   3  12         46.96         44.07         0.77 o                         
  -2   3  12        108.72        102.72         1.22 o                         
  -1   3  12         21.23         22.45         0.77 o                         
   0   3  12         30.93         30.17         0.74 o                         
   1   3  12        195.17        199.31         2.83 o                         
   2   3  12         18.05         15.90         0.56 o                         
   3   3  12         11.80         10.60         0.71 o                         
   4   3  12          0.32         -0.10         0.45 o                         
   5   3  12         39.59         41.39         1.95 o                         
   6   3  12         92.94        102.52         2.97 o                         
  -8   4  12          3.55          4.15         0.62 o                         
  -7   4  12         22.46         23.63         1.04 o                         
  -6   4  12         41.08         42.07         0.95 o                         
  -5   4  12        111.30        109.23         1.88 o                         
  -4   4  12         97.73         98.43         1.45 o                         
  -3   4  12         20.43         19.27         0.49 o                         
  -2   4  12         13.48         12.20         0.46 o                         
  -1   4  12         95.27         89.92         1.71 o                         
   0   4  12         46.83         46.83         1.18 o                         
   1   4  12          6.65          7.03         0.57 o                         
   2   4  12          8.54          9.18         0.57 o                         
   3   4  12         10.66         10.75         0.88 o                         
   4   4  12          7.90          8.88         0.88 o                         
   5   4  12         83.49         89.00         3.54 o                         
  -5   5  12          5.60          3.01         1.72 o                         
  -4   5  12        127.50        141.95         4.89 o                         
  -3   5  12         83.08         87.57         5.16 o                         
  -2   5  12          0.89          0.50         0.78 o                         
  -1   5  12          0.77          1.09         0.78 o                         
   0   5  12          4.08          4.46         0.80 o                         
   1   5  12          2.98          5.69         0.83 o                         
   2   5  12         16.27         16.21         0.90 o                         
  -5  -5  13          1.33          1.19         0.64 o                         
  -4  -5  13         42.61         46.40         2.19 o                         
  -3  -5  13         19.77         19.20         1.43 o                         
  -2  -5  13          3.69          2.86         0.74 o                         
  -1  -5  13         23.82         25.77         1.56 o                         
   0  -5  13          4.96          5.83         0.98 o                         
   1  -5  13          3.28          4.19         0.88 o                         
  -8  -4  13          6.46          5.94         1.48 o                         
  -7  -4  13         12.88         10.68         0.79 o                         
  -6  -4  13         12.60         12.24         0.81 o                         
  -5  -4  13         55.49         55.75         1.50 o                         
  -4  -4  13         48.81         50.54         1.46 o                         
  -3  -4  13         32.47         32.80         0.99 o                         
  -2  -4  13          2.91          2.47         0.33 o                         
  -1  -4  13         37.02         36.73         1.16 o                         
   0  -4  13          0.66          0.07         0.27 o                         
   1  -4  13          3.69          4.10         0.58 o                         
   2  -4  13         24.82         23.09         1.70 o                         
   3  -4  13          0.06         -0.43         0.43 o                         
   4  -4  13         16.13         19.86         1.69 o                         
  -9  -3  13          5.06          5.71         0.71 o                         
  -8  -3  13         12.78         10.51         0.70 o                         
  -7  -3  13          3.51          3.01         0.40 o                         
  -6  -3  13         89.30         87.12         1.27 o                         
  -5  -3  13          0.13         -0.17         0.17 o                         
  -4  -3  13         30.53         29.68         0.64 o                         
  -3  -3  13         15.89         14.12         0.48 o                         
  -2  -3  13          2.06          1.24         0.20 o                         
  -1  -3  13         66.25         70.64         1.15 o                         
   0  -3  13        138.32        136.20         1.53 o                         
   1  -3  13          1.15          1.27         0.23 o                         
   2  -3  13         30.52         29.34         0.81 o                         
   3  -3  13         45.66         44.74         0.92 o                         
   4  -3  13          8.09          7.00         0.58 o                         
   5  -3  13         23.59         25.63         1.10 o                         
   6  -3  13         49.78         53.50         1.27 o                         
 -10  -2  13          6.50          6.15         0.86 o                         
  -9  -2  13          1.90          1.19         0.44 o                         
  -8  -2  13          2.78          1.12         0.35 o                         
  -7  -2  13         13.00         14.32         0.56 o                         
  -6  -2  13         30.00         28.60         0.53 o                         
  -5  -2  13        101.56         93.05         0.86 o                         
  -4  -2  13         18.45         19.61         0.48 o                         
  -3  -2  13          8.01          8.40         0.26 o                         
  -2  -2  13        111.82        111.04         1.22 o                         
  -1  -2  13        244.73        234.36         1.72 o                         
   0  -2  13          3.36          2.99         0.14 o                         
   1  -2  13         48.88         50.21         0.60 o                         
   2  -2  13         44.42         41.83         0.49 o                         
   3  -2  13         60.07         58.77         0.91 o                         
   4  -2  13         53.78         54.11         1.14 o                         
   5  -2  13          5.75          5.42         0.48 o                         
   6  -2  13         23.28         27.21         1.05 o                         
   7  -2  13         23.46         28.35         1.36 o                         
 -11  -1  13          5.56          5.34         0.46 o                         
 -10  -1  13         40.14         39.91         1.00 o                         
  -9  -1  13         15.91         18.91         1.04 o                         
  -8  -1  13          1.04          0.42         0.17 o                         
  -7  -1  13          0.99          0.83         0.21 o                         
  -6  -1  13          2.13          4.13         0.30 o                         
  -5  -1  13        446.64        438.14         3.04 o                         
  -4  -1  13         39.50         40.66         0.39 o                         
  -3  -1  13        725.40        701.97         4.16 o                         
  -2  -1  13        473.39        484.02         3.04 o                         
  -1  -1  13         43.01         45.15         0.48 o                         
   0  -1  13         30.77         32.94         0.38 o                         
   1  -1  13          5.01          6.98         0.44 o                         
   2  -1  13          5.20          5.38         0.19 o                         
   3  -1  13        153.15        146.52         1.36 o                         
   4  -1  13         75.10         78.55         1.01 o                         
   5  -1  13          8.70          9.30         0.60 o                         
   6  -1  13         32.08         33.21         0.94 o                         
   7  -1  13         11.25         10.94         1.30 o                         
 -11   0  13          0.54          1.47         0.46 o                         
 -10   0  13          0.06         -0.01         0.26 o                         
  -9   0  13         20.29         16.00         0.57 o                         
  -8   0  13         26.80         32.56         0.78 o                         
  -7   0  13         92.14         97.72         1.09 o                         
  -6   0  13        100.65        111.36         1.77 o                         
  -5   0  13         22.30         18.93         0.50 o                         
  -4   0  13        293.28        286.35         2.16 o                         
  -3   0  13        172.80        167.97         1.45 o                         
  -2   0  13         73.70         73.32         0.79 o                         
  -1   0  13         13.70         15.08         0.40 o                         
   0   0  13         91.36         85.09         0.80 o                         
   1   0  13         49.88         52.60         0.67 o                         
   2   0  13          0.21          0.03         0.09 o                         
   3   0  13         80.74         76.78         0.93 o                         
   4   0  13          1.11          0.53         0.16 o                         
   5   0  13         57.56         57.31         1.03 o                         
   6   0  13         51.88         56.17         1.44 o                         
   7   0  13         15.24         16.59         1.46 o                         
   8   0  13          5.64          5.15         1.44 o                         
 -11   1  13          5.60          5.25         1.15 o                         
 -10   1  13         40.05         38.82         1.18 o                         
  -9   1  13         15.95         16.77         0.73 o                         
  -8   1  13          1.08          0.92         0.32 o                         
  -7   1  13          0.98          0.88         0.18 o                         
  -6   1  13          2.13          3.40         0.33 o                         
  -5   1  13        446.22        439.20         3.50 o                         
  -4   1  13         39.59         41.17         0.79 o                         
  -3   1  13        725.52        693.84         4.49 o                         
  -2   1  13        473.28        474.00         3.33 o                         
  -1   1  13         43.18         46.36         0.66 o                         
   0   1  13         30.79         33.63         0.55 o                         
   1   1  13          5.08          6.42         0.44 o                         
   2   1  13          5.22          5.83         0.23 o                         
   3   1  13        153.38        145.36         1.38 o                         
   4   1  13         75.12         78.89         1.05 o                         
   5   1  13          8.68          9.71         0.49 o                         
   6   1  13         32.25         33.46         3.71 o                         
   7   1  13         11.22         11.77         1.34 o                         
 -10   2  13          6.46          7.37         0.99 o                         
  -9   2  13          1.90          1.10         0.41 o                         
  -8   2  13          2.82          1.39         0.46 o                         
  -7   2  13         12.97         14.31         0.56 o                         
  -6   2  13         29.83         28.87         0.78 o                         
  -5   2  13        101.83         94.95         1.42 o                         
  -4   2  13         18.45         20.02         0.86 o                         
  -3   2  13          8.03          7.89         0.41 o                         
  -2   2  13        111.78        111.32         1.42 o                         
  -1   2  13        244.56        237.21         2.20 o                         
   0   2  13          3.38          2.86         0.26 o                         
   1   2  13         49.04         51.93         0.83 o                         
   2   2  13         44.31         42.05         0.82 o                         
   3   2  13         60.01         59.63         0.93 o                         
   4   2  13         53.79         54.25         1.00 o                         
   5   2  13          5.82          5.55         0.69 o                         
   6   2  13         23.24         27.51         1.21 o                         
   7   2  13         23.35         25.91         0.83 o                         
  -9   3  13          5.05          5.23         1.04 o                         
  -8   3  13         12.85         12.38         0.80 o                         
  -7   3  13          3.50          2.25         0.77 o                         
  -6   3  13         89.37         88.10         1.48 o                         
  -5   3  13          0.12          0.15         0.21 o                         
  -4   3  13         30.60         29.74         0.85 o                         
  -3   3  13         15.85         13.86         0.58 o                         
  -2   3  13          2.06          1.44         0.30 o                         
  -1   3  13         66.04         70.65         1.44 o                         
   0   3  13        138.47        136.65         2.03 o                         
   1   3  13          1.15          0.90         0.28 o                         
   2   3  13         30.57         30.05         0.75 o                         
   3   3  13         45.84         46.89         1.76 o                         
   4   3  13          8.17          6.73         0.72 o                         
   5   3  13         23.56         24.86         1.33 o                         
   6   3  13         49.74         52.99         1.32 o                         
  -8   4  13          6.43          7.56         1.82 o                         
  -7   4  13         12.92         15.67         1.73 o                         
  -6   4  13         12.59         13.56         0.75 o                         
  -5   4  13         55.49         54.31         1.30 o                         
  -4   4  13         48.70         48.33         1.55 o                         
  -3   4  13         32.48         34.88         1.34 o                         
  -2   4  13          2.88          2.01         0.65 o                         
  -1   4  13         37.11         37.18         1.41 o                         
   0   4  13          0.65          1.00         0.36 o                         
   1   4  13          3.67          3.64         0.77 o                         
   2   4  13         24.77         22.78         0.96 o                         
   3   4  13          0.06          0.16         0.61 o                         
   4   4  13         16.06         16.82         1.39 o                         
  -5   5  13          1.33         -1.42         1.42 o                         
  -4   5  13         42.65         41.00         3.26 o                         
  -3   5  13         19.81         23.30         2.85 o                         
  -2   5  13          3.73          1.04         1.50 o                         
  -1   5  13         23.90         26.66         1.09 o                         
   0   5  13          4.93          5.59         0.70 o                         
   1   5  13          3.27          2.20         0.66 o                         
  -3  -5  14         18.11         18.11         1.15 o                         
  -2  -5  14          1.08         -0.39         0.92 o                         
  -1  -5  14          4.92          3.48         0.94 o                         
   0  -5  14          2.00          1.03         1.36 o                         
  -7  -4  14          2.30          1.26         0.47 o                         
  -6  -4  14          1.82          0.80         0.41 o                         
  -5  -4  14          1.14          0.78         0.43 o                         
  -4  -4  14         15.60         13.95         0.85 o                         
  -3  -4  14          7.65          8.44         0.87 o                         
  -2  -4  14          8.66          7.30         0.55 o                         
  -1  -4  14         30.34         27.39         0.96 o                         
   0  -4  14         45.15         42.32         1.25 o                         
   1  -4  14          5.02          3.40         0.70 o                         
   2  -4  14          2.29          1.71         0.73 o                         
   3  -4  14          2.31          2.25         0.62 o                         
   4  -4  14         58.53         66.77         3.90 o                         
  -9  -3  14          7.12          6.47         0.86 o                         
  -8  -3  14          1.14          0.34         0.31 o                         
  -7  -3  14         13.30         11.50         0.68 o                         
  -6  -3  14          4.20          3.36         0.36 o                         
  -5  -3  14         28.17         28.68         0.77 o                         
  -4  -3  14         13.27         13.31         0.50 o                         
  -3  -3  14         21.38         21.36         0.58 o                         
  -2  -3  14        123.12        121.86         1.56 o                         
  -1  -3  14         53.56         49.26         0.93 o                         
   0  -3  14         52.22         51.39         0.97 o                         
   1  -3  14          6.43          5.93         0.50 o                         
   2  -3  14          7.51          6.85         0.55 o                         
   3  -3  14          0.78          0.00         0.39 o                         
   4  -3  14         29.92         31.84         1.58 o                         
   5  -3  14         52.33         54.25         1.22 o                         
 -10  -2  14          5.57          4.72         0.62 o                         
  -9  -2  14          4.20          4.49         0.52 o                         
  -8  -2  14          5.71          4.48         0.46 o                         
  -7  -2  14         17.63         13.60         0.48 o                         
  -6  -2  14         20.03         19.13         0.53 o                         
  -5  -2  14        150.12        146.65         1.36 o                         
  -4  -2  14          0.33         -0.03         0.13 o                         
  -3  -2  14         69.52         66.35         0.70 o                         
  -2  -2  14        276.34        267.08         2.01 o                         
  -1  -2  14        381.63        358.08         2.60 o                         
   0  -2  14         42.51         40.80         0.54 o                         
   1  -2  14         24.91         25.53         0.40 o                         
   2  -2  14         31.33         31.62         0.54 o                         
   3  -2  14          7.51          8.11         0.36 o                         
   4  -2  14          2.14          1.44         0.48 o                         
   5  -2  14          6.00          6.29         0.45 o                         
   6  -2  14         14.66         15.05         0.95 o                         
 -10  -1  14          3.95          4.82         0.44 o                         
  -9  -1  14          0.02         -0.21         0.23 o                         
  -8  -1  14         18.78         15.91         0.63 o                         
  -7  -1  14          4.33          3.36         0.23 o                         
  -6  -1  14         78.53         80.18         0.94 o                         
  -5  -1  14        145.32        143.54         1.18 o                         
  -4  -1  14         38.98         38.86         0.43 o                         
  -3  -1  14        978.35        955.46         5.50 o                         
  -2  -1  14         38.39         35.70         0.42 o                         
  -1  -1  14          4.23          2.55         0.13 o                         
   0  -1  14         14.79         12.27         0.23 o                         
   1  -1  14        118.55        111.17         0.93 o                         
   2  -1  14         24.88         24.89         0.44 o                         
   3  -1  14         13.13         13.89         0.46 o                         
   4  -1  14         23.54         22.37         0.57 o                         
   5  -1  14         14.16         14.20         0.53 o                         
   6  -1  14         27.18         28.07         0.91 o                         
   7  -1  14          6.53          6.44         0.50 o                         
 -11   0  14          0.67         -0.32         1.43 o                         
 -10   0  14          3.58          3.51         0.60 o                         
  -9   0  14          0.19         -0.20         0.28 o                         
  -8   0  14          4.55          5.07         0.33 o                         
  -7   0  14          6.81          7.76         0.33 o                         
  -6   0  14          9.47         11.20         0.37 o                         
  -5   0  14         94.57         96.19         0.95 o                         
  -4   0  14       1643.20       1611.03         8.70 o                         
  -3   0  14        120.23        121.19         1.09 o                         
  -2   0  14        114.54        118.13         1.07 o                         
  -1   0  14         49.58         52.73         0.61 o                         
   0   0  14        148.88        147.94         1.49 o                         
   1   0  14         30.19         28.63         0.54 o                         
   2   0  14         14.59         10.13         0.31 o                         
   3   0  14          7.47          5.76         0.30 o                         
   4   0  14        155.15        144.33         1.71 o                         
   5   0  14         19.18         18.34         0.67 o                         
   6   0  14          8.07          5.91         0.97 o                         
   7   0  14         13.69         14.23         1.33 o                         
 -10   1  14          3.92          4.89         0.58 o                         
  -9   1  14          0.02          0.07         0.32 o                         
  -8   1  14         18.72         15.04         0.58 o                         
  -7   1  14          4.36          3.14         0.29 o                         
  -6   1  14         78.76         81.80         1.17 o                         
  -5   1  14        145.58        144.57         1.68 o                         
  -4   1  14         39.04         37.79         0.80 o                         
  -3   1  14        978.18        955.28         6.06 o                         
  -2   1  14         38.54         36.97         0.62 o                         
  -1   1  14          4.20          2.63         0.18 o                         
   0   1  14         14.81         12.00         0.29 o                         
   1   1  14        118.25        111.09         1.07 o                         
   2   1  14         24.99         25.59         0.45 o                         
   3   1  14         13.09         13.57         0.48 o                         
   4   1  14         23.34         23.32         1.05 o                         
   5   1  14         14.08         12.75         0.95 o                         
   6   1  14         26.98         27.48         1.00 o                         
   7   1  14          6.49          5.57         0.96 o                         
 -10   2  14          5.60          4.61         0.99 o                         
  -9   2  14          4.16          3.76         0.47 o                         
  -8   2  14          5.68          5.75         0.49 o                         
  -7   2  14         17.55         14.92         0.57 o                         
  -6   2  14         20.09         20.37         0.69 o                         
  -5   2  14        150.23        148.33         1.80 o                         
  -4   2  14          0.31         -0.15         0.18 o                         
  -3   2  14         69.74         66.96         1.09 o                         
  -2   2  14        276.37        264.37         2.52 o                         
  -1   2  14        381.84        359.80         3.03 o                         
   0   2  14         42.62         41.71         0.80 o                         
   1   2  14         24.96         25.35         0.63 o                         
   2   2  14         31.25         30.70         0.79 o                         
   3   2  14          7.46          7.89         0.52 o                         
   4   2  14          2.16          2.08         0.37 o                         
   5   2  14          5.98          6.40         0.37 o                         
   6   2  14         14.61         14.94         1.14 o                         
  -9   3  14          7.13          8.18         0.77 o                         
  -8   3  14          1.13          1.45         0.41 o                         
  -7   3  14         13.35         12.60         1.09 o                         
  -6   3  14          4.16          3.45         0.59 o                         
  -5   3  14         28.02         27.05         0.85 o                         
  -4   3  14         13.34         13.75         0.64 o                         
  -3   3  14         21.46         21.22         0.90 o                         
  -2   3  14        123.13        120.06         1.85 o                         
  -1   3  14         53.51         50.64         1.16 o                         
   0   3  14         52.26         49.39         0.96 o                         
   1   3  14          6.46          6.05         0.38 o                         
   2   3  14          7.48          6.80         0.65 o                         
   3   3  14          0.78         -0.04         0.69 o                         
   4   3  14         29.89         32.14         0.98 o                         
   5   3  14         52.20         51.99         1.45 o                         
  -7   4  14          2.28          2.13         1.29 o                         
  -6   4  14          1.82          1.04         0.68 o                         
  -5   4  14          1.13         -0.58         0.58 o                         
  -4   4  14         15.59         13.67         1.28 o                         
  -3   4  14          7.62         10.12         0.96 o                         
  -2   4  14          8.70          6.61         0.83 o                         
  -1   4  14         30.44         31.15         0.99 o                         
   0   4  14         45.15         45.25         1.27 o                         
   1   4  14          4.98          3.94         0.64 o                         
   2   4  14          2.32          2.73         0.46 o                         
   3   4  14          2.32          2.71         0.67 o                         
   4   4  14         58.57         62.31         3.20 o                         
  -3   5  14         18.13         19.07         2.99 o                         
  -2   5  14          1.08         -0.06         1.06 o                         
  -1   5  14          4.92          3.53         2.10 o                         
   0   5  14          1.99          0.86         1.12 o                         
  -7  -4  15          8.32          6.97         0.82 o                         
  -6  -4  15          7.23          5.65         0.68 o                         
  -5  -4  15         22.03         22.74         1.07 o                         
  -4  -4  15         30.64         27.35         1.10 o                         
  -3  -4  15         83.08         84.39         1.91 o                         
  -2  -4  15         41.63         39.19         1.21 o                         
  -1  -4  15          2.93          2.36         0.49 o                         
   0  -4  15          3.73          2.24         0.54 o                         
   1  -4  15          2.70          2.19         0.67 o                         
   2  -4  15          5.42          4.03         1.03 o                         
   3  -4  15          5.56          5.76         1.41 o                         
  -8  -3  15         12.57         12.96         0.80 o                         
  -7  -3  15          5.59          4.64         0.54 o                         
  -6  -3  15         15.09         13.19         0.69 o                         
  -5  -3  15         22.47         21.11         0.78 o                         
  -4  -3  15          5.33          4.04         0.35 o                         
  -3  -3  15         41.75         38.34         0.77 o                         
  -2  -3  15         41.58         42.19         0.83 o                         
  -1  -3  15        106.53        100.90         1.51 o                         
   0  -3  15          4.92          6.42         0.35 o                         
   1  -3  15         18.97         18.95         0.82 o                         
   2  -3  15          2.81          2.44         0.72 o                         
   3  -3  15         19.70         22.03         0.69 o                         
   4  -3  15         30.36         31.43         1.50 o                         
   5  -3  15         15.02         15.52         1.90 o                         
  -9  -2  15         24.52         24.89         1.00 o                         
  -8  -2  15          0.05         -0.26         0.26 o                         
  -7  -2  15         52.55         46.94         0.92 o                         
  -6  -2  15        103.05        101.53         1.26 o                         
  -5  -2  15         15.61         14.85         0.41 o                         
  -4  -2  15         31.58         34.58         0.54 o                         
  -3  -2  15         13.61         13.26         0.32 o                         
  -2  -2  15        100.50        104.51         1.01 o                         
  -1  -2  15        114.14        111.75         1.04 o                         
   0  -2  15         30.84         30.50         0.47 o                         
   1  -2  15         25.96         26.33         0.67 o                         
   2  -2  15         27.73         27.59         0.69 o                         
   3  -2  15         19.74         20.94         0.90 o                         
   4  -2  15         13.23         14.55         0.61 o                         
   5  -2  15          3.55          3.57         0.56 o                         
   6  -2  15          1.78          2.43         0.88 o                         
 -10  -1  15          5.19          5.84         0.73 o                         
  -9  -1  15          0.13         -0.10         0.34 o                         
  -8  -1  15          0.27          0.04         0.20 o                         
  -7  -1  15          6.29          5.07         0.29 o                         
  -6  -1  15         72.53         70.16         0.89 o                         
  -5  -1  15         58.11         58.29         0.76 o                         
  -4  -1  15        183.63        184.76         1.65 o                         
  -3  -1  15        279.64        279.22         2.26 o                         
  -2  -1  15         52.25         51.78         0.61 o                         
  -1  -1  15         17.18         17.23         0.48 o                         
   0  -1  15        280.94        262.41         2.09 o                         
   1  -1  15         13.47         10.54         0.30 o                         
   2  -1  15         13.96         13.28         0.40 o                         
   3  -1  15         28.40         25.43         0.71 o                         
   4  -1  15         15.49         13.84         0.70 o                         
   5  -1  15          3.20          2.69         0.35 o                         
   6  -1  15         17.43         18.20         1.00 o                         
 -10   0  15          0.99          0.57         0.33 o                         
  -9   0  15          7.01          7.12         0.71 o                         
  -8   0  15          0.41         -0.18         0.31 o                         
  -7   0  15          5.57          4.27         0.28 o                         
  -6   0  15          0.20          0.75         0.14 o                         
  -5   0  15        259.24        256.71         2.16 o                         
  -4   0  15        548.34        545.53         3.60 o                         
  -3   0  15        101.07        101.84         1.00 o                         
  -2   0  15         25.22         25.80         0.37 o                         
  -1   0  15         81.68         81.17         0.79 o                         
   0   0  15         21.83         19.75         0.51 o                         
   1   0  15          0.09         -0.12         0.12 o                         
   2   0  15         13.52          8.83         0.32 o                         
   3   0  15          5.73          4.01         0.30 o                         
   4   0  15         72.06         72.26         1.23 o                         
   5   0  15          5.09          5.04         0.67 o                         
   6   0  15         30.48         29.29         1.53 o                         
 -10   1  15          5.18          7.04         0.64 o                         
  -9   1  15          0.13         -0.25         0.25 o                         
  -8   1  15          0.26         -0.15         0.22 o                         
  -7   1  15          6.29          5.50         0.41 o                         
  -6   1  15         72.59         69.79         1.11 o                         
  -5   1  15         58.07         58.10         1.03 o                         
  -4   1  15        183.61        184.31         1.88 o                         
  -3   1  15        280.15        277.27         2.42 o                         
  -2   1  15         52.53         53.11         0.78 o                         
  -1   1  15         17.14         16.87         0.43 o                         
   0   1  15        280.76        264.12         2.32 o                         
   1   1  15         13.44         10.65         0.33 o                         
   2   1  15         13.94         13.19         0.34 o                         
   3   1  15         28.33         25.23         0.77 o                         
   4   1  15         15.47         14.60         0.55 o                         
   5   1  15          3.25          2.55         0.49 o                         
   6   1  15         17.50         17.67         0.82 o                         
  -9   2  15         24.51         26.68         1.13 o                         
  -8   2  15          0.05         -0.29         0.29 o                         
  -7   2  15         52.73         48.13         1.32 o                         
  -6   2  15        103.09        103.06         1.58 o                         
  -5   2  15         15.49         14.23         0.64 o                         
  -4   2  15         31.67         35.70         0.87 o                         
  -3   2  15         13.60         12.57         0.61 o                         
  -2   2  15        100.56        104.89         1.45 o                         
  -1   2  15        114.20        108.49         1.41 o                         
   0   2  15         30.74         28.81         0.68 o                         
   1   2  15         25.94         27.73         0.60 o                         
   2   2  15         27.69         28.62         0.81 o                         
   3   2  15         19.66         20.13         0.53 o                         
   4   2  15         13.19         14.92         0.48 o                         
   5   2  15          3.53          3.50         0.41 o                         
   6   2  15          1.78          1.68         0.62 o                         
  -8   3  15         12.61         14.31         1.31 o                         
  -7   3  15          5.61          3.81         0.83 o                         
  -6   3  15         15.08         15.25         1.15 o                         
  -5   3  15         22.47         19.31         1.01 o                         
  -4   3  15          5.35          3.97         0.50 o                         
  -3   3  15         41.59         38.76         1.01 o                         
  -2   3  15         41.60         40.66         1.07 o                         
  -1   3  15        106.60        102.21         1.79 o                         
   0   3  15          4.94          6.62         0.57 o                         
   1   3  15         19.05         19.01         0.68 o                         
   2   3  15          2.83          3.04         0.71 o                         
   3   3  15         19.62         21.64         1.98 o                         
   4   3  15         30.39         31.38         0.96 o                         
   5   3  15         15.04         15.26         1.52 o                         
  -7   4  15          8.28          5.77         1.49 o                         
  -6   4  15          7.24          4.96         1.12 o                         
  -5   4  15         21.98         18.57         1.75 o                         
  -4   4  15         30.66         30.79         2.63 o                         
  -3   4  15         83.19         86.20         2.92 o                         
  -2   4  15         41.55         43.96         2.02 o                         
  -1   4  15          2.95          3.84         0.64 o                         
   0   4  15          3.74          4.03         0.48 o                         
   1   4  15          2.72          3.07         0.43 o                         
   2   4  15          5.44          4.42         0.54 o                         
   3   4  15          5.55          4.73         0.75 o                         
  -6  -4  16         11.79         12.50         0.84 o                         
  -5  -4  16          0.20          0.76         0.48 o                         
  -4  -4  16         44.59         42.80         1.30 o                         
  -3  -4  16         67.07         69.44         1.90 o                         
  -2  -4  16         20.14         19.92         1.41 o                         
  -1  -4  16          9.53          8.17         0.86 o                         
   0  -4  16          0.88          0.51         0.53 o                         
   1  -4  16          4.03          3.13         0.87 o                         
   2  -4  16          2.10          2.06         1.10 o                         
  -8  -3  16         11.17         10.73         0.90 o                         
  -7  -3  16          4.05          4.77         0.65 o                         
  -6  -3  16          3.85          2.52         0.40 o                         
  -5  -3  16         17.05         17.68         0.88 o                         
  -4  -3  16          5.43          4.72         0.57 o                         
  -3  -3  16        162.58        155.27         1.92 o                         
  -2  -3  16         84.12         85.36         1.06 o                         
  -1  -3  16         25.42         24.21         0.63 o                         
   0  -3  16         27.14         28.12         1.04 o                         
   1  -3  16         14.57         13.76         0.87 o                         
   2  -3  16         24.35         27.92         0.78 o                         
   3  -3  16         64.17         67.62         1.42 o                         
   4  -3  16         38.63         42.12         1.33 o                         
  -9  -2  16         10.61          8.76         0.88 o                         
  -8  -2  16          4.95          4.12         0.66 o                         
  -7  -2  16          4.79          3.63         0.45 o                         
  -6  -2  16          2.24          1.63         0.28 o                         
  -5  -2  16          6.89          6.25         0.35 o                         
  -4  -2  16          6.21          6.44         0.25 o                         
  -3  -2  16         13.22         10.91         0.40 o                         
  -2  -2  16         86.87         79.23         1.05 o                         
  -1  -2  16         63.20         59.71         0.88 o                         
   0  -2  16         20.02         19.04         0.47 o                         
   1  -2  16         56.72         60.65         0.85 o                         
   2  -2  16         11.13         13.12         0.64 o                         
   3  -2  16         35.09         38.02         0.91 o                         
   4  -2  16          9.46         10.58         0.79 o                         
   5  -2  16          1.01          2.11         0.44 o                         
 -10  -1  16          0.83          0.13         0.83 o                         
  -9  -1  16          2.99          3.12         0.58 o                         
  -8  -1  16         22.17         22.99         0.99 o                         
  -7  -1  16          0.25          0.07         0.26 o                         
  -6  -1  16         85.57         79.73         0.98 o                         
  -5  -1  16          2.16          1.63         0.15 o                         
  -4  -1  16        101.95        103.03         1.19 o                         
  -3  -1  16         67.74         68.82         0.82 o                         
  -2  -1  16          3.37          3.81         0.18 o                         
  -1  -1  16         47.59         43.27         0.57 o                         
   0  -1  16         43.96         34.78         0.56 o                         
   1  -1  16         25.73         28.12         0.52 o                         
   2  -1  16          0.31          0.46         0.28 o                         
   3  -1  16          1.97          1.88         0.24 o                         
   4  -1  16         11.76         10.85         0.87 o                         
   5  -1  16         26.42         26.85         1.00 o                         
   6  -1  16         11.57         12.33         0.88 o                         
 -10   0  16          3.38          1.41         0.87 o                         
  -9   0  16          4.00          4.21         0.59 o                         
  -8   0  16         10.23         14.04         0.59 o                         
  -7   0  16         22.21         22.88         0.56 o                         
  -6   0  16          2.85          3.51         0.25 o                         
  -5   0  16         39.82         39.17         0.80 o                         
  -4   0  16         47.22         48.95         0.68 o                         
  -3   0  16        123.90        121.82         1.17 o                         
  -2   0  16        191.96        197.94         1.62 o                         
  -1   0  16         23.48         20.32         0.45 o                         
   0   0  16         31.66         29.27         0.62 o                         
   1   0  16         52.92         37.21         0.78 o                         
   2   0  16          0.94          0.89         0.25 o                         
   3   0  16          1.87          2.14         0.33 o                         
   4   0  16          4.53          3.67         0.51 o                         
   5   0  16         35.45         36.32         1.99 o                         
   6   0  16          0.27          0.33         0.35 o                         
 -10   1  16          0.83          0.82         0.85 o                         
  -9   1  16          3.00          3.43         0.51 o                         
  -8   1  16         22.14         23.58         0.83 o                         
  -7   1  16          0.26          0.11         0.20 o                         
  -6   1  16         85.57         80.69         1.25 o                         
  -5   1  16          2.16          1.61         0.23 o                         
  -4   1  16        101.88        103.07         1.63 o                         
  -3   1  16         67.70         68.38         1.13 o                         
  -2   1  16          3.37          3.23         0.24 o                         
  -1   1  16         47.71         43.05         0.61 o                         
   0   1  16         43.87         36.18         0.59 o                         
   1   1  16         25.76         28.70         0.64 o                         
   2   1  16          0.31          0.74         0.32 o                         
   3   1  16          1.93          1.60         0.34 o                         
   4   1  16         11.75         10.11         0.65 o                         
   5   1  16         26.30         25.21         1.37 o                         
   6   1  16         11.50         13.00         1.06 o                         
  -9   2  16         10.58          9.37         0.71 o                         
  -8   2  16          5.00          4.80         0.50 o                         
  -7   2  16          4.77          4.68         0.60 o                         
  -6   2  16          2.23          0.93         0.32 o                         
  -5   2  16          6.85          6.36         0.45 o                         
  -4   2  16          6.25          6.52         0.44 o                         
  -3   2  16         13.25         10.04         0.56 o                         
  -2   2  16         86.78         81.55         1.45 o                         
  -1   2  16         63.31         62.64         1.07 o                         
   0   2  16         20.10         19.55         1.13 o                         
   1   2  16         56.66         59.63         0.99 o                         
   2   2  16         11.05         13.16         0.45 o                         
   3   2  16         35.12         37.50         1.12 o                         
   4   2  16          9.52          9.23         0.79 o                         
   5   2  16          1.02          0.10         0.75 o                         
  -8   3  16         11.21         12.79         1.71 o                         
  -7   3  16          4.07          3.90         0.70 o                         
  -6   3  16          3.87          3.29         0.72 o                         
  -5   3  16         17.10         15.65         1.09 o                         
  -4   3  16          5.42          4.11         0.59 o                         
  -3   3  16        162.80        154.81         2.76 o                         
  -2   3  16         84.08         84.43         2.20 o                         
  -1   3  16         25.37         24.33         0.82 o                         
   0   3  16         27.19         28.64         0.98 o                         
   1   3  16         14.42         14.44         0.63 o                         
   2   3  16         24.34         28.63         1.62 o                         
   3   3  16         64.18         66.40         1.55 o                         
   4   3  16         38.52         41.80         2.16 o                         
  -6   4  16         11.77         16.42         2.40 o                         
  -5   4  16          0.21          0.23         0.97 o                         
  -4   4  16         44.54         42.41         3.17 o                         
  -3   4  16         67.00         69.97         2.79 o                         
  -2   4  16         20.22         19.40         1.70 o                         
  -1   4  16          9.54          9.30         1.18 o                         
   0   4  16          0.86          0.95         0.64 o                         
   1   4  16          4.08          4.51         1.47 o                         
   2   4  16          2.09          2.59         0.43 o                         
  -5  -4  17          9.95          7.88         0.76 o                         
  -4  -4  17         66.76         74.25         2.16 o                         
  -3  -4  17         32.77         31.76         1.53 o                         
  -2  -4  17          1.95          0.93         0.48 o                         
  -1  -4  17          0.56          0.93         0.38 o                         
   0  -4  17         17.75         18.41         0.91 o                         
   1  -4  17          4.16          3.63         0.60 o                         
  -7  -3  17         11.18         10.20         0.96 o                         
  -6  -3  17          3.52          3.62         0.45 o                         
  -5  -3  17         17.88         16.28         0.72 o                         
  -4  -3  17          0.48          0.20         0.20 o                         
  -3  -3  17        160.64        165.26         2.45 o                         
  -2  -3  17         79.19         80.02         1.29 o                         
  -1  -3  17         39.61         37.39         1.41 o                         
   0  -3  17          1.76          1.67         0.28 o                         
   1  -3  17          5.97          5.93         0.50 o                         
   2  -3  17          5.63          6.31         0.47 o                         
   3  -3  17         21.98         23.48         1.78 o                         
  -9  -2  17          4.42          2.11         0.53 o                         
  -8  -2  17          0.95          0.22         0.33 o                         
  -7  -2  17         14.27         15.29         0.80 o                         
  -6  -2  17          4.71          4.56         0.42 o                         
  -5  -2  17         97.49         99.62         1.66 o                         
  -4  -2  17          0.82          0.60         0.19 o                         
  -3  -2  17         35.03         34.08         0.52 o                         
  -2  -2  17        294.44        279.56         2.71 o                         
  -1  -2  17        189.84        195.68         2.38 o                         
   0  -2  17         25.11         22.86         0.59 o                         
   1  -2  17         19.08         18.91         0.47 o                         
   2  -2  17         41.07         47.11         1.02 o                         
   3  -2  17          0.88          0.34         0.55 o                         
   4  -2  17         20.55         19.84         1.11 o                         
  -9  -1  17          7.41          7.14         0.76 o                         
  -8  -1  17          5.52          3.87         0.51 o                         
  -7  -1  17          2.54          1.41         0.34 o                         
  -6  -1  17          9.87         10.50         0.44 o                         
  -5  -1  17         24.17         25.93         0.64 o                         
  -4  -1  17          0.67          0.67         0.14 o                         
  -3  -1  17         57.76         57.70         0.78 o                         
  -2  -1  17         42.65         42.49         0.65 o                         
  -1  -1  17        188.01        179.00         1.90 o                         
   0  -1  17         32.08         31.32         0.59 o                         
   1  -1  17          3.50          5.19         0.26 o                         
   2  -1  17         47.40         42.65         0.85 o                         
   3  -1  17         22.50         23.49         0.87 o                         
   4  -1  17         23.53         26.35         1.69 o                         
   5  -1  17         12.55         11.11         0.67 o                         
 -10   0  17          0.59          0.07         0.73 o                         
  -9   0  17          1.21          0.75         0.55 o                         
  -8   0  17          2.77          3.31         0.39 o                         
  -7   0  17         13.03         14.14         0.74 o                         
  -6   0  17          5.45          5.72         0.30 o                         
  -5   0  17          6.57          5.12         0.31 o                         
  -4   0  17          0.05         -0.12         0.12 o                         
  -3   0  17         21.03         20.20         0.52 o                         
  -2   0  17          6.27          5.88         0.32 o                         
  -1   0  17         88.81         83.65         1.08 o                         
   0   0  17         58.96         46.92         0.77 o                         
   1   0  17         55.35         54.30         0.83 o                         
   2   0  17          2.72          4.06         0.40 o                         
   3   0  17          1.21          0.06         0.52 o                         
   4   0  17         48.51         49.06         1.31 o                         
   5   0  17        146.13        146.76         3.78 o                         
  -9   1  17          7.39          6.84         0.68 o                         
  -8   1  17          5.46          4.47         0.61 o                         
  -7   1  17          2.52          2.38         0.41 o                         
  -6   1  17          9.88         10.43         0.58 o                         
  -5   1  17         24.20         26.03         0.76 o                         
  -4   1  17          0.65          0.24         0.23 o                         
  -3   1  17         57.53         57.79         1.17 o                         
  -2   1  17         42.50         43.26         0.65 o                         
  -1   1  17        188.08        178.43         1.73 o                         
   0   1  17         32.03         32.58         0.83 o                         
   1   1  17          3.47          5.03         0.44 o                         
   2   1  17         47.45         42.87         0.93 o                         
   3   1  17         22.59         23.18         0.84 o                         
   4   1  17         23.53         25.79         1.01 o                         
   5   1  17         12.62         10.59         0.84 o                         
  -9   2  17          4.42          2.49         0.95 o                         
  -8   2  17          0.94          0.61         0.54 o                         
  -7   2  17         14.37         15.50         1.05 o                         
  -6   2  17          4.75          4.91         0.95 o                         
  -5   2  17         97.40         98.40         2.03 o                         
  -4   2  17          0.82          0.53         0.29 o                         
  -3   2  17         34.91         35.16         1.01 o                         
  -2   2  17        294.52        281.93         3.41 o                         
  -1   2  17        189.61        193.02         2.40 o                         
   0   2  17         25.19         23.32         0.93 o                         
   1   2  17         19.07         19.51         0.69 o                         
   2   2  17         41.05         45.86         1.09 o                         
   3   2  17          0.88          1.03         0.60 o                         
   4   2  17         20.67         20.29         1.85 o                         
  -7   3  17         11.21         15.04         1.67 o                         
  -6   3  17          3.50          3.59         0.74 o                         
  -5   3  17         17.87         16.54         1.90 o                         
  -4   3  17          0.49          0.29         0.43 o                         
  -3   3  17        160.39        169.60         4.07 o                         
  -2   3  17         79.17         82.40         2.73 o                         
  -1   3  17         39.74         37.42         1.62 o                         
   0   3  17          1.80          2.33         0.37 o                         
   1   3  17          6.05          6.19         1.46 o                         
   2   3  17          5.61          4.13         0.99 o                         
   3   3  17         21.98         23.26         1.64 o                         
  -5   4  17          9.99         10.72         1.29 o                         
  -4   4  17         66.75         71.50         3.68 o                         
  -3   4  17         32.85         30.77         2.62 o                         
  -2   4  17          1.94          1.69         0.39 o                         
  -1   4  17          0.55          0.25         0.40 o                         
   0   4  17         17.77         20.42         1.66 o                         
   1   4  17          4.24          4.43         0.68 o                         
  -3  -4  18          6.15          5.52         0.34 o                         
  -2  -4  18         12.94         12.02         0.91 o                         
  -1  -4  18          6.14          5.88         0.97 o                         
  -7  -3  18          3.74          2.75         0.57 o                         
  -6  -3  18          3.35          3.87         0.77 o                         
  -5  -3  18         13.55         10.84         0.76 o                         
  -4  -3  18         27.76         25.87         1.08 o                         
  -3  -3  18         27.50         30.41         0.88 o                         
  -2  -3  18          0.15         -0.03         0.38 o                         
  -1  -3  18         12.84         12.41         0.85 o                         
   0  -3  18         22.57         23.08         1.18 o                         
   1  -3  18         24.23         26.06         0.71 o                         
   2  -3  18          8.68          9.46         0.91 o                         
  -8  -2  18         16.95         14.80         1.17 o                         
  -7  -2  18         35.65         35.50         1.23 o                         
  -6  -2  18          8.35          6.61         0.54 o                         
  -5  -2  18         20.41         19.03         0.78 o                         
  -4  -2  18          8.38          8.99         0.54 o                         
  -3  -2  18         13.61         13.69         0.55 o                         
  -2  -2  18          4.54          3.39         0.55 o                         
  -1  -2  18         11.89         10.70         0.40 o                         
   0  -2  18         16.80         15.04         0.96 o                         
   1  -2  18         23.13         25.65         0.89 o                         
   2  -2  18          3.01          2.97         0.43 o                         
   3  -2  18         46.29         50.14         1.91 o                         
   4  -2  18          3.34          4.01         0.91 o                         
  -9  -1  18         30.55         33.54         2.10 o                         
  -8  -1  18          3.24          2.61         0.48 o                         
  -7  -1  18         11.65         11.56         0.66 o                         
  -6  -1  18         37.11         42.56         1.25 o                         
  -5  -1  18          2.56          2.39         0.32 o                         
  -4  -1  18         48.90         47.25         0.72 o                         
  -3  -1  18        106.40        107.66         1.44 o                         
  -2  -1  18         11.22         10.21         0.51 o                         
  -1  -1  18        112.91        108.01         1.28 o                         
   0  -1  18         13.67         13.46         0.42 o                         
   1  -1  18          2.99          3.06         0.25 o                         
   2  -1  18          0.59          1.38         0.42 o                         
   3  -1  18         16.35         18.42         0.93 o                         
   4  -1  18         76.99         86.56         2.09 o                         
  -9   0  18          1.81          1.98         0.43 o                         
  -8   0  18         27.27         30.72         1.07 o                         
  -7   0  18          0.26         -0.06         0.34 o                         
  -6   0  18          0.28          0.31         0.23 o                         
  -5   0  18        143.08        148.05         1.72 o                         
  -4   0  18          9.63          9.22         0.34 o                         
  -3   0  18          1.17          4.39         0.31 o                         
  -2   0  18          0.57          1.28         0.23 o                         
  -1   0  18         62.44         66.44         1.11 o                         
   0   0  18         48.45         44.74         0.92 o                         
   1   0  18          0.72          0.46         0.22 o                         
   2   0  18          7.36          7.93         0.43 o                         
   3   0  18         17.59         19.79         1.17 o                         
   4   0  18         53.37         62.73         1.49 o                         
   5   0  18         18.28         23.23         1.93 o                         
  -9   1  18         30.60         32.76         1.13 o                         
  -8   1  18          3.28          2.14         0.56 o                         
  -7   1  18         11.64         12.56         0.81 o                         
  -6   1  18         37.18         43.33         2.04 o                         
  -5   1  18          2.53          1.98         0.36 o                         
  -4   1  18         48.84         47.16         1.24 o                         
  -3   1  18        106.76        108.20         1.77 o                         
  -2   1  18         11.15         10.47         0.47 o                         
  -1   1  18        112.79        105.44         1.43 o                         
   0   1  18         13.66         14.58         0.59 o                         
   1   1  18          3.00          3.34         0.43 o                         
   2   1  18          0.59          1.59         0.29 o                         
   3   1  18         16.23         16.83         0.89 o                         
   4   1  18         77.14         88.63         2.34 o                         
  -8   2  18         16.91         18.29         1.24 o                         
  -7   2  18         35.53         38.41         1.79 o                         
  -6   2  18          8.30         10.10         1.07 o                         
  -5   2  18         20.45         19.94         1.17 o                         
  -4   2  18          8.43          7.82         0.75 o                         
  -3   2  18         13.62         13.24         1.00 o                         
  -2   2  18          4.53          3.59         0.32 o                         
  -1   2  18         11.89         11.44         0.47 o                         
   0   2  18         16.64         17.60         1.15 o                         
   1   2  18         23.07         26.05         1.07 o                         
   2   2  18          3.03          3.09         0.77 o                         
   3   2  18         46.50         51.94         1.60 o                         
   4   2  18          3.30          2.38         0.88 o                         
  -7   3  18          3.73          3.78         0.86 o                         
  -6   3  18          3.32          2.98         1.12 o                         
  -5   3  18         13.54         13.19         1.14 o                         
  -4   3  18         27.82         26.20         1.60 o                         
  -3   3  18         27.33         33.07         1.71 o                         
  -2   3  18          0.15          0.49         0.56 o                         
  -1   3  18         12.82         12.24         0.97 o                         
   0   3  18         22.56         23.78         1.08 o                         
   1   3  18         24.25         27.01         1.93 o                         
   2   3  18          8.64          9.51         0.97 o                         
  -3   4  18          6.13          4.22         1.63 o                         
  -2   4  18         12.86         12.04         0.67 o                         
  -1   4  18          6.13          5.96         1.11 o                         
  -6  -3  19          5.04          3.45         0.72 o                         
  -5  -3  19          0.72          0.71         1.33 o                         
  -4  -3  19          6.17          3.50         0.67 o                         
  -3  -3  19         13.22         13.55         0.80 o                         
  -2  -3  19         10.04         11.75         0.86 o                         
  -1  -3  19         25.69         25.18         0.99 o                         
   0  -3  19         28.49         30.77         1.52 o                         
   1  -3  19          7.15          6.30         0.48 o                         
  -7  -2  19          4.07          4.03         0.83 o                         
  -6  -2  19          3.45          3.14         0.43 o                         
  -5  -2  19          1.91          1.69         0.40 o                         
  -4  -2  19          0.84          0.39         0.33 o                         
  -3  -2  19         24.17         23.86         0.61 o                         
  -2  -2  19          2.70          2.37         0.29 o                         
  -1  -2  19          9.20          8.96         0.39 o                         
   0  -2  19         19.83         20.15         1.12 o                         
   1  -2  19         10.71         10.88         0.51 o                         
   2  -2  19          5.55          6.21         0.59 o                         
   3  -2  19         16.20         17.40         0.99 o                         
  -8  -1  19         28.88         32.75         2.89 o                         
  -7  -1  19         58.86         66.66         1.67 o                         
  -6  -1  19          9.73          8.85         0.67 o                         
  -5  -1  19          4.58          3.78         0.50 o                         
  -4  -1  19         25.75         26.12         1.02 o                         
  -3  -1  19         12.10         13.56         0.76 o                         
  -2  -1  19          6.96          5.97         0.56 o                         
  -1  -1  19          8.25          8.39         0.54 o                         
   0  -1  19          1.20          0.87         0.29 o                         
   1  -1  19          8.86          7.08         0.45 o                         
   2  -1  19         15.86         16.11         0.93 o                         
   3  -1  19          2.70          1.90         0.65 o                         
   4  -1  19         19.11         20.48         1.08 o                         
  -9   0  19         16.16         17.39         1.80 o                         
  -8   0  19        198.03        221.29         3.28 o                         
  -7   0  19         84.38         91.18         1.68 o                         
  -6   0  19         17.79         19.65         1.01 o                         
  -5   0  19         54.58         58.79         1.33 o                         
  -4   0  19          1.93          1.40         0.27 o                         
  -3   0  19          5.11          4.66         0.34 o                         
  -2   0  19          6.09          6.85         0.43 o                         
  -1   0  19          0.09         -0.16         0.16 o                         
   0   0  19          0.61          6.80         0.68 o                         
   1   0  19          5.55          5.45         0.43 o                         
   2   0  19         38.83         35.20         0.96 o                         
   3   0  19          4.85          3.46         0.90 o                         
   4   0  19         88.67         96.36         2.88 o                         
  -8   1  19         28.86         33.13         1.31 o                         
  -7   1  19         58.84         70.28         1.57 o                         
  -6   1  19          9.77          8.51         0.97 o                         
  -5   1  19          4.54          3.15         0.54 o                         
  -4   1  19         25.83         26.76         1.14 o                         
  -3   1  19         12.09         11.84         1.32 o                         
  -2   1  19          6.93          6.41         0.48 o                         
  -1   1  19          8.31          9.34         0.49 o                         
   0   1  19          1.16          1.65         0.35 o                         
   1   1  19          8.79          6.79         0.48 o                         
   2   1  19         15.77         16.38         0.92 o                         
   3   1  19          2.74          3.01         0.47 o                         
   4   1  19         19.07         19.37         1.89 o                         
  -7   2  19          4.09          2.90         0.83 o                         
  -6   2  19          3.43          4.14         0.71 o                         
  -5   2  19          1.89          0.10         1.23 o                         
  -4   2  19          0.83          0.60         0.48 o                         
  -3   2  19         24.14         25.47         1.34 o                         
  -2   2  19          2.66          2.41         0.50 o                         
  -1   2  19          9.16          7.62         0.96 o                         
   0   2  19         19.87         18.63         1.26 o                         
   1   2  19         10.72         10.30         1.19 o                         
   2   2  19          5.54          6.24         0.71 o                         
   3   2  19         16.13         17.43         1.32 o                         
  -6   3  19          5.02          4.79         0.95 o                         
  -5   3  19          0.73         -0.31         0.89 o                         
  -4   3  19          6.17          7.10         1.26 o                         
  -3   3  19         13.23         14.08         1.32 o                         
  -2   3  19         10.00         13.34         1.31 o                         
  -1   3  19         25.65         27.95         2.32 o                         
   0   3  19         28.45         25.99         2.68 o                         
   1   3  19          7.10          7.09         2.61 o                         
  -4  -3  20          9.60          8.75         0.99 o                         
  -3  -3  20         12.44         12.72         1.00 o                         
  -2  -3  20         10.40         12.49         1.58 o                         
  -1  -3  20          1.47          2.49         0.39 o                         
  -7  -2  20          7.70          6.47         0.73 o                         
  -6  -2  20         38.52         45.19         4.21 o                         
  -5  -2  20          1.71          0.99         0.61 o                         
  -4  -2  20          2.04          1.22         0.73 o                         
  -3  -2  20          5.59          5.35         0.60 o                         
  -2  -2  20         46.33         51.50         1.07 o                         
  -1  -2  20         35.01         35.04         0.81 o                         
   0  -2  20         19.00         19.95         0.80 o                         
   1  -2  20          1.31          1.31         0.56 o                         
   2  -2  20         10.49         11.44         1.03 o                         
  -8  -1  20         51.98         59.52         1.77 o                         
  -7  -1  20         47.82         48.43         1.62 o                         
  -6  -1  20          8.72          9.88         0.72 o                         
  -5  -1  20          6.84          8.14         0.78 o                         
  -4  -1  20         30.07         29.99         1.22 o                         
  -3  -1  20          7.15          7.51         0.41 o                         
  -2  -1  20         31.05         35.56         1.37 o                         
  -1  -1  20          8.12          6.92         0.38 o                         
   0  -1  20          0.77          0.01         0.35 o                         
   1  -1  20          2.69          1.36         0.60 o                         
   2  -1  20         14.57         15.84         0.96 o                         
   3  -1  20         30.58         32.04         2.12 o                         
  -8   0  20         18.66         21.41         1.37 o                         
  -7   0  20         93.82        102.46         2.18 o                         
  -6   0  20          5.50          5.81         0.56 o                         
  -5   0  20         32.34         36.16         1.31 o                         
  -4   0  20          0.07         -0.18         0.31 o                         
  -3   0  20          0.05         -0.14         0.24 o                         
  -2   0  20          5.82          5.94         0.55 o                         
  -1   0  20          1.90          1.45         0.35 o                         
   0   0  20         56.12         56.48         1.14 o                         
   1   0  20          0.43         -0.08         0.31 o                         
   2   0  20          0.05          0.15         0.39 o                         
   3   0  20         49.02         49.93         1.39 o                         
  -8   1  20         52.06         62.16         1.58 o                         
  -7   1  20         47.87         55.47         2.14 o                         
  -6   1  20          8.70         10.02         0.95 o                         
  -5   1  20          6.87          8.66         1.00 o                         
  -4   1  20         30.01         31.05         1.25 o                         
  -3   1  20          7.18          6.92         0.78 o                         
  -2   1  20         31.07         33.21         1.32 o                         
  -1   1  20          8.04          7.14         0.90 o                         
   0   1  20          0.75          0.87         0.48 o                         
   1   1  20          2.71          1.18         0.44 o                         
   2   1  20         14.62         16.75         1.33 o                         
   3   1  20         30.67         33.14         1.25 o                         
  -7   2  20          7.74          6.26         0.99 o                         
  -6   2  20         38.64         48.12         3.19 o                         
  -5   2  20          1.74         -0.04         0.59 o                         
  -4   2  20          2.02          1.15         0.54 o                         
  -3   2  20          5.61          4.65         0.69 o                         
  -2   2  20         46.36         51.03         2.01 o                         
  -1   2  20         34.91         40.33         1.80 o                         
   0   2  20         18.92         22.60         1.52 o                         
   1   2  20          1.32          0.01         0.72 o                         
   2   2  20         10.54         12.68         0.87 o                         
  -4   3  20          9.66         10.90         1.79 o                         
  -3   3  20         12.47         13.93         1.48 o                         
  -2   3  20         10.38         11.43         1.21 o                         
  -1   3  20          1.45          2.09         1.11 o                         
  -5  -2  21          6.08          5.87         0.88 o                         
  -4  -2  21          0.23         -0.36         0.93 o                         
  -3  -2  21         12.10         12.42         0.94 o                         
  -2  -2  21         47.25         53.01         2.23 o                         
  -1  -2  21         57.83         66.06         1.69 o                         
   0  -2  21         20.95         23.43         1.21 o                         
  -7  -1  21          3.36          2.43         0.63 o                         
  -6  -1  21          7.28          5.62         0.81 o                         
  -5  -1  21         25.14         26.74         1.48 o                         
  -4  -1  21         11.12         13.96         0.96 o                         
  -3  -1  21         26.61         27.98         0.88 o                         
  -2  -1  21         50.67         57.85         1.56 o                         
  -1  -1  21          4.16          3.98         0.43 o                         
   0  -1  21          1.42         -0.43         0.52 o                         
   1  -1  21          5.14          4.21         0.52 o                         
  -7   0  21          3.86          3.00         0.74 o                         
  -6   0  21         26.14         24.67         1.41 o                         
  -5   0  21         13.58         15.18         0.97 o                         
  -4   0  21         27.49         31.94         1.30 o                         
  -3   0  21         64.40         70.72         1.93 o                         
  -2   0  21          0.48          0.08         0.23 o                         
  -1   0  21          0.20         -0.23         0.40 o                         
   0   0  21          2.06          2.80         0.47 o                         
   1   0  21          6.79          6.40         0.58 o                         
   2   0  21          0.28         -0.17         0.38 o                         
  -7   1  21          3.38          3.30         0.80 o                         
  -6   1  21          7.22          6.83         1.14 o                         
  -5   1  21         25.24         26.54         1.29 o                         
  -4   1  21         11.18         12.30         0.94 o                         
  -3   1  21         26.55         25.90         1.25 o                         
  -2   1  21         50.69         58.64         2.05 o                         
  -1   1  21          4.12          4.14         0.52 o                         
   0   1  21          1.42         -0.44         0.53 o                         
   1   1  21          5.11          4.45         0.66 o                         
  -5   2  21          6.16          7.05         2.01 o                         
  -4   2  21          0.23         -0.84         0.84 o                         
  -3   2  21         12.14         13.85         1.29 o                         
  -2   2  21         47.21         53.79         3.19 o                         
  -1   2  21         57.87         65.26         2.82 o                         
   0   2  21         20.97         25.50         1.90 o                         
  -3  -2  22          7.33          7.23         0.80 o                         
  -5  -1  22          1.57          0.32         0.50 o                         
  -4  -1  22          7.17          5.07         0.70 o                         
  -3  -1  22         75.76         82.25         2.10 o                         
  -2  -1  22         24.63         25.87         0.88 o                         
  -1  -1  22          1.07         -0.02         0.48 o                         
   0  -1  22          5.48          4.60         0.88 o                         
  -6   0  22          0.00          0.11         0.50 o                         
  -5   0  22          9.00         10.10         1.24 o                         
  -4   0  22         35.82         43.29         2.15 o                         
  -3   0  22         23.18         28.68         1.21 o                         
  -2   0  22         11.61         13.43         0.95 o                         
  -1   0  22          0.31         -0.62         0.62 o                         
   0   0  22          0.00          3.30         0.82 o                         
  -5   1  22          1.59         -0.65         0.66 o                         
  -4   1  22          7.15          5.81         0.90 o                         
  -3   1  22         75.74         81.77         3.43 o                         
  -2   1  22         24.64         24.95         3.27 o                         
  -1   1  22          1.09          0.60         0.65 o                         
   0   1  22          5.44          2.77         0.78 o                         
  -3   2  22          7.33          6.03         1.01 o                         
  -4   0  23          9.98         10.45         0.86 o                         
  -3   0  23         10.73         10.32         1.00 o                         
  -2   0  23         23.86         25.79         1.00 o                         
                                                                                
